# Supplementary material for: Clusters of synaptic inputs on dendrites of layer 5 pyramidal cells in mouse visual cortex
Source: eLife. 2016 Jul 19;5:e09222. doi: 10.7554/eLife.09222 (PMC4951190; doi:10.7554/eLife.09222)
Supplement: Source code 1. — DOI: http://dx.doi.org/10.7554/eLife.09222.013 [file elife-09222-code1.zip]

Archive with 158 entries (134 files):
- GokceEtAl2016_analysis_source/
- GokceEtAl2016_analysis_source/.DS_Store
- __MACOSX/
- __MACOSX/GokceEtAl2016_analysis_source/
- __MACOSX/GokceEtAl2016_analysis_source/._.DS_Store
- GokceEtAl2016_analysis_source/analysis functions/
- GokceEtAl2016_analysis_source/analysis functions/.DS_Store
- __MACOSX/GokceEtAl2016_analysis_source/analysis functions/
- __MACOSX/GokceEtAl2016_analysis_source/analysis functions/._.DS_Store
- GokceEtAl2016_analysis_source/analysis functions/CalciumSignalModelingByKernelMatching4Traces.m
- GokceEtAl2016_analysis_source/analysis functions/CalciumSignalModelingByNonLinearFitting4Traces.m
- __MACOSX/GokceEtAl2016_analysis_source/analysis functions/._CalciumSignalModelingByNonLinearFitting4Traces.m
- GokceEtAl2016_analysis_source/analysis functions/CalculateDeltaGoverR.m
- GokceEtAl2016_analysis_source/analysis functions/ClusterAnalysis.m
- GokceEtAl2016_analysis_source/analysis functions/GetRoiSelectionMask.m
- __MACOSX/GokceEtAl2016_analysis_source/analysis functions/._GetRoiSelectionMask.m
- GokceEtAl2016_analysis_source/analysis functions/SimulateSpineDistribution.m
- __MACOSX/GokceEtAl2016_analysis_source/analysis functions/._SimulateSpineDistribution.m
- GokceEtAl2016_analysis_source/analysis functions/SubtractBlankFrame.m
- GokceEtAl2016_analysis_source/analysis functions/vs_patternAnalysis2.m
- GokceEtAl2016_analysis_source/classes/
- GokceEtAl2016_analysis_source/classes/.DS_Store
- __MACOSX/GokceEtAl2016_analysis_source/classes/
- __MACOSX/GokceEtAl2016_analysis_source/classes/._.DS_Store
- GokceEtAl2016_analysis_source/classes/expfile.m
- __MACOSX/GokceEtAl2016_analysis_source/classes/._expfile.m
- GokceEtAl2016_analysis_source/classes/h5file.m
- __MACOSX/GokceEtAl2016_analysis_source/classes/._h5file.m
- GokceEtAl2016_analysis_source/classes/stimulus.m
- __MACOSX/GokceEtAl2016_analysis_source/classes/._stimulus.m
- GokceEtAl2016_analysis_source/database functions/
- GokceEtAl2016_analysis_source/database functions/.DS_Store
- __MACOSX/GokceEtAl2016_analysis_source/database functions/
- __MACOSX/GokceEtAl2016_analysis_source/database functions/._.DS_Store
- GokceEtAl2016_analysis_source/database functions/GetDatabaseInfo.m
- __MACOSX/GokceEtAl2016_analysis_source/database functions/._GetDatabaseInfo.m
- GokceEtAl2016_analysis_source/database functions/GetPrimaryKeyForExactMatch.m
- __MACOSX/GokceEtAl2016_analysis_source/database functions/._GetPrimaryKeyForExactMatch.m
- GokceEtAl2016_analysis_source/database functions/InsertIntoSqlDatabase.m
- __MACOSX/GokceEtAl2016_analysis_source/database functions/._InsertIntoSqlDatabase.m
- GokceEtAl2016_analysis_source/database functions/multiline2sqltext.m
- GokceEtAl2016_analysis_source/database functions/multilineCell2sqltext.m
- GokceEtAl2016_analysis_source/database functions/multilineChar2sqltext.m
- GokceEtAl2016_analysis_source/image processing/
- GokceEtAl2016_analysis_source/image processing/.DS_Store
- __MACOSX/GokceEtAl2016_analysis_source/image processing/
- __MACOSX/GokceEtAl2016_analysis_source/image processing/._.DS_Store
- GokceEtAl2016_analysis_source/image processing/AverageAndFlattenBaselineFrames.m
- GokceEtAl2016_analysis_source/image processing/changeLevels.m
- GokceEtAl2016_analysis_source/image processing/convertImageBitdepth.m
- GokceEtAl2016_analysis_source/image processing/createLUT.m
- GokceEtAl2016_analysis_source/image processing/DivideByBaselineFrame.m
- GokceEtAl2016_analysis_source/image processing/DownsampleByBinning.m
- GokceEtAl2016_analysis_source/image processing/GetBackgroundValue.m
- __MACOSX/GokceEtAl2016_analysis_source/image processing/._GetBackgroundValue.m
- GokceEtAl2016_analysis_source/image processing/meanfilt3D.m
- GokceEtAl2016_analysis_source/image processing/medfilt3D.m
- GokceEtAl2016_analysis_source/image processing/spreadIntensityRange.m
- GokceEtAl2016_analysis_source/image processing/tiffRead.m
- GokceEtAl2016_analysis_source/image processing/zProject.m
- GokceEtAl2016_analysis_source/math functions/
- GokceEtAl2016_analysis_source/math functions/.DS_Store
- __MACOSX/GokceEtAl2016_analysis_source/math functions/
- __MACOSX/GokceEtAl2016_analysis_source/math functions/._.DS_Store
- GokceEtAl2016_analysis_source/math functions/ClosestPointOnLineSegmentToAnyPoint.m
- GokceEtAl2016_analysis_source/math functions/combination.m
- GokceEtAl2016_analysis_source/math functions/expFit.m
- GokceEtAl2016_analysis_source/math functions/flipdims.m
- GokceEtAl2016_analysis_source/math functions/lineAngledThruPoint.m
- GokceEtAl2016_analysis_source/math functions/lineAngledThruPointParam.m
- GokceEtAl2016_analysis_source/math functions/lineBtwPoints.m
- GokceEtAl2016_analysis_source/math functions/overlap.m
- GokceEtAl2016_analysis_source/math functions/OverlapRegionOfQuadrilaterals.m
- GokceEtAl2016_analysis_source/math functions/pythagoras.m
- GokceEtAl2016_analysis_source/math functions/RotX.m
- GokceEtAl2016_analysis_source/math functions/RotXd.m
- GokceEtAl2016_analysis_source/math functions/RotY.m
- GokceEtAl2016_analysis_source/math functions/RotYd.m
- GokceEtAl2016_analysis_source/math functions/RotZ.m
- GokceEtAl2016_analysis_source/math functions/RotZd.m
- GokceEtAl2016_analysis_source/math functions/round2decimal.m
- GokceEtAl2016_analysis_source/math functions/Scale.m
- GokceEtAl2016_analysis_source/math functions/SimpleLinearRegression.m
- __MACOSX/GokceEtAl2016_analysis_source/math functions/._SimpleLinearRegression.m
- GokceEtAl2016_analysis_source/math functions/Trans.m
- GokceEtAl2016_analysis_source/misc functions/
- GokceEtAl2016_analysis_source/misc functions/.DS_Store
- __MACOSX/GokceEtAl2016_analysis_source/misc functions/
- __MACOSX/GokceEtAl2016_analysis_source/misc functions/._.DS_Store
- GokceEtAl2016_analysis_source/misc functions/CallerWorkspace2Struct.m
- GokceEtAl2016_analysis_source/misc functions/cell2text.m
- GokceEtAl2016_analysis_source/misc functions/createMultidim.m
- GokceEtAl2016_analysis_source/misc functions/CrudifyMatrix.m
- GokceEtAl2016_analysis_source/misc functions/homogenousCellClass.m
- GokceEtAl2016_analysis_source/misc functions/is1Dcell.m
- GokceEtAl2016_analysis_source/misc functions/multiDimMembers2multiDimStruct.m
- GokceEtAl2016_analysis_source/misc functions/multiDimStruct2multiDimMembers.m
- GokceEtAl2016_analysis_source/misc functions/sizeByte.m
- GokceEtAl2016_analysis_source/mksqlite_required.txt
- __MACOSX/GokceEtAl2016_analysis_source/._mksqlite_required.txt
- GokceEtAl2016_analysis_source/Raw2Hdf5/
- GokceEtAl2016_analysis_source/Raw2Hdf5/.DS_Store
- __MACOSX/GokceEtAl2016_analysis_source/Raw2Hdf5/
- __MACOSX/GokceEtAl2016_analysis_source/Raw2Hdf5/._.DS_Store
- GokceEtAl2016_analysis_source/Raw2Hdf5/ConvertData2Hdf5.m
- __MACOSX/GokceEtAl2016_analysis_source/Raw2Hdf5/._ConvertData2Hdf5.m
- GokceEtAl2016_analysis_source/Raw2Hdf5/ExportAcq2Hdf5.m
- GokceEtAl2016_analysis_source/Raw2Hdf5/GetDirectoryStructure.m
- __MACOSX/GokceEtAl2016_analysis_source/Raw2Hdf5/._GetDirectoryStructure.m
- GokceEtAl2016_analysis_source/Raw2Hdf5/ImportRoutine_BranchAcquisitions.m
- __MACOSX/GokceEtAl2016_analysis_source/Raw2Hdf5/._ImportRoutine_BranchAcquisitions.m
- GokceEtAl2016_analysis_source/Raw2Hdf5/ImportRoutine_CcdCameraImages.m
- GokceEtAl2016_analysis_source/Raw2Hdf5/ImportRoutine_MorphologyStacks.m
- GokceEtAl2016_analysis_source/Raw2Hdf5/Process_EphysHeader.m
- GokceEtAl2016_analysis_source/Raw2Hdf5/Process_ImageDescription.m
- __MACOSX/GokceEtAl2016_analysis_source/Raw2Hdf5/._Process_ImageDescription.m
- GokceEtAl2016_analysis_source/Raw2Hdf5/Process_MccDump.m
- __MACOSX/GokceEtAl2016_analysis_source/Raw2Hdf5/._Process_MccDump.m
- GokceEtAl2016_analysis_source/Raw2Hdf5/Process_Userdata.m
- GokceEtAl2016_analysis_source/Raw2Hdf5/Stimulus2Hdf5.m
- GokceEtAl2016_analysis_source/RawdataDb/
- GokceEtAl2016_analysis_source/RawdataDb/.DS_Store
- __MACOSX/GokceEtAl2016_analysis_source/RawdataDb/
- __MACOSX/GokceEtAl2016_analysis_source/RawdataDb/._.DS_Store
- GokceEtAl2016_analysis_source/RawdataDb/CreateEmptyRawdataDb.m
- GokceEtAl2016_analysis_source/RawdataDb/CreateRawdataDbForHdf5File.m
- __MACOSX/GokceEtAl2016_analysis_source/RawdataDb/._CreateRawdataDbForHdf5File.m
- GokceEtAl2016_analysis_source/RawdataDb/hdf5data2Sql.m
- GokceEtAl2016_analysis_source/RawdataDb/ProcessHdf5DataAttr.m
- GokceEtAl2016_analysis_source/RawdataDb/ProcessHdf5GroupAttr.m
- GokceEtAl2016_analysis_source/RawdataDb/ProcessPackageGoingToSql.m
- GokceEtAl2016_analysis_source/ROIeditor/
- GokceEtAl2016_analysis_source/ROIeditor/ROIeditor.m
- __MACOSX/GokceEtAl2016_analysis_source/ROIeditor/
- __MACOSX/GokceEtAl2016_analysis_source/ROIeditor/._ROIeditor.m
- GokceEtAl2016_analysis_source/Stitcher/
- GokceEtAl2016_analysis_source/Stitcher/CalculateTileOffsets.m
- GokceEtAl2016_analysis_source/Stitcher/CompileMergeInformation.m
- GokceEtAl2016_analysis_source/Stitcher/ComputeMergers.m
- GokceEtAl2016_analysis_source/Stitcher/CreateDistanceMatrix.m
- GokceEtAl2016_analysis_source/Stitcher/GetMaximaFromBoundedCorrMatrix.m
- GokceEtAl2016_analysis_source/Stitcher/RecalculateMerges.m
- GokceEtAl2016_analysis_source/Stitcher/RenderMergedImageHdf5.m
- GokceEtAl2016_analysis_source/Stitcher/StitcherGUI.m
- __MACOSX/GokceEtAl2016_analysis_source/Stitcher/
- __MACOSX/GokceEtAl2016_analysis_source/Stitcher/._StitcherGUI.m
- GokceEtAl2016_analysis_source/Stitcher/StitchMergers.m
- GokceEtAl2016_analysis_source/Stitcher/TranslateCoordinatesUsingMemberInfo.m
- GokceEtAl2016_analysis_source/trace processing/
- GokceEtAl2016_analysis_source/trace processing/FourierFilter1D.m
- GokceEtAl2016_analysis_source/trace processing/FourierSpectralAnalysis1D.m
- GokceEtAl2016_analysis_source/trace processing/GetBaselineValue.m
- GokceEtAl2016_analysis_source/trace processing/GetFallingEdge.m
- GokceEtAl2016_analysis_source/trace processing/GetRisingEdge.m
- GokceEtAl2016_analysis_source/trace processing/SmoothByBinning.m
- GokceEtAl2016_analysis_source/trace processing/SmoothByInterlacing.m
- GokceEtAl2016_analysis_source/trace processing/SmoothBySlidingVolume.m
- GokceEtAl2016_analysis_source/trace processing/SmoothBySlidingWindow.m
