# Supplementary material for: Clusters of synaptic inputs on dendrites of layer 5 pyramidal cells in mouse visual cortex
Source: eLife. 2016 Jul 19;5:e09222. doi: 10.7554/eLife.09222 (PMC4951190; doi:10.7554/eLife.09222)
Supplement: Source code 1. — DOI: http://dx.doi.org/10.7554/eLife.09222.013 [file elife-09222-code1.zip › GokceEtAl2016_analysis_source/analysis functions/CalciumSignalModelingByKernelMatching4Traces.m]

function analysis=CalciumSignalModelingByKernelMatching4Traces(yt_data, time, tau_rise_array, tau_decay_array)
%yt image has baseline and data. blank frame and artifact frames must be handled already. tau_decay and rise arrays are optional arguments


%%%%%%% KERNEL MATCHING FOR EXP FIT
%after Clements and Bekkers, 1997, Biophysical Journal 73:220-229.

if nargin==2
    first_afterstim_frame_time=time(find(time>0, 1, 'first'));
    minimum_detectable_tau=first_afterstim_frame_time/2; %at 2*tau the signal is expected to be 10% of its initial. barely detectable, if at all. Therefore, a reasonable and still conservative cutoff.
    
    tau_decay=[minimum_detectable_tau*(1.2.^(0:35)) Inf];
    tau_rise=[eps minimum_detectable_tau*(1.2.^(0:35)) 999];
    
else
    tau_decay=tau_decay_array;
    tau_rise=tau_rise_array;
end


[scaling offset SSE chi2]=ExponentialTemplateMatching('standard', yt_data, time, tau_rise, tau_decay);


if size(yt_data, 1)>1
    [SSE_min_error index_min_error_rise]=min(squeeze(min(SSE, [], 2)), [], 1);
    SSE_min_error=squeeze(SSE_min_error);
    index_min_error_rise=squeeze(index_min_error_rise);
    
    [~, index_min_error_decay]=min(squeeze(min(SSE, [], 1)), [], 1);
    index_min_error_decay=squeeze(index_min_error_decay);
else
    [SSE_min_error index_min_error_rise]=min(squeeze(min(SSE, [], 2)), [], 1);
    SSE_min_error=squeeze(SSE_min_error);
    index_min_error_rise=squeeze(index_min_error_rise);
    
    [~, index_min_error_decay]=min(squeeze(min(SSE, [], 1)), [], 2);
    index_min_error_decay=squeeze(index_min_error_decay);
    
    
end

tau_min_error_rise=tau_rise(index_min_error_rise)';
tau_min_error_decay=tau_decay(index_min_error_decay)';


y=1:size(yt_data, 1);
access_list=sub2ind(size(SSE), index_min_error_rise(:), index_min_error_decay(:), y');

scaling_min_error=scaling(access_list);
offset_min_error=offset(access_list);
chi2_min_error=chi2(access_list);


analysis.tau_min_error_rise=tau_min_error_rise;
analysis.tau_min_error_decay=tau_min_error_decay;
analysis.scaling_min_error=scaling_min_error;
analysis.offset_min_error=offset_min_error;
analysis.sse_min_error=SSE_min_error';
analysis.chi2_min_error=chi2_min_error;


    function [scaling offset SSE chi2]=ExponentialTemplateMatching(weighing, ydata_yt, t, tau_rise_array, tau_decay_array)
        
        baseline_length=length(t(t<0));
        
        e_baseline=zeros(length(tau_rise_array), length(tau_decay_array), baseline_length);
        e_rise=repmat(permute(1-exp(bsxfun(@rdivide, -t(baseline_length+1:end), tau_rise')), [1 3 2]), [1 length(tau_decay_array) 1]);
        e_decay=repmat(permute(exp(bsxfun(@rdivide, -t(baseline_length+1:end), tau_decay_array')), [3 1 2]), [length(tau_rise_array) 1 1]);
        
        %normalize kernel. we want to normalize the maximum to 1.
        
        maximum_t=bsxfun(@times, log(bsxfun(@rdivide, bsxfun(@plus, tau_rise_array', tau_decay_array), tau_rise_array')), tau_rise_array'); %calculated from dy/dx=0
        peak_y=(1-exp(bsxfun(@rdivide, -maximum_t, tau_rise_array'))).*exp(bsxfun(@rdivide, -maximum_t, tau_decay_array));
        
        norm_factor=1./peak_y;
        norm_factor(isnan(maximum_t))=1;
        norm_factor(isinf(maximum_t))=1;

        e_kernel=single(bsxfun(@times, cat(3, e_baseline,e_rise.*e_decay), norm_factor));
        
        ydata_RDty=permute(repmat(ydata_yt, [1 1 length(tau_rise_array) length(tau_decay_array)]), [3 4 2 1]);
        clear('ydata_yt'); %no longer used, free memory.
        
        switch weighing
            case 'standard'
                N=size(ydata_RDty, 3);
                sum_e=sum(e_kernel, 3);
                sum_e2=sum(e_kernel.^2, 3);
                sum_y=squeeze(sum(ydata_RDty, 3));
                
                sum_ey=squeeze(sum(bsxfun(@times, ydata_RDty, e_kernel), 3));
                
                scaling=bsxfun(@rdivide, (sum_ey - (bsxfun(@times, sum_e, sum_y)./N)), (sum_e2-(sum_e.*sum_e./N)));
                scaling(isnan(scaling))=0; %when tau_rise is Inf, scaling is NaN. it should be zero.
                offset=(sum_y - bsxfun(@times, scaling, sum_e))./N;
                clear('sum_e', 'sum_e2', 'sum_y', 'sum_ey'); %no longer used, free memory.

                fit_kernel=bsxfun(@times, permute(repmat(scaling, [1 1 1 size(ydata_RDty, 3)]), [1 2 4 3]), e_kernel)+permute(repmat(offset, [1 1 1 size(ydata_RDty, 3)]), [1 2 4 3]);
                SSE=squeeze(sum((ydata_RDty-fit_kernel).^2, 3));
                chi2=squeeze(sum(((ydata_RDty-fit_kernel).^2)./fit_kernel, 3));
            case 'relative'
                %                 sum_1overy=sum(1./ydata_yxt, 3);
                %                 sum_1overy2=sum(1./(ydata_yxt.^2), 3);
                %                 sum_eovery=sum((repmat(permute(e_kernel, [3 1 2]), [size(ydata_yxt, 1) size(ydata_yxt, 2) 1])./ydata_yxt), 3);
                %                 sum_eovery2=sum((repmat(permute(e_kernel, [3 1 2]), [size(ydata_yxt, 1) size(ydata_yxt, 2) 1])./(ydata_yxt.^2)), 3);
                %                 sum_e2overy2=sum(((repmat(permute(e_kernel, [3 1 2]), [size(ydata_yxt, 1) size(ydata_yxt, 2) 1]).^2)./(ydata_yxt.^2)), 3);
                %                 scaling=(sum_1overy.*sum_eovery2-sum_eovery.*sum_1overy2)./(sum_eovery2.^2-sum_1overy2.*sum_e2overy2);
                %                 scaling(scaling<0)=0;
                %                 offset=(sum_1overy-scaling.*sum_eovery2)./sum_1overy2;
                %                 offset(offset<0)=0;
                %                 fit_kernel=(repmat(scaling, [1 1 size(ydata_yxt, 3)]).*repmat(permute(e_kernel, [3 1 2]), [size(ydata_yxt, 1) size(ydata_yxt, 2) 1]))+repmat(offset, [1 1 size(ydata_yxt, 3)]);
                %                 SSE=sum((ydata_yxt-fit_kernel).^2, 3);
            case 'poisson'
                
            case 'observed_var'
                
        end
    end
  

end
