# Supplementary material for: Clusters of synaptic inputs on dendrites of layer 5 pyramidal cells in mouse visual cortex
Source: eLife. 2016 Jul 19;5:e09222. doi: 10.7554/eLife.09222 (PMC4951190; doi:10.7554/eLife.09222)
Supplement: Source code 1. — DOI: http://dx.doi.org/10.7554/eLife.09222.013 [file elife-09222-code1.zip › GokceEtAl2016_analysis_source/analysis functions/CalciumSignalModelingByNonLinearFitting4Traces.m]

function fit=CalciumSignalModelingByNonLinearFitting4Traces(yt_data, time, ini_coef, varargin)


[fit_coef residuals J fit_cov mse]=nlinfit(time, yt_data, @CalciumTransientModel, ini_coef, statset('FunValCheck', 'off', 'Display', 'off'));


fit_TauR=fit_coef(1);
fit_TauD=fit_coef(2);
fit_scale=fit_coef(3);
fit_const=fit_coef(4);


fit_peak_t=log((fit_TauR+fit_TauD)/fit_TauR)*fit_TauR; %calculated from dy/dx=0
fit_peak_y=(1-exp(-fit_peak_t/fit_TauR))*exp(-fit_peak_t/fit_TauD);
fit_norm_factor=1./fit_peak_y;
fit_norm_factor(isnan(fit_peak_t))=1;
fit_norm_factor(isinf(fit_peak_t))=1;

baseline=length(time(time<0));
fit_baseline=zeros(1, baseline);
fit_rise=1-exp(-time(baseline+1:end)/fit_TauR);
fit_decay=exp(-time(baseline+1:end)/fit_TauD);
fit_kernel=[fit_baseline fit_rise.*fit_decay]*fit_norm_factor;
fit_ydata=fit_scale.*fit_kernel+fit_const;


fit.TauR=fit_TauR;
fit.TauD=fit_TauD;
fit.Scaling=fit_scale;
fit.Offset=fit_const;
fit.ydata=fit_ydata;
fit.SSE=sum(residuals.^2);
fit.Jacobian=J;
fit.Residuals=residuals;
fit.EstimatedCovarience=fit_cov;
fit.MSE=mse;
fit.peak_Time=fit_peak_t;
fit.peak_DeltaY=fit_scale-fit_const;

    function y=CalciumTransientModel(coef, t)
        
        TauR=coef(1);
        TauD=coef(2);
        scale=coef(3);
        offset=coef(4);
        
        maximum_t=log((TauR+TauD)/TauR)*TauR; %calculated from dy/dx=0
        peak_y=(1-exp(-maximum_t/TauR))*exp(-maximum_t/TauD);
        
        norm_factor=1./peak_y;
        norm_factor(isnan(maximum_t))=1;
        norm_factor(isinf(maximum_t))=1;
        
        model_rise=1-exp(-t/TauR);
        model_decay=exp(-t/TauD);
        pre_kernel=model_rise.*model_decay;
        pre_kernel(t<0)=0;
        
        model_kernel=pre_kernel*norm_factor;
        y=scale.*model_kernel+offset;
        
    end
end
