# Supplementary material for: Clusters of synaptic inputs on dendrites of layer 5 pyramidal cells in mouse visual cortex
Source: eLife. 2016 Jul 19;5:e09222. doi: 10.7554/eLife.09222 (PMC4951190; doi:10.7554/eLife.09222)
Supplement: Source code 1. — DOI: http://dx.doi.org/10.7554/eLife.09222.013 [file elife-09222-code1.zip › GokceEtAl2016_analysis_source/analysis functions/CalculateDeltaGoverR.m]

function [deltaGoverR]=CalculateDeltaGoverR(green_data, red_data, blank_frame_indices, baseline_frame_indices)
    
    if ndims(green_data)==3
        green_data=squeeze(mean(mean(green_data,1),1));
    else
        green_data=squeeze(mean(green_data, 1));
    end
    
    if ndims(red_data)==3
        red_data=squeeze(mean(mean(red_data,1),1));
    else
        red_data=squeeze(mean(red_data, 1));
    end
    
%        
%     if ndims(green_data)==3
%         green_data=squeeze(sum(sum(green_data,1),1));
%     else
%         green_data=squeeze(sum(green_data, 1));
%     end
%     
%     if ndims(red_data)==3
%         red_data=squeeze(sum(sum(red_data,1),1));
%     else
%         red_data=squeeze(sum(red_data, 1));
%     end
    
    
    %subtract blank frame
    green_data=green_data-mean(green_data(blank_frame_indices));
    red_data=red_data-mean(red_data(blank_frame_indices));
    
    
    %get average baseline for green channel
    green_baseline=mean(green_data(baseline_frame_indices));
    
    %and the rest
    deltaG=green_data-green_baseline;
    %deltaGoverR=deltaG./red_data;
    deltaGoverR=deltaG./mean(red_data(1:end));
    
    
    
end
