# Supplementary material for: Clusters of synaptic inputs on dendrites of layer 5 pyramidal cells in mouse visual cortex
Source: eLife. 2016 Jul 19;5:e09222. doi: 10.7554/eLife.09222 (PMC4951190; doi:10.7554/eLife.09222)
Supplement: Source code 1. — DOI: http://dx.doi.org/10.7554/eLife.09222.013 [file elife-09222-code1.zip › GokceEtAl2016_analysis_source/analysis functions/ClusterAnalysis.m]

function Ensembles=ClusterAnalysis(SpinePositions,SpineResponsiveness,DistanceCriterion)

Ensembles=FindEnsembles(SpinePositions, SpineResponsiveness, DistanceCriterion);

if isempty(Ensembles)
    output=[];
    return;
end


for i=1:length(Ensembles)
   ensemble=Ensembles(i);
      
   Ensembles(i).SpecificLikelihood=CalculateSpecificLikelihood(SpinePositions, SpineResponsiveness, ensemble, DistanceCriterion);

   
   
   Ensembles(i).OverallLikelihood=[];

end


  
  function Ensembles=FindEnsembles(SpinePositions, SpineResponsiveness, DistanceCriterion)
    responsive_index=find(SpineResponsiveness==1);
    
    input_loc=SpinePositions(SpineResponsiveness);
    interinput_dist=diff(input_loc);
    forms_ensembles=interinput_dist<=DistanceCriterion;
    
    if ~any(forms_ensembles==1)
        Ensembles=[];
        return;
    end
    
    idx=1:length(input_loc)-1;
    dummy=[0 forms_ensembles];
    ensemble_start=find(dummy(idx)==0 & dummy(idx+1)==1);
    dummy=[forms_ensembles 0];
    ensemble_end=find(dummy(idx)==1 & dummy(idx+1)==0)+1;
    
    Ensembles.nInputs=ensemble_end-ensemble_start+1;
    Ensembles.nSpines=responsive_index(ensemble_end)-responsive_index(ensemble_start)+1;
    Ensembles.Length=SpinePositions(responsive_index(ensemble_end))-SpinePositions(responsive_index(ensemble_start));
    Ensembles.EnsembleStartPosition=responsive_index(ensemble_start);
    Ensembles.EnsembleEndPosition=responsive_index(ensemble_end);
    Ensembles=multiDimMembers2multiDimStruct(Ensembles);

  end
  function likelihood=CalculateSpecificLikelihood(SpinePositions, SpineResponsiveness, EnsembleData, SeparationGap)
   
      nTotalSpines=numel(SpinePositions);
      nTotalInputs=sum(SpineResponsiveness==1);
      
      EnsembleLength=EnsembleData.Length;
      nInputsInEnsemble=EnsembleData.nInputs;
      nSpinesInEnsemble=EnsembleData.nSpines;

      if nTotalInputs>nSpinesInEnsemble
          nInputsUpper=nSpinesInEnsemble;
      else
          nInputsUpper=nTotalInputs;
      end
      
      p=arrayfun(@(nInputs)CalculateEnsembleLikelihood(SpinePositions, nTotalSpines, nTotalInputs, EnsembleLength, nInputs, SeparationGap), nInputsInEnsemble:nInputsUpper);
      likelihood=sum(p);
      
      function p=CalculateEnsembleLikelihood(SpinePositions, nTotalSpines, nTotalInputs, EnsembleLength, nInputsInEnsemble, SeparationGap)
           
        ensemble_lowerbound=SpinePositions;
        ensemble_upperbound=SpinePositions+EnsembleLength;
        ensemble_upperbound(ensemble_upperbound>max(SpinePositions))=max(SpinePositions);
        
        previous_spine=ensemble_lowerbound-SeparationGap;
        previous_spine(previous_spine<min(SpinePositions))=min(SpinePositions);
        previous_spine(1)=NaN;

        next_spine=ensemble_upperbound+SeparationGap;
        next_spine(next_spine>max(SpinePositions))=max(SpinePositions);
        next_spine(next_spine==ensemble_upperbound)=NaN;
        
        
        nSpinesInEnsembles=arrayfun(@(low, hi)sum(low<=SpinePositions & hi>=SpinePositions), ensemble_lowerbound, ensemble_upperbound);
        nInputsInEnsembles_array=repmat(nInputsInEnsemble, [1 length(nSpinesInEnsembles)]);
        
        nSpinesInEnsembles_hack=nSpinesInEnsembles;
        nSpinesInEnsembles_hack(nSpinesInEnsembles<nInputsInEnsemble)=2;
        nInputsInEnsembles_array(nSpinesInEnsembles<nInputsInEnsemble)=2;
        

        nSpinesInLeadGap=arrayfun(@(low, hi)sum(low<=SpinePositions & hi>SpinePositions), previous_spine, ensemble_lowerbound);
        nSpinesInTailGap=arrayfun(@(low, hi)sum(low<SpinePositions & hi>=SpinePositions), ensemble_upperbound, next_spine);

        nArrInEnsembles=combination(nSpinesInEnsembles_hack-2, nInputsInEnsembles_array-2);
        nArrInRest=combination(nTotalSpines-nSpinesInEnsembles-nSpinesInLeadGap-nSpinesInTailGap, nTotalInputs-nInputsInEnsemble);
        
        p=sum(nArrInEnsembles.*nArrInRest)/combination(nTotalSpines, nTotalInputs);
          
      end


    end


  

end
