# Supplementary material for: Clusters of synaptic inputs on dendrites of layer 5 pyramidal cells in mouse visual cortex
Source: eLife. 2016 Jul 19;5:e09222. doi: 10.7554/eLife.09222 (PMC4951190; doi:10.7554/eLife.09222)
Supplement: Source code 1. — DOI: http://dx.doi.org/10.7554/eLife.09222.013 [file elife-09222-code1.zip › GokceEtAl2016_analysis_source/analysis functions/GetRoiSelectionMask.m]

function mask=GetRoiSelectionMask(roi_image, selection_type, varargin)

switch selection_type
    case {'none', 'ones'}
        
        mask=roi_image>=0;
        
    case 'positives'
        
        mask=roi_image>=0;
        
    case 'Min30%MaxBrightness'
        max_intensity=max(max(roi_image));
        mask=roi_image>=(max_intensity*0.3);
        
        
    case '25%Brightest'
        
        [~, index]=sort(roi_image(1:end), 'descend');
        numpix=numel(roi_image);
        numselpix=round(numpix/4);
        selpix=index(1:numselpix);
        
        mask=false(size(roi_image));
        mask(selpix)=1;

    case 'test'
        integ_x=sum(roi_image, 1);
        integ_y=sum(roi_image, 2);
        
        
        [peaksX_y, peaksX_x]=find(roi_image==repmat(max(roi_image, [], 1), [size(roi_image,1) 1]));
        [peaksY_y, peaksY_x]=find(roi_image==repmat(max(roi_image, [], 2), [1 size(roi_image,2)]));
        
        [mX bX rX]=SimpleLinearRegression(peaksX_y, peaksX_x);
        [mY bY rY]=SimpleLinearRegression(peaksY_y, peaksY_x);
        
        mM=tan((atan(mX)+atan(mY))/2);
        Mx=(bY-bX)/(mX-mY);
        My=Mx*mX+bX;
        bM=My-(Mx*mM);
        
        lineX=polyval([mX bX], 1:0.1:size(roi_image,2));
        lineY=polyval([mY bY], 1:0.1:size(roi_image,2));
        lineM=polyval([mM bM], 1:0.1:size(roi_image,2));
        
        mask=[];
        
        
        if any(strcmp(varargin, 'Debug'))
            
            plot(roi_image, 'r'); hold on; plot(roi_image', 'k');
            
            
            figure;
            hAxis=axes('NextPlot', 'add');
            imagesc(roi_image, 'Parent', hAxis); colormap pink;
            scatter(peaksX_x, peaksX_y, 'k');
            scatter(peaksY_x, peaksY_y, 'r');
            plot(1:0.1:size(roi_image,2), lineX);
            plot(1:0.1:size(roi_image,2), lineY);
            plot(1:0.1:size(roi_image,2), lineM, 'r');
            scatter(x, y, 'g');
            
            figure;
            imagesc(mask);
            figure;
            imagesc(roi_image);
        end
        
end


end
