# Supplementary material for: Clusters of synaptic inputs on dendrites of layer 5 pyramidal cells in mouse visual cortex
Source: eLife. 2016 Jul 19;5:e09222. doi: 10.7554/eLife.09222 (PMC4951190; doi:10.7554/eLife.09222)
Supplement: Source code 1. — DOI: http://dx.doi.org/10.7554/eLife.09222.013 [file elife-09222-code1.zip › GokceEtAl2016_analysis_source/analysis functions/SimulateSpineDistribution.m]

function [sim_mean sim_std sim_dist sim_dist2]=SimulateSpineDistribution(mode, method, segment_info, trials, varargin)
%by Onur Gokce, 2013, onurgokce@gmail.com    


%segment info: [cell_id total_spines responsive_spine_no]
rng('shuffle'); %initialize random number generator


if any(strcmp(varargin, 'Cumulative')) || any(strcmp(varargin, 'Cummulative')) %silly spelling mistake in some functions
    cumm_output=1;
else
    cumm_output=0;
end

if any(strcmp(varargin, 'BinSize'))
    bin_size=varargin{find(strcmp(varargin, 'BinSize'))+1};
elseif strcmp(mode, 'order')
    bin_size=1;
elseif strcmp(mode, 'distance')
    bin_size=1; %in micrometer
end


switch method
    case 'segment'
        segment_lengths=segment_info(:, 2);
        nResponsiveSpines=segment_info(:, 3);
        if any(strcmp(varargin, 'Distances'))
            distances=varargin{find(strcmp('Distances', varargin))+1};
            segment_distances=distances;
        end
        
    case 'cell'

        cell_ids=unique(segment_info(:, 1));
        segment_lengths=zeros(length(unique(segment_info(:, 1))), 1);
        nResponsiveSpines=zeros(length(unique(segment_info(:, 1))), 1);
        
        for i=1:length(cell_ids)
            segment_lengths(i)=sum(segment_info(segment_info(:, 1)==cell_ids(i), 2));
            nResponsiveSpines(i)=sum(segment_info(segment_info(:, 1)==cell_ids(i), 3));
        end
        
        if any(strcmp(varargin, 'Distances'))
            segment_distances=varargin{find(strcmp('Distances', varargin))+1};
            
            distances=cell(length(unique(segment_info(:, 1))), 1);
            for i=1:length(cell_ids)
                distances{i}=horzcat(segment_distances{segment_info(:, 1)==cell_ids(i)});
            end
        end
        
end

nSegments=length(segment_lengths);
mode=lower(mode);
switch mode
    case 'order'
        max_diff=max(segment_info(:, 2)-segment_info(:, 3)+1);
        
        sim_dist=zeros(trials, max_diff);
        sim_dist2=cell(trials, 1);
        for j=1:trials
            if strcmp(method, 'segment')
                segment_diff=zeros(nSegments, max_diff);
            elseif strcmp(method, 'cell')
                segment_diff=zeros(size(segment_info, 1), max_diff);
            end
            segment_diff_list=[];

            segment_id=1;
            for i=1:nSegments
                n=segment_lengths(i); %spine_number
                m=nResponsiveSpines(i); %positive_spines
                if m>1
                    random_segment=randperm(n);
                    spine_loc=random_segment(1:m);
                    
                    if any(strcmp(varargin, 'MissingContacts'))
                        missing_percentile=varargin{find(strcmp('MissingContacts', varargin))+1};
                        subsample=randperm(m);
                        subsample=subsample(1:round(m*missing_percentile));
                        spine_loc=spine_loc(subsample);
                    end

                    
                    if strcmp(method, 'segment')
                        sorted=sort(spine_loc, 2);
                        diff=sorted(:, 2:end)-sorted(:, 1:end-1);
                        for k=1:length(diff)
                            segment_diff(i, diff(k))=segment_diff(i, diff(k))+1;
                        end
                        segment_diff_list=[segment_diff_list diff];
                    elseif strcmp(method, 'cell')
                        subsegment_lengths=segment_info(segment_info(:, 1)==cell_ids(i), 2)';
                        
                        long_segment=zeros(1, n);
                        long_segment(spine_loc)=1;
                        
                        subsegments=mat2cell(long_segment, 1, subsegment_lengths);
                        for k=1:length(subsegments)
                            subsegment=subsegments{k};
                            sub_m=sum(subsegment);
                            
                            if sub_m>1
                                sub_spineloc=find(subsegment==1);
                                diff=sub_spineloc(:, 2:end)-sub_spineloc(:, 1:end-1);
                                for l=1:length(diff)
                                    segment_diff(segment_id, diff(l))=segment_diff(segment_id, diff(l))+1;
                                end
                                segment_diff_list=[segment_diff_list diff];
                            end
                            segment_id=segment_id+1;
                        end
                    end
                end
            end
            
            diff_count=sum(segment_diff, 1);
            total_diff=sum(diff_count);
            sim_dist(j, :)=diff_count/total_diff;
            sim_dist2{j}=segment_diff_list;
            
        end
        
        if cumm_output==0
            sim_mean=mean(sim_dist, 1);
            sim_std=std(sim_dist, 1);
        else
            
            
        end
        
    case 'clusterbyorder'
         max_gap=max(segment_info(:, 2)-segment_info(:, 3));
         max_cluster=max(segment_info(:, 3));
         
        sim_gap_dist=zeros(trials, max_gap);
        sim_cluster_dist=zeros(trials, max_cluster);
        cumm_cluster_count_alltrials=zeros(trials, max_cluster);
        
        
        for j=1:trials
            if strcmp(method, 'segment')
                segment_clusters=zeros(nSegments, max_cluster);
                segment_gaps=zeros(nSegments, max_gap);
            elseif strcmp(method, 'cell')
                segment_clusters=zeros(size(segment_info, 1), max_cluster);
                segment_gaps=zeros(size(segment_info, 1), max_gap);
            end
            
            segment_id=1;
            for i=1:nSegments
                n=segment_lengths(i); %spine_number
                m=nResponsiveSpines(i); %positive_spines
                if m>1
                    random_segment=randperm(n);
                    spine_loc=random_segment(1:m);
                    
                    if any(strcmp(varargin, 'MissingContacts'))
                        missing_percentile=varargin{find(strcmp('MissingContacts', varargin))+1};
                        subsample=randperm(m);
                        subsample=subsample(1:round(m*missing_percentile));
                        spine_loc=spine_loc(subsample);
                    end

                    dummy_segment=zeros(1, n);
                    dummy_segment(spine_loc)=1;
                    
                    if strcmp(method, 'segment')
                        idx=1:length(dummy_segment)-1;
                        one2zero=find(dummy_segment(idx)==1 & dummy_segment(idx+1)==0);
                        zero2one=find(dummy_segment(idx)==0 & dummy_segment(idx+1)==1);
                        
                        if dummy_segment(1)==0 && dummy_segment(end)==0
                            nOnes=one2zero-zero2one;
                            one2zero=[0 one2zero];
                            zero2one=[zero2one length(dummy_segment)];
                            nZeros=zero2one-one2zero;
                        elseif dummy_segment(1)==0 && dummy_segment(end)==1
                            one2zero=[0 one2zero];
                            nZeros=zero2one-one2zero;
                            one2zero=[one2zero length(dummy_segment)];
                            nOnes=one2zero(2:end)-zero2one;
                            
                        elseif dummy_segment(1)==1 && dummy_segment(end)==0
                            zero2one=[0 zero2one];
                            nOnes=one2zero-zero2one;
                            zero2one=[zero2one length(dummy_segment)];
                            nZeros=zero2one(2:end)-one2zero;
                        elseif dummy_segment(1)==1 && dummy_segment(end)==1
                            nZeros=zero2one-one2zero;
                            zero2one=[0 zero2one];
                            one2zero=[one2zero length(dummy_segment)];
                            nOnes=one2zero-zero2one;
                        end
                        
                        cluster_count=histc(nOnes, 1:max(nOnes));
                        gap_count=histc(nZeros, 1:max(nZeros));
                        
                        segment_clusters(i, 1:length(cluster_count))=cluster_count;
                        segment_gaps(i, 1:length(gap_count))=gap_count;
                        
                    elseif strcmp(method, 'cell')
                        subsegment_lengths=segment_info(segment_info(:, 1)==cell_ids(i), 2)';

                        subsegments=mat2cell(dummy_segment, 1, subsegment_lengths);
                        for k=1:length(subsegments)
                            subsegment=subsegments{k};
                            sub_m=sum(subsegment);
                            
                            if sub_m>1
                                idx=1:length(subsegment)-1;
                                one2zero=find(subsegment(idx)==1 & subsegment(idx+1)==0);
                                zero2one=find(subsegment(idx)==0 & subsegment(idx+1)==1);
                                
                                if subsegment(1)==0 && subsegment(end)==0
                                    nOnes=one2zero-zero2one;
                                    one2zero=[0 one2zero];
                                    zero2one=[zero2one length(subsegment)];
                                    nZeros=zero2one-one2zero;
                                elseif subsegment(1)==0 && subsegment(end)==1
                                    one2zero=[0 one2zero];
                                    nZeros=zero2one-one2zero;
                                    one2zero=[one2zero length(subsegment)];
                                    nOnes=one2zero(2:end)-zero2one;
                                    
                                elseif subsegment(1)==1 && subsegment(end)==0
                                    zero2one=[0 zero2one];
                                    nOnes=one2zero-zero2one;
                                    zero2one=[zero2one length(subsegment)];
                                    nZeros=zero2one(2:end)-one2zero;
                                elseif subsegment(1)==1 && subsegment(end)==1
                                    nZeros=zero2one-one2zero;
                                    zero2one=[0 zero2one];
                                    one2zero=[one2zero length(subsegment)];
                                    nOnes=one2zero-zero2one;
                                end
                                
                                cluster_count=histc(nOnes, 1:max(nOnes));
                                gap_count=histc(nZeros, 1:max(nZeros));
                                
                                segment_clusters(segment_id, 1:length(cluster_count))=cluster_count;
                                segment_gaps(segment_id, 1:length(gap_count))=gap_count;
                            end
                            segment_id=segment_id+1;
                        end
                    end
                end
            end
            
            cumm_cluster_count=sum(segment_clusters, 1);
            cumm_gap_count=sum(segment_gaps, 1);
            
            cumm_cluster_count_alltrials(j,:)=cumm_cluster_count;
            
            sim_cluster_dist(j, :)=cumm_cluster_count/sum(segment_clusters(:));
            sim_gap_dist(j, :)=cumm_gap_count/sum(segment_gaps(:));
            
        end
        
        if cumm_output==0
            sim_mean=[{mean(sim_cluster_dist, 1)} {mean(sim_gap_dist, 1)}];
            sim_std=[{std(sim_cluster_dist, 1)} {std(sim_gap_dist, 1)}];
        else
            
            
        end
        sim_dist=[{sim_cluster_dist} {sim_gap_dist}];

        spine_count_clusters=cumm_cluster_count_alltrials.*repmat(1:max_cluster, [trials 1]);
        spine_count_clusters(spine_count_clusters==0)=NaN;
        loners=nanmean(reshape(spine_count_clusters(:,1),1,[]));
        loners_std=nanstd(reshape(spine_count_clusters(:,1),1,[]));
        inclusters=mean(nansum(spine_count_clusters(:,2:end), 2));
        inclusters_std=std(nansum(spine_count_clusters(:,2:end), 2));
    
        
    case 'clusterbyordergaps'
         max_gap=max(segment_info(:, 2)-segment_info(:, 3));
         max_cluster=max(segment_info(:, 3));
         
         sim_gap_dist=zeros(trials, max_gap);
         sim_cluster_dist=zeros(trials, max_cluster);
         cumm_spine_count_alltrials=zeros(trials, max_cluster); 
        
        
        for j=1:trials
            if strcmp(method, 'segment')
                segment_clusters=zeros(nSegments, max_cluster);
                spine_count=zeros(nSegments, max_cluster);
                segment_gaps=zeros(nSegments, max_gap);
            elseif strcmp(method, 'cell')
                segment_clusters=zeros(size(segment_info, 1), max_cluster);
                spine_count=zeros(size(segment_info, 1), max_cluster);
                segment_gaps=zeros(size(segment_info, 1), max_gap);
            end
            
            segment_id=1;
            for i=1:nSegments
                n=segment_lengths(i); %spine_number
                m=nResponsiveSpines(i); %positive_spines
                if m>1
                    
                    random_segment=randperm(n);
                    spine_loc=random_segment(1:m);
                    
                    dummy_segment=zeros(1, n);
                    dummy_segment(spine_loc)=1;
                    
                    pack_thresh=0.80;
                    clusters=[];
                    packing=[];
                    
                    if strcmp(method, 'segment')
                        
                        window_size=length(dummy_segment);
                        isResponsive_temp=double(dummy_segment);
                        while any(isResponsive_temp==1)
                            filter=fspecial('average', [1 window_size]);
                            convolution=conv(isResponsive_temp, filter, 'valid');
                            if any(convolution>=pack_thresh)
                                possible_clusters=find(convolution>=pack_thresh);
                                
                                for k=possible_clusters
                                    temp_cluster=isResponsive_temp(k:(k+window_size-1));
                                    if ~any([temp_cluster(1) temp_cluster(end)]==0) && mean(temp_cluster)>=pack_thresh
                                        clusters=[clusters length(temp_cluster)];
                                        packing=[packing mean(temp_cluster)];
                                        isResponsive_temp(k:(k+window_size-1))=0;
                                    end
                                end
                            end
                            window_size=window_size-1;
                        end
                        
                        cluster_count=histc(clusters, 1:max(clusters));                  
                        segment_clusters(i, 1:length(cluster_count))=cluster_count;
                        
                        count_seg=histc(round(clusters.*packing), 1:max(round(clusters.*packing)));
                        sp_count_seg=count_seg.*(1:length(count_seg));
                        spine_count(i, 1:length(sp_count_seg))=sp_count_seg;
                        
                    elseif strcmp(method, 'cell')
                        subsegment_lengths=segment_info(segment_info(:, 1)==cell_ids(i), 2)';
                        
                        subsegments=mat2cell(dummy_segment, 1, subsegment_lengths);
                        for k=1:length(subsegments)
                            subsegment=subsegments{k};
                            sub_m=sum(subsegment);
                            
                            if sub_m>1
                                
                                window_size=length(subsegment);
                                isResponsive_temp=double(subsegment);
                                while any(isResponsive_temp==1)
                                    filter=fspecial('average', [1 window_size]);
                                    convolution=conv(isResponsive_temp, filter, 'valid');
                                    if any(convolution>=pack_thresh)
                                        possible_clusters=find(convolution>=pack_thresh);
                                        
                                        for n=possible_clusters
                                            temp_cluster=isResponsive_temp(n:(n+window_size-1));
                                            if ~any([temp_cluster(1) temp_cluster(end)]==0) && mean(temp_cluster)>=pack_thresh
                                                clusters=[clusters length(temp_cluster)];
                                                packing=[packing mean(temp_cluster)];
                                                isResponsive_temp(n:(n+window_size-1))=0;
                                            end
                                        end
                                    end
                                    window_size=window_size-1;
                                end
                                
                                cluster_count=histc(clusters, 1:max(clusters));
                                segment_clusters(i, 1:length(cluster_count))=cluster_count;
                                
                                count_seg=histc(round(clusters.*packing), 1:max(round(clusters.*packing)));
                                sp_count_seg=count_seg.*(1:length(count_seg));
                                spine_count(i, 1:length(sp_count_seg))=sp_count_seg;
                                
                            end
                            segment_id=segment_id+1;
                        end
                    end
                end
            end
            
            cumm_cluster_count=sum(segment_clusters, 1);
            sim_cluster_dist(j, :)=cumm_cluster_count/sum(segment_clusters(:));
            
            cumm_spine_count_alltrials(j,1:size(spine_count,2))=sum(spine_count,1);
            
        end
        
        if cumm_output==0
            sim_mean=mean(sim_cluster_dist, 1);
            sim_std=std(sim_cluster_dist, 1);
        else
            
            
        end
        sim_dist=sim_cluster_dist;
        
        spine_count_clusters=cumm_spine_count_alltrials;
        spine_count_clusters(spine_count_clusters==0)=NaN;
        loners=nanmean(reshape(spine_count_clusters(:,1),1,[]));
        loners_std=nanstd(reshape(spine_count_clusters(:,1),1,[]));
        inclusters=mean(nansum(spine_count_clusters(:,2:end), 2));
        inclusters_std=std(nansum(spine_count_clusters(:,2:end), 2));
        
         
        
    case 'distance'
        max_diff=max(segment_info(:, 2));
        nBins=ceil(max_diff/bin_size);
        
        cumm_diff=zeros(trials, nBins);
        for j=1:trials
            diff=[];
            
            for i=1:nSegments
                segment_length=segment_lengths(i);
                m=nResponsiveSpines(i);
                
                if m>1
                    spine_loc=rand([1 m])*segment_length;
                    sorted=sort(spine_loc);
                    if strcmp(method, 'segment')
                        diff=[diff sorted(:, 2:end)-sorted(:, 1:end-1)];
                        
                    elseif strcmp(method, 'cell')
                        subsegment_lengths=segment_info(segment_info(:, 1)==cell_ids(i), 2)';
                        sub_sep=[0 cumsum(subsegment_lengths)];
                        
                        for k=1:length(sub_sep)-1
                            sub_m=sum(sub_sep(k)<=sorted & sub_sep(k+1)>sorted);

                            if sub_m>1
                                sub_spineloc=sorted(sub_sep(k)<=sorted & sub_sep(k+1)>sorted);
                                diff=[diff sub_spineloc(:, 2:end)-sub_spineloc(:, 1:end-1)];
                            end
                        end
                    end
                end
            end
                        
            cumm_diff(j, :)=cumsum(histc(diff, 0:bin_size:max_diff))/length(diff);
        end
        
        sim_dist=cumm_diff;
        if cumm_output==1
            sim_mean=mean(cumm_diff, 1);
            sim_std=std(cumm_diff, 1);
        end
        
    case 'real_distance'        
        max_diff=max(segment_info(:, 2));
        nBins=ceil(max_diff/bin_size);
        
        cumm_diff_binned=zeros(trials, nBins);
        cumm_diff=cell(trials,1);
        
        for j=1:trials
            diff=[];
            
            for i=1:nSegments
                segment_dist=distances{i};
                total_spines=numel(segment_dist);
                m=nResponsiveSpines(i);
                
                if m>1
                    selection=randperm(total_spines);
                    isResponsive=false(1, total_spines);
                    
                    if any(strcmp(varargin, 'MissingContacts'))
                        missing_percentile=varargin{find(strcmp('MissingContacts', varargin))+1};
                        isResponsive(selection(1:round(m*missing_percentile)))=true;
                    else
                        isResponsive(selection(1:m))=true; 
                    end

                    if strcmp(method, 'segment')
                        spine_loc=segment_dist(isResponsive);
                       
                        sorted=sort(spine_loc);
                        diff=[diff sorted(:, 2:end)-sorted(:, 1:end-1)];
 
                    elseif strcmp(method, 'cell')
                        
                        subsegment_numSpine=cellfun(@numel, segment_distances(segment_info(:, 1)==cell_ids(i)))';
                        sub_sep=[0 cumsum(subsegment_numSpine)];
                        
                        for k=1:length(sub_sep)-1
                            sub_m=sum(isResponsive(sub_sep(k)+1:sub_sep(k+1)));
                            
                            if sub_m>1
                                sub_dist=segment_dist(sub_sep(k)+1:sub_sep(k+1));
                                sub_spineloc=sub_dist(isResponsive(sub_sep(k)+1:sub_sep(k+1)));
                                sub_spineloc=sort(sub_spineloc);
                                
                                diff=[diff sub_spineloc(:, 2:end)-sub_spineloc(:, 1:end-1)];
                            end
                        end
                    end
                end
            end
            
            cumm_diff_binned(j, :)=cumsum(histc(diff, 0:bin_size:max_diff))/length(diff);
            cumm_diff{j}=diff;
        end
        
        sim_dist=cumm_diff_binned;
        sim_dist2=cumm_diff;
        if cumm_output==1
            sim_mean=mean(cumm_diff_binned, 1);
            sim_std=std(cumm_diff_binned, 1);
        end
        
    case 'clusterbydistance'    
                
        cluster_analysis=cell(trials,1);
        for j=1:trials
            
            for i=1:nSegments
                segment_dist=distances{i};
                total_spines=numel(segment_dist);
                m=nResponsiveSpines(i);
                
                if m>1
                    selection=randperm(total_spines);
                    isResponsive=false(1, total_spines);
     
                    isResponsive(selection(1:m))=true; 

                    if strcmp(method, 'segment')
                       
 
                    elseif strcmp(method, 'cell')
                        
                        subsegment_numSpine=cellfun(@numel, segment_distances(segment_info(:, 1)==cell_ids(i)))';
                        sub_sep=[0 cumsum(subsegment_numSpine)];
                        
                        for k=1:length(sub_sep)-1
                            sub_m=sum(isResponsive(sub_sep(k)+1:sub_sep(k+1)));
                            
                            if sub_m>2
                                sub_dist=segment_dist(sub_sep(k)+1:sub_sep(k+1));
                                sub_isResponsive=isResponsive(sub_sep(k)+1:sub_sep(k+1));
     
                                if ~any(strcmp(varargin, 'DistanceCriterion')), dist_crit=10;
                                else dist_crit=varargin{find(strcmp('DistanceCriterion', varargin))+1}; end
                                
                                output=vs_patternAnalysis2(sub_isResponsive, sub_dist, dist_crit);
                                
                                if ~isempty(output.clusterLikelihood) && ~isempty(output.clusterLikelihoodAny)
                                    for l=1:length(output.clusterLikelihood)
                                        ClusterLength=output.clusterData.clusterLength(l);
                                        nSpines=output.clusterData.clusterTotSpines(l);
                                        nSpines_Responsive=output.clusterData.clusterRespSpines(l);
                                        ClusterLikelihood=output.clusterLikelihood(l);
                                        ClusterLikelihoodAny=output.clusterLikelihoodAny(l);
                                        
                                        if isempty(cluster_analysis{j})
                                            cluster_analysis(j)={[ClusterLength nSpines nSpines_Responsive ClusterLikelihood ClusterLikelihoodAny]};
                                    
                                        else
                                        
                                        cluster_analysis{j}=[cluster_analysis{j}; [ClusterLength nSpines nSpines_Responsive ClusterLikelihood ClusterLikelihoodAny]];
                                    
                                        end
                                    end
                                end
                                
                            end
                        end
                        
                        
                    end

                end
            end
            
           
        end
        
        sim_mean=[];
        sim_std=[];
        sim_dist=cluster_analysis;
        sim_dist2=[];
       
        
    case 'packing'
        
        packing=zeros(trials, size(segment_info, 1));
        for j=1:trials
            segment_id=1;            
            for i=1:nSegments
                
                n=segment_lengths(i); %spine_number
                m=nResponsiveSpines(i);
                random_segment=randperm(n);
                spine_loc=random_segment(1:m);
                
                if strcmp(method, 'segment')
                    packing(j, i)=n/m;
                    
                elseif strcmp(method, 'cell')
                    subsegment_lengths=segment_info(segment_info(:, 1)==cell_ids(i), 2)';
                    long_segment=zeros(1, n);
                    long_segment(spine_loc)=1;
                    subsegments=mat2cell(long_segment, 1, subsegment_lengths);
                    for k=1:length(subsegments)
                        subsegment=subsegments{k};
                        sub_m=sum(subsegment);
                        packing(j, segment_id)=sub_m/length(subsegment);
                        segment_id=segment_id+1;
                    end
                end
            end
        end
        
        sim_dist=packing;
        if cumm_output==0
            sim_mean=mean(packing, 1);
            sim_std=std(packing, 1);
        end
        
        
        
        
        
        
        
        
        
        
end


end
