# Supplementary material for: Clusters of synaptic inputs on dendrites of layer 5 pyramidal cells in mouse visual cortex
Source: eLife. 2016 Jul 19;5:e09222. doi: 10.7554/eLife.09222 (PMC4951190; doi:10.7554/eLife.09222)
Supplement: Source code 1. — DOI: http://dx.doi.org/10.7554/eLife.09222.013 [file elife-09222-code1.zip › GokceEtAl2016_analysis_source/analysis functions/SubtractBlankFrame.m]

function deblanked_image=SubtractBlankFrame(image, blank_frame_indices)
blank_frames=image(:, :, blank_frame_indices);
ave_blank_value=mean(blank_frames(1:end));
deblanked_image=image-ave_blank_value;
%deblanked_image(deblanked_image<0)=0;

end
