# Supplementary material for: Clusters of synaptic inputs on dendrites of layer 5 pyramidal cells in mouse visual cortex
Source: eLife. 2016 Jul 19;5:e09222. doi: 10.7554/eLife.09222 (PMC4951190; doi:10.7554/eLife.09222)
Supplement: Source code 1. — DOI: http://dx.doi.org/10.7554/eLife.09222.013 [file elife-09222-code1.zip › GokceEtAl2016_analysis_source/analysis functions/vs_patternAnalysis2.m]

function output= vs_patternAnalysis2(patternData,distanceData,distanceCriterion)
%mod on line 174 "<=" instead of "<" VS 23/5/13
%INPUT
%patternData - vector of zeros and ones (ones for spines with input)
%distanceData - vector of distance values describing spine positions along the dendrite (same size as vector 'patternData')
%distanceCriterion - single value describing largest distance between nearest neigbor spines with input as criterion to participate in a cluster

% identify clusters and generate table
result=analysisDistanceCriterion2(patternData,distanceData,distanceCriterion);
output.clusterData=result;

% determine cluster likelihoods
if output.clusterData.clusterExistence==1
    tempLikelihoodTable=likelyhoodDistanceCombinatoricsTotal3(distanceData,output.clusterData.totalRespSpines,distanceCriterion);
    result=[];
    result2=[];
    for  i=1:size(output.clusterData.clusterLength,2)
        result(i)=likelyhoodDistanceCombinatorics(distanceData,output.clusterData.clusterLength(i),distanceCriterion,...
            output.clusterData.clusterRespSpines(i),output.clusterData.totalRespSpines);
        result2(i)=likelihoodTableAnalysis_vs2(tempLikelihoodTable,result(i),distanceCriterion,output.clusterData.totalRespSpines);
    end
    output.clusterLikelihood=result;
    output.clusterLikelihoodAny=result2;
else
    output.clusterLikelihood=[];
    output.clusterLikelihoodAny=[];
end
end

%---------------------------------------------------------
function result=analysisDistanceCriterion2(patternData,distanceData,criterion)
%basic pattern parameters, identification of clusters
%created vs 01/11/12
%mod vs 29/04/13

indicesPositive=find(patternData);
result.totalRespSpines=size(indicesPositive,2);
result.segmSpines=size(patternData,2);
result.segmLength=distanceData(end)-distanceData(1);
if ~isempty(indicesPositive)==1 %if there are spines with input
    dist=distanceData(indicesPositive);
    diffDist=diff(dist); %distances between consecutive spines with input
    indDiffDist=find(diffDist<criterion); %indices of those distances, which are below distance criterion
    if isempty(indDiffDist)==1
        result.clusterExistence=0;
    else
        result.clusterExistence=1;
        posPattern=zeros(size(diffDist,2),1);
        posPattern(indDiffDist)=1; %vector zeros and ones, where distance is below distance criterion
        diffPosPattern=diff(posPattern); %difference vector, where '1' marks start and '-1' end of clusters, shifted by 1
        indexStart=find(diffPosPattern==1)+1; %start indices of all clusters
        if posPattern(1)==1 %if 1st cluster starts at 1st spine, this need to be appended
            indexStart=[1; indexStart];
        end
        indexEnd=find(diffPosPattern==-1)+1; %end indices of all clusters
        if posPattern(end)==1 %if last cluster ends at last spine, this need to be appended
            indexEnd=[indexEnd; size(posPattern,1)+1];
        end
        result.cluster1stSpine=indicesPositive(indexStart); %indices of 1st spine in all cluster (i.e. left hand boundary)
        result.clusterLastSpine=indicesPositive(indexEnd); %indices of last spine in all cluster (i.e. right hand boundary)
        result.posPattern=posPattern;
        %cluster parameters
        for i=1:size(indexStart,1)
            result.clusterLength(i)=distanceData(result.clusterLastSpine(i))-distanceData(result.cluster1stSpine(i));
            tempPatternData=patternData(result.cluster1stSpine(i):result.clusterLastSpine(i));
            result.clusterNegSpines(i)=-sum(tempPatternData-1);
            result.clusterRespSpines(i)=sum(tempPatternData);
            result.clusterTotSpines(i)=result.clusterNegSpines(i)+result.clusterRespSpines(i);
            result.clusterPackRatio(i)=result.clusterRespSpines(i)/result.clusterTotSpines(i);
        end
        %gap parameters
        if size(indexStart,1)==1 %if only one cluster, gap parameters are set 'empty' - BETTER put data for leading/trailing 'gap'?
            result.gapLength=[];
            tempPatternData=[];
            result.gapNegSpines=[];
            result.gapRespSpines=[];
            result.gapTotSpines=[];
            result.gapPackRatio=[];
        else
            if ~(result.cluster1stSpine(1)==1) %if 1st cluster does not start with 1st spine in segment
                result.gapLength(1)=distanceData(result.cluster1stSpine(1))-distanceData(1);
                tempPatternData=patternData(1:result.cluster1stSpine(1));
                result.gapNegSpines(1)=-sum(tempPatternData-1);
                result.gapRespSpines(1)=sum(tempPatternData)-1;
                result.gapTotSpines(1)=result.gapNegSpines(1)+result.gapRespSpines(1);
                result.gapPackRatio(1)=result.gapRespSpines(1)/result.gapTotSpines(1);
                a=1;
            else
                a=0;
            end
            %all gaps between 1st and last cluster
            for i=1:size(indexStart,1)-1
                result.gapLength(i+a)=distanceData(result.cluster1stSpine(i+1))-distanceData(result.clusterLastSpine(i));
                tempPatternData=patternData(result.clusterLastSpine(i):result.cluster1stSpine(i+1));
                result.gapNegSpines(i+a)=-sum(tempPatternData-1);
                result.gapRespSpines(i+a)=sum(tempPatternData)-2;
                result.gapTotSpines(i+a)=result.gapNegSpines(i+a)+result.gapRespSpines(i+a);
                result.gapPackRatio(i+a)=result.gapRespSpines(i+a)/result.gapTotSpines(i+a);
            end
            if ~(result.clusterLastSpine(end)==size(patternData,2)) %if last cluster does not end with last spine in segment
                i=i+a+1;
                result.gapLength(i)=distanceData(end)-distanceData(result.clusterLastSpine(end));
                tempPatternData=patternData(result.clusterLastSpine(end):end);
                result.gapNegSpines(i)=-sum(tempPatternData-1);
                result.gapRespSpines(i)=sum(tempPatternData)-1;
                result.gapTotSpines(i)=result.gapNegSpines(i)+result.gapRespSpines(i);
                result.gapPackRatio(i)=result.gapRespSpines(i)/result.gapTotSpines(i);
            end
        end
    end
else
    result.clusterExistence=0;
end
end

%--------------------------------------------------------------------------
function result=likelyhoodDistanceCombinatoricsTotal3(distances,totalRespSpines,gapLength)
%creates likelihood table used a sinput to function 'likelihoodTableAnalysis_vs2'
%created ?
%mod none
totalSpines=size(distances,2);
distances=distances-distances(1);

counter=0;


for i=1:size(distances,2)
    for j=1:size(distances,2)-i
        counter=counter+1;
        patchTable(i).patchLength(j)=distances(i+j)-distances(i);
        patchTable(i).patchSpines(j)=j+1;
        %leading spines outside gap
        if (distances(i)-gapLength)>0
            tempIndex=find(distances<(distances(i)-gapLength));
            patchTable(i).leadingSpines=size(tempIndex,2);
        else
            patchTable(i).leadingSpines=0;
        end
        %trailing spines outside gap
        if (distances(i)+gapLength)<distances(end)
            tempIndex=find(distances>(distances(i+j)+gapLength));
            patchTable(i).trailingSpines(j)=size(tempIndex,2);
        else
            patchTable(i).trailingSpines(j)=0;
        end
        %likelihoods
        if patchTable(i).patchSpines(j)>totalRespSpines
            loopEnd=totalRespSpines;
        else
            loopEnd=patchTable(i).patchSpines(j);
        end
        for k=2:loopEnd
            if patchTable(i).leadingSpines+patchTable(i).trailingSpines(j) > totalRespSpines-k
                patchTable(i).likelihood(j,k-1)=...
                    nchoosek(patchTable(i).leadingSpines+patchTable(i).trailingSpines(j),totalRespSpines-k)*...
                    nchoosek(patchTable(i).patchSpines(j)-2,k-2)/...
                    nchoosek(totalSpines,totalRespSpines);
            else
                patchTable(i).likelihood(j,k-1)=0;
            end
        end
    end
end
result=patchTable;
end
%--------------------------------------------------------------------------
function result=likelyhoodDistanceCombinatorics(distances,clusterLength,gapLength,clusterRespSpines,totalRespSpines)
%likelihood for cluster type (cluster length, minimum of responsive spines)
%created ?
%mod none

totalSpines=size(distances,2);

distances=distances-distances(1); %distances(1,2)? -changed to distances(1) VS31/1/13
occurences=0;
for i=1:size(distances,2)
    clusterIndex=find((distances>=distances(i))==(distances<=(distances(i)+clusterLength))); %finds for spine at index(i) all spines within patch of size clusterlength
    clusterNum=size(clusterIndex,2); %number of spines in patch with clusterlength at position i
    if clusterNum>=clusterRespSpines
        leadingGapIndex=find((distances>=(distances(i)-gapLength))==(distances<distances(i)));
        leadingGapNum=size(leadingGapIndex,2); %number of spines in leading gap
        trailingGapIndex=find((distances>(distances(i)+clusterLength))==(distances<(distances(i)+clusterLength+gapLength)));
        trailingGapNum=size(trailingGapIndex,2); %number of spines in trailing gap
        if clusterNum>totalRespSpines %check if loop has to run over all responsive spines or maximal spines fitting into patch
            loopEnd=totalRespSpines;
        elseif clusterNum<=totalRespSpines
            loopEnd=clusterNum;
        end
        for j=clusterRespSpines:loopEnd
            if totalSpines-clusterNum-leadingGapNum-trailingGapNum >=totalRespSpines-j
                occurences=occurences+nchoosek(clusterNum-2,j-2)*...
                    nchoosek(totalSpines-clusterNum-leadingGapNum-trailingGapNum,totalRespSpines-j);
            end
        end
    end
    
end
result=occurences/nchoosek(totalSpines,totalRespSpines);

end

%--------------------------------------------------------------------------
function result=likelihoodTableAnalysis_vs2(patchTable,criterion,gapLength,totalRespSpines)
%likelihood to finde any cluster in segment with cluster likelyhodd <= criterion
%created ?
%mod none

counter=1;
%initialization of "participation" field
for i=1:size(patchTable,2)
    if patchTable(i).patchSpines(end)<totalRespSpines
        patchTable(i).participation=zeros(size(patchTable(i).patchLength,2),patchTable(i).patchSpines(end)-1);
    else
        patchTable(i).participation=zeros(size(patchTable(i).patchLength,2),totalRespSpines-1);
    end
end

for i=1:size(patchTable,2)
    for j=1:size(patchTable(i).patchLength,2)
        tempPatchLength=patchTable(i).patchLength(j);
        %minimal filling
        minSpines=ceil(tempPatchLength/gapLength); %table starts with 1+1 spine
        if minSpines==0 %neighbors with 0 distance
            minSpines=1;
        end
        %maximal filling
        if patchTable(i).patchSpines(j)<=totalRespSpines
            maxSpines=patchTable(i).patchSpines(j)-1; %table starts with 1+1 spine
        else
            maxSpines=totalRespSpines-1; %table starts with 1+1 spine
        end
        %length index
                for k=1:size(patchTable,2)
            lengthIndexTemp=find(patchTable(k).patchLength<=tempPatchLength);
            if isempty(lengthIndexTemp)
                lengthIndex(k)=0;
            else
                lengthIndex(k)=lengthIndexTemp(end);
            end
        end
        %likelihood determination
        tempLikelihood=0;
        tempNumSpines=maxSpines;
        kIncluded=[];
        flag=1;
        while flag==1
            tempLikelihood2=0;
            tempKincluded=[];
            for k=1:size(patchTable,2)
                if lengthIndex(k)>0
                    if size(patchTable(k).likelihood,2)>=tempNumSpines
                        tempLikelihood2=tempLikelihood2+patchTable(k).likelihood(lengthIndex(k),tempNumSpines);
                        tempKincluded=[tempKincluded; k lengthIndex(k) tempNumSpines];
                    end
                end
            end
            tempNumSpines=tempNumSpines-1;
            if tempLikelihood+tempLikelihood2>criterion
                flag=0;
            else
                tempLikelihood=tempLikelihood+tempLikelihood2;
                kIncluded=[kIncluded; tempKincluded];
            end
            if tempNumSpines<minSpines
                flag=0;
            end
        end
        if tempLikelihood>0
            likelihood.value(counter)=tempLikelihood;
            for k=1:size(kIncluded,1)
                patchTable(kIncluded(k,1)).participation(kIncluded(k,2),kIncluded(k,3))=1;
            end
            counter=counter+1;
        end
    end
end

for i=1:size(patchTable,2)
    tempLikelihood=patchTable(i).likelihood.*patchTable(i).participation;
    overAlllikelihood(i)=sum(tempLikelihood(:));
end
result=sum(overAlllikelihood(:));

end
%--------------------------------------------------------------------------
