# Supplementary material for: Clusters of synaptic inputs on dendrites of layer 5 pyramidal cells in mouse visual cortex
Source: eLife. 2016 Jul 19;5:e09222. doi: 10.7554/eLife.09222 (PMC4951190; doi:10.7554/eLife.09222)
Supplement: Source code 1. — DOI: http://dx.doi.org/10.7554/eLife.09222.013 [file elife-09222-code1.zip › GokceEtAl2016_analysis_source/classes/expfile.m]

classdef expfile < h5file
%by Onur Gokce, 2013, onurgokce@gmail.com    

    properties (Constant = true)
        expfile_version='1.0'
        %{
            version history:
            1.0 - first release
        %}
    end
    
    properties
        
        cellular_rawdatadb_location=''
        cumm_rawdatadb_location=''
        cellular_procdatadb_location=''
        cellular_trashdb_location=''
        cellular_roianalysisdb_location=''
        
        identical_branches=[];
        
        BlankFrameIndices=[]
        BaselineFrameIndices=[]
        ArtifactFrameIndices=[]
        MirrorFlyBackPixels=[]
       
        WorkingDataset=''
        WorkingBranchID=[]
        WorkingMergeStep=[]
    end
    
    methods
        
        
        function obj=expfile(filename, options)
            %options: NEW, OVERWRITE, EDIT, READ-ONLY (optional)
            
            if nargin==1
                args{1}=filename;
            elseif nargin==2
                args{1}=filename;
                args{2}=options;
            end
            
            obj=obj@h5file(args{:});
            
            
            switch obj.file_access_mode
                case {'NEW', 'OVERWRITE'}
                    obj.initialize_filecreation;
                case {'EDIT', 'READ-ONLY'}
                    obj.initialize_filereentry;
            end
            
            obj.data_overwrite_handlerFcn=@obj.trashObject;
            
        end
        
        function initialize_filecreation(obj)
            % append version number
            obj.addAttribute('OverwriteIfExists', '/', 'expfile_version', obj.expfile_version);
            
            % add default group structures
            obj.addGroup('/RawData');
            obj.addGroup('/ProcessedData');
            obj.addGroup('/Warnings');
            obj.addGroup('/Datatypes');
            obj.addGroup('/temp');
            
            
            % construct generic datatype templates
            
            templateData=uint8(ones(2, 2, 2));
            obj.matlab2hdf5(templateData, 'basename', '/Datatypes/template_generic_uint8', 'createTemplate');
            
            templateData=uint16(ones(2, 2, 2));
            obj.matlab2hdf5(templateData, 'basename', '/Datatypes/template_generic_uint16', 'createTemplate');
            
            templateData=uint32(ones(2, 2, 2));
            obj.matlab2hdf5(templateData, 'basename', '/Datatypes/template_generic_uint32', 'createTemplate');
            
            templateData=int8(ones(2, 2, 2));
            obj.matlab2hdf5(templateData, 'basename', '/Datatypes/template_generic_int8', 'createTemplate');
            
            templateData=int16(ones(2, 2, 2));
            obj.matlab2hdf5(templateData, 'basename', '/Datatypes/template_generic_int16', 'createTemplate');
            
            templateData=int32(ones(2, 2, 2));
            obj.matlab2hdf5(templateData, 'basename', '/Datatypes/template_generic_int32', 'createTemplate');
            
            templateData=double(ones(2, 2, 2));
            obj.matlab2hdf5(templateData, 'basename', '/Datatypes/template_generic_double', 'createTemplate');
            
            
        end
        function initialize_filereentry(obj)
            filepath=obj.filepath;
            parentpath=fileparts(filepath);
            
            if obj.isAttr('/', 'RepackRecommendation')
                if obj.readAttr('/', 'RepackRecommendation')==1
                    disp('This file contains unlinked data. Repack to save disk space');
                end
            end
            
            if obj.isAttr('/RawData', 'IdenticalBranches')
                obj.identical_branches=obj.readAttr('/RawData', 'IdenticalBranches');
            end
            
            if obj.isObject('/RawData/TiledAcquisitions_CalciumSignalXYT')
                obj.BlankFrameIndices=obj.readAttr('/RawData/TiledAcquisitions_CalciumSignalXYT', 'BlankFrameIndices');
                obj.BaselineFrameIndices=obj.readAttr('/RawData/TiledAcquisitions_CalciumSignalXYT', 'BaselineFrameIndices');
                obj.ArtifactFrameIndices=obj.readAttr('/RawData/TiledAcquisitions_CalciumSignalXYT', 'ArtifactFrameIndices');
                obj.MirrorFlyBackPixels=obj.readAttr('/RawData/TiledAcquisitions_CalciumSignalXYT', 'MirrorFlyBackPixels');
            end
            
            if obj.isAttr('/RawData', 'CellularRawdataDBFilename')
                if exist([filepath filesep obj.readAttr('/RawData', 'CellularRawdataDBFilename')], 'file')
                    obj.cellular_rawdatadb_location=[filepath filesep obj.readAttr('/RawData', 'CellularRawdataDBFilename')];
                else
                    obj.deleteAttr('/RawData', 'CellularRawdataDBFilename', 'DoNotAskVerification');
                end
            end
            
            if obj.isAttr('/RawData', 'CumulativeRawdataDBFilename')
                if exist([parentpath filesep obj.readAttr('/RawData', 'CumulativeRawdataDBFilename')], 'file')
                    obj.cumm_rawdatadb_location=[parentpath filesep obj.readAttr('/RawData', 'CumulativeRawdataDBFilename')];
                else
                    obj.deleteAttr('/RawData', 'CumulativeRawdataDBFilename', 'DoNotAskVerification');
                end
            end
            
            if obj.isAttr('/ProcessedData', 'CellularProcdataDBFilename')
                if exist([filepath filesep obj.readAttr('/ProcessedData', 'CellularProcdataDBFilename')], 'file')
                    obj.cellular_procdatadb_location=[filepath filesep obj.readAttr('/ProcessedData', 'CellularProcdataDBFilename')];
                else
                    obj.deleteAttr('/ProcessedData', 'CellularProcdataDBFilename', 'DoNotAskVerification');
                end
            end
            
            if obj.isObject('/Trash')
                if obj.isAttr('/Trash', 'CellularTrashDBFilename')
                    if exist([filepath filesep obj.readAttr('/Trash', 'CellularTrashDBFilename')], 'file')
                        obj.cellular_trashdb_location=[filepath filesep obj.readAttr('/Trash', 'CellularTrashDBFilename')];
                    else
                        obj.deleteAttr('/Trash', 'CellularTrashDBFilename', 'DoNotAskVerification');
                    end
                end
            end
            
            if obj.isObject('/RoiAnalysis')
                if obj.isAttr('/RoiAnalysis', 'CellularRoiAnalysisDBFilename')
                    if exist([filepath filesep obj.readAttr('/RoiAnalysis', 'CellularRoiAnalysisDBFilename')], 'file')
                        obj.cellular_roianalysisdb_location=[filepath filesep obj.readAttr('/RoiAnalysis', 'CellularRoiAnalysisDBFilename')];
                    else
                        obj.deleteAttr('/RoiAnalysis', 'CellularRoiAnalysisDBFilename', 'DoNotAskVerification');
                        
                        obj.deleteAttr('/RoiAnalysis', 'ProcessComplete_CompileDataIntoRoiAnalysisDB', 'DoNotAskVerification');
                        obj.deleteAttr('/RoiAnalysis', 'ProcessComplete_FindResponsiveSpines_3StdAboveDendriticSignal', 'DoNotAskVerification');
                        obj.deleteAttr('/RoiAnalysis', 'ProcessComplete_FindResponsiveSpines_ExponentialFitting', 'DoNotAskVerification');
                        obj.deleteAttr('/RoiAnalysis', 'ProcessComplete_FindResponsiveSpines_HumanVerified', 'DoNotAskVerification');
                        obj.deleteAttr('/RoiAnalysis', 'ProcessComplete_ComputeSpineDistances', 'DoNotAskVerification');

                    end
                end
            end
            
        end
        
        function set.WorkingDataset(obj, value)
            if strcmp(value, 'list')
                rawdata_content=obj.listObjects('/RawData');
                groups=rawdata_content.group;
                
                if ~isempty(groups)
                    for i=1:length(groups)
                        disp(groups{i}(2:end));
                    end
                end
                return;
            end
            
            if isempty(value)
                obj.WorkingDataset='';
                obj.WorkingBranchID=[];
                obj.WorkingMergeStep=[];
                return;
             end
            
            if ~strcmp(obj.WorkingDataset, value)
                
                rawdata_content=obj.listObjects('/RawData');
                groups=rawdata_content.group;
                
                if ~any(strcmp(groups, ['/' value]))
                    disp('No such dataset.');
                else
                    obj.WorkingDataset=value;
                    obj.WorkingMergeStep=[];
                    obj.WorkingBranchID=[];
                    disp('Working dataset is changed. Set working branchID and merge step again.');
                end
            end
        end
        function set.WorkingBranchID(obj, value)
            
            dataset=obj.WorkingDataset;
            
            if strcmp(value, 'list')
                if ~isempty(dataset)
                    dataset_content=obj.listObjects(['/RawData/' dataset]);
                    groups=dataset_content.group;
                    
                    if ~isempty(groups)
                        for i=1:length(groups)
                            disp(groups{i}(2:end));
                        end
                    end
                else
                    disp('Working dataset is not set.');
                end
                
                return;
            end
            
            if isempty(value)
                obj.WorkingBranchID=[];
                obj.WorkingMergeStep=[];
                return;
            end

            if isempty(dataset)
                disp('Working dataset name must be set.');
                return;
            end
            
            if ~obj.isObject(['/RawData/' dataset '/branch' num2str(value)])
                disp('No such branch exists in raw data.');
                return;
            end
            
            if ~isequal(obj.WorkingBranchID, value)
                obj.WorkingBranchID=value;
                obj.WorkingMergeStep=[];
                
                disp('Working branchID is changed. Set merge step again.');
            end
            
        end
        function set.WorkingMergeStep(obj, value)
            
            dataset=obj.WorkingDataset;
            branchID=obj.WorkingBranchID;
            
            if strcmp(value, 'list')
                if ~isempty(branchID)
                    stitch_group=['/ProcessedData/' dataset '/StitchingDataBranches/branch' num2str(branchID)];
                    if ~obj.isObject(stitch_group)
                        disp('Stitching not done.');
                        return;
                    elseif obj.readAttr(stitch_group, 'ProcessComplete')==0
                        disp('Stitching not finished.');
                        return;
                    end
                    num_merges=obj.readAttr(stitch_group, 'NumberOfMerges');
                    disp(['Total number of merges: ' num2str(num_merges)]);
                else
                    disp('Working branchID is not set.');
                end

                return;
            end
            
            if isempty(value)
                obj.WorkingMergeStep=[];
                return;
            end
            
            
            if isempty(dataset) || isempty(branchID)
                disp('Working dataset name and branch ID must be set.');
                return;
            end
 
            stitch_group=['/ProcessedData/' dataset '/StitchingDataBranches/branch' num2str(branchID)];
            
            if ~obj.isObject(stitch_group)
                disp('Stitching not done.');
                return;
            elseif obj.readAttr(stitch_group, 'ProcessComplete')==0
                disp('Stitching not finished.');
                return;
            end
  
            num_merges=obj.readAttr(stitch_group, 'NumberOfMerges');
            if strcmp(value, 'last')
                obj.WorkingMergeStep=num_merges;
            elseif value>num_merges;
                disp(['No such merge. Last one was ' num2str(num_merges) '.']);
            else
                obj.WorkingMergeStep=value;
            end
         
            
        end

        %add/remove/etc functions
        function status=addEphys(obj, name, ephysData)
            dataclass=class(ephysData);
            template.memtypeName=['/Datatypes/template_generic_' dataclass '_mem'];
            template.filetypeName=['/Datatypes/template_generic_' dataclass '_file'];
            template.dataspacedims=size(ephysData);
            status=obj.addData('AppendIfExists', name, ephysData, template);
            
        end
        function status=addImage(obj, name, imageData)
            dataclass=class(imageData);
            template.memtypeName=['/Datatypes/template_generic_' dataclass '_mem'];
            template.filetypeName=['/Datatypes/template_generic_' dataclass '_file'];
            template.dataspacedims=size(imageData);
            status=obj.addData('AppendIfExists', name, imageData, template);
        end
        function status=addStim(obj, name, waveform)
            dataclass=class(waveform);
            template.memtypeName=['/Datatypes/template_generic_' dataclass '_mem'];
            template.filetypeName=['/Datatypes/template_generic_' dataclass '_file'];
            template.dataspacedims=size(waveform);
            status=obj.addData('AppendIfExists', name, waveform, template);
        end
        function status=addArray(obj, name, arrayData)
            dataclass=class(arrayData);
            template.memtypeName=['/Datatypes/template_generic_' dataclass '_mem'];
            template.filetypeName=['/Datatypes/template_generic_' dataclass '_file'];
            template.dataspacedims=size(arrayData);
            status=obj.addData('AppendIfExists', name, arrayData, template);
        end
        
        
        %analysis functions
        function status=CreateProcDataDB(obj, table_name)
            if isempty(obj.cellular_procdatadb_location)
                [path, filename_prefix, ~]=fileparts(obj.fileloc);
                dbfilename=[filename_prefix '_procdata.db'];
                dbfilepath=[path filesep dbfilename];
                procdb=mksqlite(0, 'open', dbfilepath);
                
                obj.addAttr('OverwriteIfExists', '/ProcessedData', 'CellularProcdataDBFilename', dbfilename);
                obj.cellular_procdatadb_location=dbfilepath;
            else
                procdb=mksqlite(0, 'open', obj.cellular_procdatadb_location);
            end
            
            if nargin==2 %then table name given. create table.
                
                tables=mksqlite(procdb, 'SELECT * FROM sqlite_master WHERE type=''table'' ORDER BY name');
                tables=multiDimStruct2multiDimMembers(tables);
                
                if ~isempty(tables)
                    table_names=tables.name;
                    if ~any(strcmp(table_names, table_name))
                        create_table=1;
                    else
                        create_table=0;
                    end
                else
                    create_table=1;
                end
                
                if create_table==1
                    switch table_name
                        case 'MorphologyTiles'
                            mksqlite(procdb, ['CREATE TABLE "MorphologyTiles"',...
                                '(',...
                                '"TileID" INTEGER NOT NULL PRIMARY KEY, ',...
                                '"TileNo" INTEGER NOT NULL, ',...
                                '"Dataset" TEXT NOT NULL, ',...
                                '"BranchID" INTEGER NOT NULL, ',...
                                '"RawdataDBAcquisitionID" TEXT NOT NULL, ',...
                                '"RepeatLocation" TEXT, ',...
                                '"CreationMethod" TEXT, ',...
                                '"DataLoc" TEXT, ',...
                                '"TrashDBFileName" TEXT, ',...
                                '"TrashDBID" INTEGER',...
                                ')']);
                            disp('Table "MorphologyTiles" created.')
                            
                        case 'CalciumTiles'
                            mksqlite(procdb, ['CREATE TABLE "CalciumTiles"',...
                                '(',...
                                '"TileID" INTEGER NOT NULL PRIMARY KEY, ',...
                                '"TileNo" INTEGER NOT NULL, ',...
                                '"Dataset" TEXT NOT NULL, ',...
                                '"BranchID" INTEGER NOT NULL, ',...
                                '"RawdataDBAcquisitionID" TEXT NOT NULL, ',...
                                '"RepeatLocation" TEXT, ',...
                                '"CreationMethod" TEXT, ',...
                                '"DataLoc" TEXT, ',...
                                '"TrashDBFileName" TEXT, ',...
                                '"TrashDBID" INTEGER',...
                                ')']);
                            disp('Table "CalciumTiles" created.')
                            
                        case 'ROIs'
                            mksqlite(procdb, ['CREATE TABLE "ROIs"',...
                                '(',...
                                '"RoiDBID" INTEGER NOT NULL PRIMARY KEY, ',...
                                '"RoiID" INTEGER NOT NULL, ',...
                                '"Coordinates" TEXT NOT NULL, ',...
                                '"Structure" TEXT NOT NULL, ',...
                                '"Geometry" TEXT NOT NULL, ',...
                                '"Quality" TEXT NOT NULL, ',...
                                '"LineID" TEXT, ',...
                                '"LineTag" TEXT, ',...
                                '"PointOrder" REAL, ',...
                                '"Dataset" TEXT NOT NULL, ',...
                                '"BranchID" INTEGER NOT NULL, ',...
                                '"LinkedDataType" TEXT NOT NULL, ',...
                                '"LinkedDataNo" INTEGER NOT NULL, ',...
                                '"DataLoc" TEXT, ',...
                                '"TrashDBFileName" TEXT, ',...
                                '"TrashDBID" INTEGER',...
                                ')']);
                            disp('Table "ROIs" created.');
                            
                    end
                end
            end
            
            mksqlite(procdb, 'close');
            status=1;
            
        end
        function status=CreateRoiAnalysisDB(obj, table_name)
             if isempty(obj.cellular_roianalysisdb_location)
                [path, filename_prefix, ~]=fileparts(obj.fileloc);
                dbfilename=[filename_prefix '_roianalysis.db'];
                dbfilepath=[path filesep dbfilename];
                
                roianalysisdb=mksqlite(0, 'open', dbfilepath);
                
                if ~obj.isObject('/RoiAnalysis'), obj.addGroup('/RoiAnalysis'); end
                obj.addAttr('OverwriteIfExists', '/RoiAnalysis', 'CellularRoiAnalysisDBFilename', dbfilename);
                obj.cellular_roianalysisdb_location=dbfilepath;
            else
                roianalysisdb=mksqlite(0, 'open', obj.cellular_roianalysisdb_location);
            end
            
            if nargin==2 %then table name given. create table.
                
                tables=mksqlite(roianalysisdb, 'SELECT * FROM sqlite_master WHERE type=''table'' ORDER BY name');
                tables=multiDimStruct2multiDimMembers(tables);
                
                if ~isempty(tables)
                    table_names=tables.name;
                    if ~any(strcmp(table_names, table_name))
                        create_table=1;
                    else
                        create_table=0;
                    end
                else
                    create_table=1;
                end
                
                if create_table==1
                    switch table_name
                        case 'SpineIndividualAcquisitions'
                            mksqlite(roianalysisdb, ['CREATE TABLE "SpineIndividualAcquisitions"',...
                                '(',...
                                '"RoiDBID" INTEGER NOT NULL PRIMARY KEY, ',...
                                '"SpineID" INTEGER NOT NULL, ',...
                                '"Dataset" TEXT NOT NULL, ',...
                                '"BranchID" INTEGER NOT NULL, ',...
                                '"LinkedDataType" TEXT NOT NULL, ',...
                                '"LinkedDataNo" INTEGER NOT NULL, ',...
                                '"OrigAcqNo" INTEGER NOT NULL, ',...
                                '"deltaGoverR_ROI" TEXT, ',...
                                '"deltaGoverR_dend" TEXT, ',...
                                '"R_ROI" TEXT, ',...
                                '"R_dend" TEXT, ',...
                                '"TimeArray" TEXT, ',...
                                '"deltaGoverR_ROI_Fit_Parameters" TEXT, ',... [TauRise TauDecay Scale Offset]
                                '"deltaGoverR_dend_Fit_Parameters" TEXT, ',... [TauRise TauDecay Scale Offset]
                                '"isResponse_3StdAboveDendriticSignal" INTEGER, ',...
                                '"isResponse_ExponentialFitting" INTEGER, ',...
                                '"isResponse_HumanVerified" INTEGER',...
                                ')']);
                            
                            disp('"SpineIndividualAcquisitions" table created.');
                            
                        case 'SpinePooledData'
                            mksqlite(roianalysisdb, ['CREATE TABLE "SpinePooledData"',...
                                '(',...
                                '"SpineID" INTEGER NOT NULL PRIMARY KEY, ',...
                                '"BranchID" INTEGER NOT NULL, ',...
                                '"CoordinatesXYZ_um" TEXT, ',...
                                '"SegmentID" TEXT, ',...
                                '"DistanceAlongDendrite_um" REAL, ',... 
                                '"DistanceAlongDendrite_order" INTEGER, ',...
                                '"DistanceAlongDendrite_source" TEXT, ',...
                                '"DistanceToDendrite_um" REAL, ',...
                                '"DistanceToDendrite_source" TEXT, ',...
                                '"Volume" REAL, ',...
                                '"Volume_source" TEXT, ',...
                                '"isResponsive_3StdAboveDendriticSignal" INTEGER, ',...
                                '"isResponsive_ExponentialFitting" INTEGER, ',...
                                '"isResponsive_HumanVerified" INTEGER, ',...
                                '"nTrials" INTEGER, ',...
                                '"nSuccess_3StdAboveDendriticSignal" INTEGER, ',...
                                '"nSuccess_ExponentialFitting" INTEGER, ',...
                                '"nSuccess_HumanVerified" INTEGER',...
                                ')']);
                            
                              mksqlite(roianalysisdb, [...
                                  'CREATE TRIGGER "Update_nSuccess_HumanVerified" ',...
                                  'AFTER UPDATE OF "isResponse_HumanVerified" ON "SpineIndividualAcquisitions" FOR EACH ROW ',...
                                  'BEGIN ',...
                                        'UPDATE "SpinePooledData" ',...
                                        'SET "nSuccess_HumanVerified"=(SELECT count("SpineID") ',...
                                            'FROM "SpineIndividualAcquisitions" WHERE "isResponse_HumanVerified"=1 AND "SpineID"=old."SpineID") ',...
                                        'WHERE "SpineID"=old."SpineID"; ',...
                                  'END']);

                            disp('"SpinePooledData" table created.');
                    end
                end
            end
            
            mksqlite(roianalysisdb, 'close');
            status=1;
        end
        
        function status=FindRepeatingAcquisitions_TiledAcquisitions_CalciumSignalXYT(obj)
            
            if ~obj.isObject('/ProcessedData/TiledAcquisitions_CalciumSignalXYT/Repeats')
                obj.addGroup('/ProcessedData/TiledAcquisitions_CalciumSignalXYT/Repeats');
                obj.addAttr('OverwriteIfExists', '/ProcessedData/TiledAcquisitions_CalciumSignalXYT/Repeats', 'ProcessComplete', 0);
                process_complete=0;
            else
                process_complete=obj.readAttr('/ProcessedData/TiledAcquisitions_CalciumSignalXYT/Repeats', 'ProcessComplete');
            end
            
            if process_complete==1
                disp('This analysis was already executed and successfully terminated once.');
                choice_valid=0;
                while choice_valid==0
                    choice=input('Would you like to run it again? Beware that previous data will be overwritten. \n Y/N [N]? \n', 's');
                    if isempty(choice), choice='N'; end
                    if ~strcmpi({'Y', 'N'}, choice)
                        disp('Invalid choice.');
                    else
                        choice_valid=1;
                    end
                end
                
                if strcmpi('Y', choice)
                    status=obj.trashObject('/ProcessedData/TiledAcquisitions_CalciumSignalXYT/Repeats');
                    if status==0
                        disp('Data cannot be discarded.');
                        return;
                    end
                    skip=false;
                else
                    skip=true;
                end
            else
                skip=false;
            end
            
            if skip==false
                
                cellDB=mksqlite(0, 'open', obj.cellular_rawdatadb_location);
                
                %do it branch by branch
                branch_list=obj.listGroups('/RawData/TiledAcquisitions_CalciumSignalXYT');
                for i=1:length(branch_list)
                    
                    
                    % acq identifiers: AcquisitionID, OriginalAcquisitionNumber, Hdf5GroupName
                    % things to compare:
                    % Acquisitions table: ExperimentID, PhotoStimID, PhotoStimCoordinates, PhotoStimLocation, PhotoStimDiameter_um, EphysCh1StimID,
                    %                     EphysCh2StimID, OpticsID, ImagingProtocolType, EphysProtocolType, PhotoStimProtocolType, LocationNo, StageZeroLocation
                    % RawData table: ImageScaleXY_mPerpixel, ImageRotationCW_deg, StageCoordinatesXYZ_m, GalvoCoordinatesXY_m, FrameScanDuration_s
                    
                    
                    %get the repeats only using the red channel
                    %information, those with protocol "XYT blank".
                    
                    
                    
                    query=['SELECT DISTINCT "ImageScaleXY_mPerPixel", "ImageRotationCW_deg", "StageCoordinatesXYZ_m", ',...
                        '"GalvoCoordinatesXY_m", "FrameScanDuration_s", "ExperimentID",  "PhotoStimID", "PhotoStimCoordinates", ',...
                        '"PhotoStimLocation", "PhotoStimDiameter_um", "EphysCh1StimID", "EphysCh2StimID", "OpticsID", ',...
                        '"ImagingProtocolType", "EphysProtocolType", "LocationNo", "StageZeroLocation" ',...
                        'FROM "RawData" ',...
                        'INNER JOIN "Acquisitions" ON "RawData"."AcquisitionID"="Acquisitions"."AcquisitionID" ',...
                        'WHERE "Acquisitions"."ImagingProtocolType"="XYT blank" AND "RawData"."Datatype"="red" ',...
                        'AND "RawData"."Hdf5DatasetName" LIKE "' branch_list{i} '%"'];
                    
                    repeat_conditions= mksqlite(cellDB, query); %each row of the query contains the variables of one condition.
                    
                    for j=1:length(repeat_conditions)
                        result=repeat_conditions(j);
                        
                        query_fields=fieldnames(result);
                        for k=1:length(query_fields)
                            if isempty(result.(query_fields{k}))
                                result.(query_fields{k})=' ISNULL';
                            else
                                result.(query_fields{k})=['="' num2str(result.(query_fields{k})) '"'];
                            end
                        end
                        
                        query=['SELECT "Acquisitions"."AcquisitionID", "OriginalAcquisitionNumber", "Hdf5GroupName" ',...
                            'FROM "Acquisitions" ',...
                            'INNER JOIN "RawData" ON "Acquisitions"."RedChDataID"="RawData"."DataID" ',...
                            'WHERE "RawData"."ImageScaleXY_mPerpixel"' result.ImageScaleXY_mPerpixel ' AND ',...
                            '"RawData"."ImageRotationCW_deg"' result.ImageRotationCW_deg ' AND ',...
                            '"RawData"."StageCoordinatesXYZ_m"' result.StageCoordinatesXYZ_m ' AND ',...
                            '"RawData"."GalvoCoordinatesXY_m"' result.GalvoCoordinatesXY_m ' AND ',...
                            '"RawData"."FrameScanDuration_s"' result.FrameScanDuration_s ' AND ',...
                            '"RawData"."Hdf5DatasetName"  LIKE "' branch_list{i} '%" AND ',...
                            '"Acquisitions"."ExperimentID"' result.ExperimentID ' AND ',...
                            '"Acquisitions"."PhotoStimID"' result.PhotoStimID ' AND ',...
                            '"Acquisitions"."PhotoStimCoordinates"' result.PhotoStimCoordinates ' AND ',...
                            '"Acquisitions"."PhotoStimLocation"' result.PhotoStimLocation ' AND ',...
                            '"Acquisitions"."PhotoStimDiameter_um"' result.PhotoStimDiameter_um ' AND ',...
                            '"Acquisitions"."EphysCh1StimID"' result.EphysCh1StimID ' AND ',...
                            '"Acquisitions"."EphysCh2StimID"' result.EphysCh2StimID ' AND ',...
                            '"Acquisitions"."OpticsID"' result.OpticsID ' AND ',...
                            '"Acquisitions"."ImagingProtocolType"' result.ImagingProtocolType ' AND ',...
                            '"Acquisitions"."EphysProtocolType"' result.EphysProtocolType ' AND ',...
                            '"Acquisitions"."LocationNo"' result.LocationNo ' AND ',...
                            '"Acquisitions"."StageZeroLocation"' result.StageZeroLocation];
                        
                        repeating_acqs=multiDimStruct2multiDimMembers(mksqlite(cellDB, query));
                        
                        if ~isempty(repeating_acqs)
                            
                            if ~obj.isObject(['/ProcessedData/TiledAcquisitions_CalciumSignalXYT/Repeats/branch' num2str(i)])
                                obj.addGroup(['/ProcessedData/TiledAcquisitions_CalciumSignalXYT/Repeats/branch' num2str(i)]);
                            end
                            
                            repeat_group_name=['/ProcessedData/TiledAcquisitions_CalciumSignalXYT/Repeats/branch' num2str(i) '/Repeat' num2str(j, '%03.0f')];
                            if ~obj.isObject(repeat_group_name)
                                obj.addGroup(repeat_group_name);
                            end
                            
                            status=obj.addAttr('OverwriteIfExists', repeat_group_name, 'RepeatID', j);
                            if status==0, disp('Cannot write repeat ID as attribute.'); return; end
                            
                            for m=1:length(repeating_acqs.AcquisitionID)
                                target_path=repeating_acqs.Hdf5GroupName{m};
                                acq_folder_name=target_path(max(strfind(target_path, '/')):end);
                                
                                status=obj.createSymlink(target_path, [repeat_group_name acq_folder_name]);
                                if status==0, disp('Cannot create symlink.'); return; end
                            end
                            status=obj.addAttr('OverwriteIfExists', repeat_group_name, 'RawdataDBAcquisitionID', cell2mat(repeating_acqs.AcquisitionID));
                            if status==0, disp('Cannot write acquisition IDs as attribute.'); return; end
                            
                            
                        end
                    end
                end
                
                
                mksqlite(cellDB, 'close');
                obj.addAttr('OverwriteIfExists', '/ProcessedData/TiledAcquisitions_CalciumSignalXYT/Repeats', 'ProcessComplete', 1);
                status=1;
            else
                status=1;
            end
        end
        function status=MeanMorphologyTiles_TiledAcquisitions_CalciumSignalXYT(obj)
            
            if obj.isAttr('/ProcessedData/TiledAcquisitions_CalciumSignalXYT/Repeats', 'ProcessComplete')
                prerequisite_done=obj.readAttr('/ProcessedData/TiledAcquisitions_CalciumSignalXYT/Repeats', 'ProcessComplete');
            else
                prerequisite_done=0;
            end
            
            if prerequisite_done==1
                if ~obj.isObject('/ProcessedData/TiledAcquisitions_CalciumSignalXYT/MeanMorphologyTilesOfRepeats')
                    obj.addGroup('/ProcessedData/TiledAcquisitions_CalciumSignalXYT/MeanMorphologyTilesOfRepeats');
                    obj.addAttr('OverwriteIfExists', '/ProcessedData/TiledAcquisitions_CalciumSignalXYT/MeanMorphologyTilesOfRepeats', 'ProcessComplete', 0);
                    process_complete=0;
                else
                    process_complete=obj.readAttr('/ProcessedData/TiledAcquisitions_CalciumSignalXYT/MeanMorphologyTilesOfRepeats', 'ProcessComplete');
                end
                
                if process_complete==1
                    disp('This analysis was already executed and successfully terminated once.');
                    choice_valid=0;
                    while choice_valid==0
                        choice=input('Would you like to run it again? Beware that previous data will be overwritten. \n Y/N [N]? \n', 's');
                        if isempty(choice), choice='N'; end
                        if ~strcmpi({'Y', 'N'}, choice)
                            disp('Invalid choice.');
                        else
                            choice_valid=1;
                        end
                    end
                    
                    if strcmpi('Y', choice)
                        status=obj.trashObject('/ProcessedData/TiledAcquisitions_CalciumSignalXYT/MeanMorphologyTilesOfRepeats');
                        if status==0
                            disp('Data cannot be discarded.');
                            return;
                        end
                        skip=false;
                    else
                        skip=true;
                    end
                else
                    skip=false;
                end
                
                if skip==false
                    
                    %database connect, create table if necessary
                    CreateProcDataDB(obj, 'MorphologyTiles');
                    procdbID=mksqlite(0, 'open', obj.cellular_procdatadb_location);
                    
                    branch_list=obj.listGroups('/ProcessedData/TiledAcquisitions_CalciumSignalXYT/Repeats');
                    
                    for i=1:length(branch_list)
                        
                        branch_name=branch_list{i};
                        repeat_list=obj.listGroups(branch_name);
                        
                        for j=1:length(repeat_list)
                            
                            repeat_name=repeat_list{j};
                            repeatID=obj.readAttr(repeat_name, 'RepeatID');
                            
                            acq_list=obj.listGroups(repeat_name);
                            
                            mean_images=[];
                            for k=1:length(acq_list)
                                acq=acq_list{k};
                                
                                image=obj.readData([acq '/red']);
                                image=SubtractBlankFrame(image, obj.BlankFrameIndices);
                                image(:, :, [obj.BlankFrameIndices obj.ArtifactFrameIndices])=[];
                                
                                mean_images(:, :, k)=mean(image, 3);
                            end
                            
                            mean_morphology=convertImageBitdepth(mean(mean_images, 3), 'uint16', 'remove_offset');
                            mean_morphology(mean_morphology<0)=0;
                            
                            if ~obj.isObject(['/ProcessedData/TiledAcquisitions_CalciumSignalXYT/MeanMorphologyTilesOfRepeats/branch' num2str(i)])
                                obj.addGroup(['/ProcessedData/TiledAcquisitions_CalciumSignalXYT/MeanMorphologyTilesOfRepeats/branch' num2str(i)]);
                            end
                            
                            tile_group_name=['/ProcessedData/TiledAcquisitions_CalciumSignalXYT/MeanMorphologyTilesOfRepeats/branch' num2str(i) '/Tile' num2str(repeatID, '%03.0f')];
                            obj.addGroup(tile_group_name);
                            status=obj.addImage([tile_group_name '/mean_morphology'], mean_morphology);
                            
                            if status==0
                                disp('Couldn''t add mean morphology image');
                                return;
                            end
                            
                            % add information about the acquisition as attributes.
                            obj.addAttr('OverwriteIfExists', [tile_group_name '/mean_morphology'], 'ImageScaleXY_mPerpixel',  obj.readAttr([acq '/red'], 'ImageScaleXY_mPerpixel'));
                            obj.addAttr('OverwriteIfExists', [tile_group_name '/mean_morphology'], 'ImageRotationCW_deg', obj.readAttr([acq '/red'], 'ImageRotationCW_deg'));
                            obj.addAttr('OverwriteIfExists', [tile_group_name '/mean_morphology'], 'StageCoordinatesXYZ_m', obj.readAttr([acq '/red'], 'StageCoordinatesXYZ_m'));
                            obj.addAttr('OverwriteIfExists', [tile_group_name '/mean_morphology'], 'GalvoCoordinatesXY_m', obj.readAttr([acq '/red'], 'GalvoCoordinatesXY_m'));
                            obj.addAttr('OverwriteIfExists', [tile_group_name '/mean_morphology'], 'RepeatInformationLocation', repeat_name);
                            
                            % add the information to the procdataDB.
                            
                            query_struct.TileNo=repeatID;
                            query_struct.Dataset='TiledAcquisitions_CalciumSignalXYT';
                            query_struct.BranchID=i;
                            query_struct.RawdataDBAcquisitionID=num2str(obj.readAttr(repeat_name, 'RawdataDBAcquisitionID'));
                            query_struct.RepeatLocation=repeat_name;
                            query_struct.DataLoc=[tile_group_name '/mean_morphology'];
                            query_struct.CreationMethod='MeanOverTimeAndAcqs';
                            InsertIntoSqlDatabase(procdbID, 'MorphologyTiles', query_struct);
                            
                        end
                    end
                    
                    mksqlite(procdbID, 'close');
                    obj.addAttr('OverwriteIfExists', '/ProcessedData/TiledAcquisitions_CalciumSignalXYT/MeanMorphologyTilesOfRepeats', 'ProcessComplete', 1);
                    status=1;
                else
                    status=1;
                end
            else
                disp('Find repeats first before executing this function.');
                status=0;
            end
            
            
        end
        
        function status=SetBoundaries_TiledAcquisitions_MorphologyXYZ(obj)
            
            hFig=figure('Position', [200 50 950 900], 'Unit', 'pixels');
            
            setappdata(hFig, 'SelectedBranch', 1);
            setappdata(hFig, 'SelectedStack', 1);
            hAxis=axes('Parent', hFig, 'DataAspectRatio', [1 1 1], 'Unit', 'pixels', 'Position', [20 310 900 600],...
                'YDir', 'reverse', 'NextPlot', 'add', 'XTick', [], 'YTick', [], 'Box', 'off');
            hProjection=axes('Parent', hFig, 'DataAspectRatio', [1 1 1], 'Unit', 'pixels', 'Position', [20 20 900 250],...
                'YDir', 'reverse', 'NextPlot', 'add', 'XTick', [], 'YTick', [], 'Box', 'off');
            
            hBranchText=uicontrol('Style', 'text', 'Parent', hFig, 'Unit', 'pixels', 'Position', [20 310 150 15], 'HorizontalAlignment', 'left', 'BackgroundColor', get(hFig, 'Color'));
            hStackText=uicontrol('Style', 'text', 'Parent', hFig, 'Unit', 'pixels', 'Position', [20 295 150 15], 'HorizontalAlignment', 'left', 'BackgroundColor', get(hFig, 'Color'));
            hLowerText=uicontrol('Style', 'text', 'Parent', hFig, 'Unit', 'pixels', 'Position', [20 270 70 15], 'HorizontalAlignment', 'left', 'BackgroundColor', get(hFig, 'Color'));
            hUpperText=uicontrol('Style', 'text', 'Parent', hFig, 'Unit', 'pixels', 'Position', [95 270 70 15], 'HorizontalAlignment', 'left', 'BackgroundColor', get(hFig, 'Color'));
            
            hPrev=uicontrol('Style', 'pushbutton', 'Position', [350 285 70 30], 'String', 'PREVIOUS', 'Tag', 'previous', 'Callback', @ButtonCallback);
            hNext=uicontrol('Style', 'pushbutton', 'Position', [450 285 70 30], 'String', 'NEXT', 'Tag', 'next', 'Callback', @ButtonCallback);
            hSave=uicontrol('Style', 'pushbutton', 'Position', [550 285 70 30], 'String', 'SAVE', 'Tag', 'save', 'Callback', @ButtonCallback, 'BackgroundColor', 'r');
            
            branch_names=obj.listGroups('/RawData/TiledAcquisitions_MorphologyXYZ', 'RelativePathOnly');
            branch_paths=obj.listGroups('/RawData/TiledAcquisitions_MorphologyXYZ');
            
            while ishandle(hFig)
                cla(hAxis);
                cla(hProjection);
                
                acq_paths=obj.listGroups(branch_paths{getappdata(hFig, 'SelectedBranch')});
                acq_names=obj.listGroups(branch_paths{getappdata(hFig, 'SelectedBranch')}, 'RelativePathOnly');
                
                stack_loc=[acq_paths{getappdata(hFig, 'SelectedStack')} '/red'];
                
                set(hBranchText, 'String', branch_names{getappdata(hFig, 'SelectedBranch')});
                set(hStackText, 'String', acq_names{getappdata(hFig, 'SelectedStack')});
                
                stack=obj.readData(stack_loc);                
                
                save_loc=['/ProcessedData/TiledAcquisitions_MorphologyXYZ/SliceBoundaries' branch_names{getappdata(hFig, 'SelectedBranch')}];
                data_loc=[save_loc '/Stack' num2str(getappdata(hFig, 'SelectedStack'), '%03.0f')];
                
                if obj.isObject(data_loc)
                    slice_sel=obj.readData(data_loc);
                else
                    slice_sel=[1 size(stack, 3)];
                end
                setappdata(hFig, 'LowerBound', slice_sel(1));
                setappdata(hFig, 'UpperBound', slice_sel(2));
                setappdata(hFig, 'BoundFIFO', slice_sel);
                set(hLowerText, 'String', ['Lower: ' num2str(slice_sel(1))]);
                set(hUpperText, 'String', ['Upper: ' num2str(slice_sel(2))]);
                
                layout=zeros(size(stack,1)*7, size(stack, 2)*3);
                for k=1:size(stack, 3)
                    row=ceil(k/3)-1;
                    col=k-row*3-1;
                    layout(size(stack,1)*row+1:size(stack,1)*row+size(stack,1), size(stack,2)*col+1:size(stack,2)*col+size(stack,2))=stack(:,:,k);
                end
                
                hLayout=imagesc(layout, 'Parent', hAxis, 'ButtonDownFcn', @SliceSelectionCallback);
                
                line([size(stack,2)*1 size(stack,2)*1], [1 size(layout, 1)], 'Parent', hAxis, 'Color', 'w');
                line([size(stack,2)*2 size(stack,2)*2], [1 size(layout, 1)], 'Parent', hAxis, 'Color', 'w');
                line([1 size(layout, 2)], [size(stack,1)*1 size(stack,1)*1], 'Parent', hAxis, 'Color', 'w');
                line([1 size(layout, 2)], [size(stack,1)*2 size(stack,1)*2], 'Parent', hAxis, 'Color', 'w');
                line([1 size(layout, 2)], [size(stack,1)*3 size(stack,1)*3], 'Parent', hAxis, 'Color', 'w');
                line([1 size(layout, 2)], [size(stack,1)*4 size(stack,1)*4], 'Parent', hAxis, 'Color', 'w');
                line([1 size(layout, 2)], [size(stack,1)*5 size(stack,1)*5], 'Parent', hAxis, 'Color', 'w');
                line([1 size(layout, 2)], [size(stack,1)*6 size(stack,1)*6], 'Parent', hAxis, 'Color', 'w');
                
                for k=1:size(stack, 3)
                    row=ceil(k/3)-1;
                    col=k-row*3-1;
                    text(size(stack,2)*col+5, size(stack,1)*row+5, num2str(k), 'Parent', hAxis, 'HorizontalAlignment', 'left', 'VerticalAlignment', 'top', 'Color', 'w')
                end
                
                lower_row=ceil(slice_sel(1)/3)-1;
                lower_col=slice_sel(1)-lower_row*3-1;
                hLowerRect=rectangle('Position', [lower_col*size(stack,2) lower_row*size(stack,1) size(stack,2) size(stack,1)], 'Parent', hAxis, 'EdgeColor', 'r', 'LineWidth', 2);
                
                upper_row=ceil(slice_sel(2)/3)-1;
                upper_col=slice_sel(2)-upper_row*3-1;
                hUpperRect=rectangle('Position', [upper_col*size(stack,2) upper_row*size(stack,1) size(stack,2) size(stack,1)], 'Parent', hAxis, 'EdgeColor', 'r', 'LineWidth', 2);
                
                set(hAxis, 'XLim', [0 size(stack, 2)*3], 'YLim', [0 size(stack,1)*7]);
                
                projection=max(stack(:,:, getappdata(hFig, 'LowerBound'):getappdata(hFig, 'UpperBound')), [], 3);
                hProjIm=imagesc(projection, 'Parent', hProjection);
                text(5, 5, 'max Z-project', 'Parent', hProjection, 'HorizontalAlignment', 'left', 'VerticalAlignment', 'top', 'Color', 'w')
                set(hProjection, 'XLim', [0 size(projection, 2)], 'YLim', [0 size(projection,1)]);
                
                colormap('pink');
                uiwait;
            end
            
            obj.addAttr('OverwriteIfExists', '/ProcessedData/TiledAcquisitions_MorphologyXYZ/SliceBoundaries', 'ProcessComplete', 1);
            status=1;
            
            function SliceSelectionCallback(hObject, eventdata)
                point=get(hAxis, 'CurrentPoint');
                col_sel=floor(point(1,1)/size(stack, 2));
                row_sel=floor(point(1,2)/size(stack, 1));
                slice=row_sel*3+col_sel+1;
                
                FIFO=getappdata(hFig, 'BoundFIFO');
                FIFO=[FIFO(2) slice];
                setappdata(hFig, 'BoundFIFO', FIFO);
                
                setappdata(hFig, 'LowerBound', min(FIFO));
                setappdata(hFig, 'UpperBound', max(FIFO));
                
                set(hLowerText, 'String', ['Lower: ' num2str(min(FIFO))]);
                set(hUpperText, 'String', ['Upper: ' num2str(max(FIFO))]);
                
                set(hProjIm, 'CData', max(stack(:,:, getappdata(hFig, 'LowerBound'):getappdata(hFig, 'UpperBound')), [], 3));
                
                row_rect=ceil(min(FIFO)/3)-1;
                col_rect=min(FIFO)-row_rect*3-1;
                set(hLowerRect, 'Position', [col_rect*size(stack,2) row_rect*size(stack,1) size(stack,2) size(stack,1)]);
                row_rect=ceil(max(FIFO)/3)-1;
                col_rect=max(FIFO)-row_rect*3-1;
                set(hUpperRect, 'Position', [col_rect*size(stack,2) row_rect*size(stack,1) size(stack,2) size(stack,1)]);
            end
            function ButtonCallback(hObject, eventdata)
                switch get(hObject, 'Tag')
                    case 'next'
                        if ~obj.isObject(save_loc), obj.addGroup(save_loc); end
                        obj.replaceData(data_loc, [getappdata(hFig, 'LowerBound') getappdata(hFig, 'UpperBound')]);
                        obj.addAttr('OverwriteIfExists', data_loc, 'AcqPath', acq_paths{getappdata(hFig, 'SelectedStack')});
                        
                        if getappdata(hFig, 'SelectedStack')+1<=length(acq_names)
                            setappdata(hFig, 'SelectedStack', getappdata(hFig, 'SelectedStack')+1);
                        elseif getappdata(hFig, 'SelectedBranch')+1<=length(branch_names)
                            setappdata(hFig, 'SelectedBranch', getappdata(hFig, 'SelectedBranch')+1);
                            setappdata(hFig, 'SelectedStack', 1);
                        end
                        uiresume;
                        
                    case 'previous'
                       if ~obj.isObject(save_loc), obj.addGroup(save_loc); end
                        obj.replaceData(data_loc, [getappdata(hFig, 'LowerBound') getappdata(hFig, 'UpperBound')]);
                        obj.addAttr('OverwriteIfExists', data_loc, 'AcqPath', acq_paths{getappdata(hFig, 'SelectedStack')});
                    
                        if getappdata(hFig, 'SelectedStack')-1>=1
                            setappdata(hFig, 'SelectedStack', getappdata(hFig, 'SelectedStack')-1);
                        elseif getappdata(hFig, 'SelectedBranch')-1>=1
                            setappdata(hFig, 'SelectedBranch', getappdata(hFig, 'SelectedBranch')-1);
                            setappdata(hFig, 'SelectedStack', length(obj.listGroups(branch_paths{getappdata(hFig, 'SelectedBranch')})));
                        end
                        uiresume;
                        
                    case 'save'
                        if ~obj.isObject(save_loc), obj.addGroup(save_loc); end
                        obj.replaceData(data_loc, [getappdata(hFig, 'LowerBound') getappdata(hFig, 'UpperBound')]);
                        obj.addAttr('OverwriteIfExists', data_loc, 'AcqPath', acq_paths{getappdata(hFig, 'SelectedStack')});
                end
            end

        end
        function status=ZProjectTiles_TiledAcquisitions_MorphologyXYZ(obj)
           if obj.isAttr('/ProcessedData/TiledAcquisitions_MorphologyXYZ/SliceBoundaries', 'ProcessComplete')
                prerequisite_done=obj.readAttr('/ProcessedData/TiledAcquisitions_MorphologyXYZ/SliceBoundaries', 'ProcessComplete');
            else
                prerequisite_done=0;
            end
            
            if prerequisite_done==1
                if ~obj.isObject('/ProcessedData/TiledAcquisitions_MorphologyXYZ/Stacks')
                    obj.addGroup('/ProcessedData/TiledAcquisitions_MorphologyXYZ/Stacks');
                    obj.addAttr('OverwriteIfExists', '/ProcessedData/TiledAcquisitions_MorphologyXYZ/Stacks', 'ProcessComplete', 0);
                    process_complete=0;
                else
                    process_complete=obj.readAttr('/ProcessedData/TiledAcquisitions_MorphologyXYZ/Stacks', 'ProcessComplete');
                end
                
                if process_complete==1
                    disp('This analysis was already executed and successfully terminated once.');
                    choice_valid=0;
                    while choice_valid==0
                        choice=input('Would you like to run it again? Beware that previous data will be overwritten. \n Y/N [N]? \n', 's');
                        if isempty(choice), choice='N'; end
                        if ~strcmpi({'Y', 'N'}, choice)
                            disp('Invalid choice.');
                        else
                            choice_valid=1;
                        end
                    end
                    
                    if strcmpi('Y', choice)
                        status(1)=obj.trashObject('/ProcessedData/TiledAcquisitions_MorphologyXYZ/Stacks');
                        status(2)=obj.trashObject('/ProcessedData/TiledAcquisitions_MorphologyXYZ/MaxZProjectionTilesOfStacks');
                        
                        if any(status==0)
                            disp('Data cannot be discarded.');
                            status=0;
                            return;
                        end
                        skip=false;
                    else
                        skip=true;
                    end
                else
                    skip=false;
                end
                
                if skip==false
                    %database connect, create table if necessary
                    obj.CreateProcDataDB('MorphologyTiles');
                    procdbID=mksqlite(0, 'open', obj.cellular_procdatadb_location);
                    
                    obj.addGroup('/ProcessedData/TiledAcquisitions_MorphologyXYZ/Stacks');
                   
                    branch_paths=obj.listGroups('/ProcessedData/TiledAcquisitions_MorphologyXYZ/SliceBoundaries');
                    branch_names=obj.listGroups('/ProcessedData/TiledAcquisitions_MorphologyXYZ/SliceBoundaries', 'RelativePathOnly');
                    
                    for i=1:length(branch_paths)
                        stack_paths=obj.listData(branch_paths{i});
                        stack_names=obj.listData(branch_paths{i}, 'RelativePathOnly');
                        
                        for j=1:length(stack_paths)
                            acq_path=obj.readAttr(stack_paths{j}, 'AcqPath');
                            slice_sel=obj.readData(stack_paths{j});
                            save_loc=['/ProcessedData/TiledAcquisitions_MorphologyXYZ/Stacks' branch_names{i} stack_names{j}];
                            obj.addGroup(save_loc);

                            acq_folder_name=acq_path(max(strfind(acq_path, '/')):end);
                            status=obj.createSymlink(acq_path, [save_loc acq_folder_name]);
                            if status==0, disp('Cannot create symlink.'); return; end
                            
                            image_size=obj.readAttr([acq_path '/red'], 'ImageSizeXY');
                            stage_z_array=obj.readAttr([acq_path '/red'], 'StageZArray_m');
                            acq_no=obj.readAttr(acq_path, 'OriginalAcquisitionNumber');
                            
                            cellDB=mksqlite(0, 'open', obj.cellular_rawdatadb_location);
                            query=['SELECT DISTINCT "Acquisitions"."AcquisitionID" FROM "Acquisitions" WHERE "OriginalAcquisitionNumber"="' num2str(acq_no) '"'];
                            query_result=multiDimStruct2multiDimMembers(mksqlite(cellDB, query));
                            mksqlite(cellDB, 'close');
                            acq_id=cell2mat(query_result.AcquisitionID);
                            
                            obj.addAttr('OverwriteIfExists', save_loc, 'RawdataDBAcquisitionID', acq_id);
                   
                            
                            %create references to the selection                            
                            selection_type='hyperslab';
                            
                            offset1=[0 0 0]; %h5dimensions [z x y] for images
                            stride1=[1 1 1]; %take every element along each dimension
                            count1=[1 image_size];
                            block1=[1 1 1]; %only get one block.
                
                            offset2=[slice_sel(1)-1 0 0]; %h5dimensions [z x y] for images
                            stride2=[1 1 1]; %take every element along each dimension
                            count2=[slice_sel(2)-slice_sel(1)+1 image_size];
                            block2=[1 1 1]; %only get one block.
                            
                            selection={[offset1; stride1; count1; block1] [offset2; stride2; count2; block2]};
                            selection_z_array=stage_z_array([1 slice_sel(1):slice_sel(2)]);
                            
                            obj.createReference('OverwriteIfExists', [acq_path '/red'], [save_loc '/RedStack'], selection_type, selection);
                            obj.addAttr('OverwriteIfExists', [save_loc '/RedStack'], 'StageZArray_m', selection_z_array);
                            
                            obj.createReference('OverwriteIfExists', [acq_path '/green'], [save_loc '/GreenStack'], selection_type, selection);
                            obj.addAttr('OverwriteIfExists', [save_loc '/GreenStack'], 'StageZArray_m', selection_z_array);
                           
                            
                            %get z projections
                            red_stack=obj.readData([save_loc '/RedStack']);
                            red_blank=mean(mean(red_stack(:,:,1)));
                            red_deblank=red_stack(:,:,2:end)-red_blank;
                            red_filt=SmoothBySlidingWindow(red_deblank, 'median', [3 3]);
                            red_proj=uint16(max(red_filt, [], 3));
                            
                            green_stack=obj.readData([save_loc '/GreenStack']);
                            green_blank=mean(mean(green_stack(:,:,1)));
                            green_deblank=green_stack(:,:,2:end)-green_blank;
                            green_filt=SmoothBySlidingWindow(green_deblank, 'median', [3 3]);
                            green_proj=uint16(max(green_filt, [], 3));
                            
                            stack_no=str2double(stack_names{j}(end-2:end));
                            save_loc2=['/ProcessedData/TiledAcquisitions_MorphologyXYZ/MaxZProjectionTilesOfStacks' branch_names{i} '/Tile' num2str(stack_no, '%03.0f')];
                            obj.addGroup(save_loc2);
                            
                            status(1)=obj.addImage([save_loc2 '/max_red'], red_proj);
                            status(2)=obj.addImage([save_loc2 '/max_green'], green_proj);
                            
                            if any(status==0)
                                disp('Couldn''t add red and/or green projection.');
                                status=0;
                                return;
                            end
                            
                            % add information about the acquisition as attributes.
                            obj.addAttr('OverwriteIfExists', [save_loc2 '/max_red'], 'ImageScaleXY_mPerpixel',  obj.readAttr([acq_path '/red'], 'ImageScaleXY_mPerpixel'));
                            obj.addAttr('OverwriteIfExists', [save_loc2 '/max_red'], 'ImageRotationCW_deg', obj.readAttr([acq_path '/red'], 'ImageRotationCW_deg'));
                            obj.addAttr('OverwriteIfExists', [save_loc2 '/max_red'], 'StageCoordinatesXYZ_m', obj.readAttr([acq_path '/red'], 'StageCoordinatesXYZ_m'));
                            obj.addAttr('OverwriteIfExists', [save_loc2 '/max_red'], 'StageZArray_m', selection_z_array(2:end));
                            obj.addAttr('OverwriteIfExists', [save_loc2 '/max_red'], 'GalvoCoordinatesXY_m', obj.readAttr([acq_path '/red'], 'GalvoCoordinatesXY_m'));
                            obj.addAttr('OverwriteIfExists', [save_loc2 '/max_red'], 'RepeatInformationLocation', save_loc);
                            
                            obj.addAttr('OverwriteIfExists', [save_loc2 '/max_green'], 'ImageScaleXY_mPerpixel',  obj.readAttr([acq_path '/green'], 'ImageScaleXY_mPerpixel'));
                            obj.addAttr('OverwriteIfExists', [save_loc2 '/max_green'], 'ImageRotationCW_deg', obj.readAttr([acq_path '/green'], 'ImageRotationCW_deg'));
                            obj.addAttr('OverwriteIfExists', [save_loc2 '/max_green'], 'StageCoordinatesXYZ_m', obj.readAttr([acq_path '/green'], 'StageCoordinatesXYZ_m'));
                            obj.addAttr('OverwriteIfExists', [save_loc2 '/max_green'], 'StageZArray_m', selection_z_array(2:end));
                            obj.addAttr('OverwriteIfExists', [save_loc2 '/max_green'], 'GalvoCoordinatesXY_m', obj.readAttr([acq_path '/green'], 'GalvoCoordinatesXY_m'));
                            obj.addAttr('OverwriteIfExists', [save_loc2 '/max_green'], 'RepeatInformationLocation', save_loc);
                            
                            % add the information to the procdataDB.
                            query_struct.TileNo=stack_no;
                            query_struct.Dataset='TiledAcquisitions_MorphologyXYZ';
                            query_struct.BranchID=str2double(branch_names{i}(end));
                            query_struct.RawdataDBAcquisitionID=acq_id;
                            query_struct.RepeatLocation=save_loc;
                            query_struct.DataLoc=[save_loc2 '/max_red'];
                            query_struct.CreationMethod='MaxZProjRedCh';
                            InsertIntoSqlDatabase(procdbID, 'MorphologyTiles', query_struct);
                            
                            query_struct.TileNo=stack_no;
                            query_struct.Dataset='TiledAcquisitions_MorphologyXYZ';
                            query_struct.BranchID=str2double(branch_names{i}(end));
                            query_struct.RawdataDBAcquisitionID=acq_id;
                            query_struct.RepeatLocation=save_loc;
                            query_struct.DataLoc=[save_loc2 '/max_green'];
                            query_struct.CreationMethod='MaxZProjGreenCh';
                            InsertIntoSqlDatabase(procdbID, 'MorphologyTiles', query_struct);
                            
                            
                            %get filtered z projections
                            red_proj_mean=SmoothBySlidingWindow(red_proj, 'mean', [3 3], 3);
                            back_val=GetBackgroundValue(red_proj_mean);
                            red_filtered=red_proj_mean-back_val;
                            red_filtered(red_filtered<0)=0;
                                                    
                            status=obj.addImage([save_loc2 '/max_red_filt'], red_filtered);
                            
                            if status==0
                                disp('Couldn''t add red filtered projection.');
                                return;
                            end
                            
                            % add information about the acquisition as attributes.
                            obj.addAttr('OverwriteIfExists', [save_loc2 '/max_red_filt'], 'ImageScaleXY_mPerpixel',  obj.readAttr([acq_path '/red'], 'ImageScaleXY_mPerpixel'));
                            obj.addAttr('OverwriteIfExists', [save_loc2 '/max_red_filt'], 'ImageRotationCW_deg', obj.readAttr([acq_path '/red'], 'ImageRotationCW_deg'));
                            obj.addAttr('OverwriteIfExists', [save_loc2 '/max_red_filt'], 'StageCoordinatesXYZ_m', obj.readAttr([acq_path '/red'], 'StageCoordinatesXYZ_m'));
                            obj.addAttr('OverwriteIfExists', [save_loc2 '/max_red_filt'], 'StageZArray_m', selection_z_array(2:end));
                            obj.addAttr('OverwriteIfExists', [save_loc2 '/max_red_filt'], 'GalvoCoordinatesXY_m', obj.readAttr([acq_path '/red'], 'GalvoCoordinatesXY_m'));
                            obj.addAttr('OverwriteIfExists', [save_loc2 '/max_red_filt'], 'RepeatInformationLocation', save_loc);

                            % add the information to the procdataDB.
                            query_struct.TileNo=stack_no;
                            query_struct.Dataset='TiledAcquisitions_MorphologyXYZ';
                            query_struct.BranchID=str2double(branch_names{i}(end));
                            query_struct.RawdataDBAcquisitionID=acq_id;
                            query_struct.RepeatLocation=save_loc;
                            query_struct.DataLoc=[save_loc2 '/max_red_filt'];
                            query_struct.CreationMethod='MaxZProjFilteredRedCh';
                            InsertIntoSqlDatabase(procdbID, 'MorphologyTiles', query_struct);

                        end
                    end
                    mksqlite(procdbID, 'close');
                    obj.addAttr('OverwriteIfExists', '/ProcessedData/TiledAcquisitions_MorphologyXYZ/Stacks', 'ProcessComplete', 1);
                    obj.addAttr('OverwriteIfExists', '/ProcessedData/TiledAcquisitions_MorphologyXYZ/MaxZProjectionTilesOfStacks', 'ProcessComplete', 1);
                    status=1;
                else
                    status=1;
                end
            else
                disp('Set boundaries first.');
                status=0;
            end
            
        end
        
        function status=StitchTilesOfBranch(obj, varargin)
            % varargin:
            % 'Iterations', iteration_number: number of iterations that the algorithm performs to correct keypoint offset before it starts stitching. not yet there...
            % 'UseSkeleton', as a following argument, give the skeletons struct
            % 'UserAssistedMode'
            % 'TilingAlgorithm', 'correlation', 'sift'
            % 'SimulateOnly', runs the algorithm does no saving. for debugging purposes.
            % 'SaveCopy2Mat', saves a copy of the data produced by this function to mat files.
            % 'ImportFromMat', gets the data from saved mat files, instead of calculating etc.
            
            if isempty(obj.WorkingDataset) || isempty(obj.WorkingBranchID)
                disp('Working dataset name and branch ID must be set.');
                status=0;
                return;
            end
            
            dataset=obj.WorkingDataset;
            branchID=obj.WorkingBranchID;
            
            
            branch_name=['/branch' num2str(branchID)];
            
            switch dataset
                case 'TiledAcquisitions_CalciumSignalXYT'
                    tiles_source='/ProcessedData/TiledAcquisitions_CalciumSignalXYT';
                    tiles_dataloc='/MeanMorphologyTilesOfRepeats';
                    tiles_dataname='/mean_morphology';
                case 'TiledAcquisitions_MorphologyXYZ'
                    tiles_source='/ProcessedData/TiledAcquisitions_MorphologyXYZ';
                    tiles_dataloc='/MaxZProjectionTilesOfStacks';
                    tiles_dataname='/max_red_filt';
                    
                otherwise
                    keyboard;
            end
            
            if obj.isAttr([tiles_source tiles_dataloc], 'ProcessComplete')
                prerequisite_done=obj.readAttr([tiles_source tiles_dataloc], 'ProcessComplete');
            else
                prerequisite_done=0;
            end
            
            if prerequisite_done==1
                if ~obj.isObject([tiles_source '/StitchingDataBranches' branch_name]);
                    obj.addGroup([tiles_source '/StitchingDataBranches' branch_name]);
                    obj.addAttr('OverwriteIfExists', [tiles_source '/StitchingDataBranches' branch_name], 'ProcessComplete', 0);
                    process_complete=0;
                else
                    process_complete=obj.readAttr([tiles_source '/StitchingDataBranches' branch_name], 'ProcessComplete');
                end
                
                if process_complete==1
                    disp('This analysis was already executed and successfully terminated once.');
                    choice_valid=0;
                    while choice_valid==0
                        choice=input('Would you like to run it again? Beware that previous data will be overwritten. \n Y/N [N]? \n', 's');
                        if isempty(choice), choice='N'; end
                        if ~strcmpi({'Y', 'N'}, choice)
                            disp('Invalid choice.');
                        else
                            choice_valid=1;
                        end
                    end
                    
                    if strcmpi('Y', choice)
                        status=obj.trashObject([tiles_source '/StitchingDataBranches' branch_name]);
                        if status==0
                            disp('Data cannot be discarded.');
                            return;
                        end
                        obj.addGroup([tiles_source '/StitchingDataBranches' branch_name]);
                        obj.addAttr('OverwriteIfExists', [tiles_source '/StitchingDataBranches' branch_name], 'ProcessComplete', 0);
                        skip=false;
                    else
                        skip=true;
                    end
                else
                    skip=false;
                end
                
                if any(strcmp(varargin, 'SimulateOnly')), skip=false; end
                
                if skip==false
                    
                    %% 1. get tiles data
                    
                    tiles_location=[tiles_source tiles_dataloc branch_name];
                    stitching_data_location=[tiles_source '/StitchingDataBranches' branch_name];
                    data_list=obj.listData(tiles_location, 'Recursive');
                    data_list=data_list(~cellfun(@isempty, strfind(data_list, tiles_dataname)));
                    
                    tiles_data.TileLocation=data_list;
                    tiles_data.ImageScaleXY_mPerpixel=obj.readAttr(data_list, 'ImageScaleXY_mPerpixel');
                    tiles_data.ImageRotationCW_deg=obj.readAttr(data_list, 'ImageRotationCW_deg');
                    tiles_data.StageCoordinatesXYZ_m=obj.readAttr(data_list, 'StageCoordinatesXYZ_m');
                    tiles_data.GalvoCoordinatesXY_m=obj.readAttr(data_list, 'GalvoCoordinatesXY_m');
                    tiles_data.RepeatInformationLocation=obj.readAttr(data_list, 'RepeatInformationLocation');
                    tiles_data=multiDimMembers2multiDimStruct(tiles_data);
                    
                    %% 2. create distance matrix
                    
                    if obj.isObject([stitching_data_location '/DistanceMatrix'])
                        disp('Distance matrix and pair properties matrix were computed previously.');
                        choice_valid=0;
                        while choice_valid==0
                            choice=input('Would you like to run it again? Beware that previous data will be overwritten. \n Y/N [N]? \n', 's');
                            if isempty(choice), choice='N'; end
                            if ~strcmpi({'Y', 'N'}, choice)
                                disp('Invalid choice.');
                            else
                                choice_valid=1;
                            end
                        end
                        
                        if strcmpi('Y', choice)
                            status=obj.trashObject([stitching_data_location '/DistanceMatrix']);
                            if status==0
                                disp('Data cannot be discarded.');
                                return;
                            end
                            status=obj.trashObject([stitching_data_location '/PairCases']);
                            if status==0
                                disp('Data cannot be discarded.');
                                return;
                            end
                            skip=false;
                        else
                            skip=true;
                        end
                    else
                        skip=false;
                    end
                    
                    if any(strcmp(varargin, 'SimulateOnly')), skip=false; end
                    if skip==false;
                        
                        if any(strcmp(varargin, 'ImportFromMat')) && exist([obj.filepath filesep obj.filename '_' dataset '_branch' num2str(branchID) '_DistanceMatrix.mat'], 'file') && exist([obj.filepath filesep obj.filename '_' dataset '_branch' num2str(branchID) '_PairCases.mat'], 'file')
                            load([obj.filepath filesep obj.filename '_' dataset '_branch' num2str(branchID) '_DistanceMatrix.mat']);
                            load([obj.filepath filesep obj.filename '_' dataset '_branch' num2str(branchID) '_PairCases.mat']);
                        else
                            [distance_matrix pair_cases]=CreateDistanceMatrix(tiles_data);
                        end
                        
                        if ~any(strcmp(varargin, 'SimulateOnly'))
                            if any(strcmp(varargin, 'SaveCopy2Mat'))
                                save([obj.filepath filesep obj.filename '_' dataset '_branch' num2str(branchID) '_DistanceMatrix.mat'], 'distance_matrix');
                                save([obj.filepath filesep obj.filename '_' dataset '_branch' num2str(branchID) '_PairCases.mat'], 'pair_cases');
                            end
                            
                            status=obj.addData('OverwriteIfExists', [stitching_data_location '/DistanceMatrix'], distance_matrix);
                            if status==0; disp('Problem when saving distance matrix.'); return; end
                            data_desc='TileNum X TileNum Matrix. Values are distances between TileA(row_num) and TileB(column_num).';
                            obj.addAttr('OverwriteIfExits', [stitching_data_location '/DistanceMatrix'], 'DataDescription', data_desc);
                            
                            status=obj.addData('OverwriteIfExists', [stitching_data_location '/PairCases'], pair_cases);
                            if status==0; disp('Problem when saving pair cases.'); return; end
                            data_desc='TileNum X TileNum Matrix. Values are case of pair TileA(row_num) and TileB(column_num). 0=XYZ change; 1=no XYZ change; 2=only Z change; 3=only XY change';
                            obj.addAttr('OverwriteIfExits', [stitching_data_location '/PairCases'], 'DataDescription', data_desc);
                        end
                    else
                        distance_matrix=obj.readData([stitching_data_location '/DistanceMatrix']);
                        pair_cases=obj.readData([stitching_data_location '/PairCases']);
                    end
                    
                    %% 3. create mergers
                    if obj.isObject([stitching_data_location '/MergersMatrix'])
                        disp('Mergers matrix was computed previously.');
                        choice_valid=0;
                        while choice_valid==0
                            choice=input('Would you like to run it again? Beware that previous data will be overwritten. \n Y/N [N]? \n', 's');
                            if isempty(choice), choice='N'; end
                            if ~strcmpi({'Y', 'N'}, choice)
                                disp('Invalid choice.');
                            else
                                choice_valid=1;
                            end
                        end
                        
                        if strcmpi('Y', choice)
                            status=obj.trashObject([stitching_data_location '/MergersMatrix']);
                            if status==0
                                disp('Data cannot be discarded.');
                                return;
                            end
                            skip=false;
                        else
                            skip=true;
                        end
                    else
                        skip=false;
                    end
                    
                    if any(strcmp(varargin, 'SimulateOnly')), skip=false; end
                    if skip==false;
                        
                        if any(strcmp(varargin, 'ImportFromMat')) && exist([obj.filepath filesep obj.filename '_' dataset '_branch' num2str(branchID) '_MergersMatrix.mat'], 'file')
                            load([obj.filepath filesep obj.filename '_' dataset '_branch' num2str(branchID) '_MergersMatrix.mat']);
                        else
                            mergers=ComputeMergers(distance_matrix, pair_cases);
                        end
                        
                        if ~any(strcmp(varargin, 'SimulateOnly'))
                            if any(strcmp(varargin, 'SaveCopy2Mat'))
                                save([obj.filepath filesep obj.filename '_' dataset '_branch' num2str(branchID) '_MergersMatrix.mat'], 'mergers');
                            end
                            
                            status=obj.addData('OverwriteIfExists', [stitching_data_location '/MergersMatrix'], mergers);
                            if status==0; disp('Problem when saving mergers matrix.'); return; end
                            data_desc='Column1: TileA(MergeA) ID; Column2: TileB(MergeB) ID; Column3: Dominant of TileA(MergeA); Column4: Dominant of TileB(MergeB). Rows are merge IDs.';
                            obj.addAttr('OverwriteIfExits', [stitching_data_location '/MergersMatrix'], 'DataDescription', data_desc);
                        end
                    else
                        mergers=obj.readData([stitching_data_location '/MergersMatrix']);
                    end
                    
                    %% 4. begin stitching
                    
                    if any(strcmp(varargin, 'ImportFromMat')) && exist([obj.filepath filesep obj.filename '_' dataset '_branch' num2str(branchID) '_Merges.mat'], 'file')
                        load([obj.filepath filesep obj.filename '_' dataset '_branch' num2str(branchID) '_Merges.mat']);
                    else
                        merges=StitchMergers(obj, tiles_data, mergers, varargin{:});
                    end
                    
                    %% 5. save
                    if ~any(strcmp(varargin, 'SimulateOnly')) && ~isempty(merges)
                        if any(strcmp(varargin, 'SaveCopy2Mat'))
                            save([obj.filepath filesep obj.filename '_' dataset '_branch' num2str(branchID) '_Merges.mat'], 'merges');
                        end
                        
                        merge_index=1;
                        for i=length(tiles_data)+1:length(merges)
                            
                            merge_group=[stitching_data_location '/Merge' num2str(merge_index, '%03.0f')];
                            if ~obj.isObject(merge_group)
                                obj.addGroup(merge_group);
                            end
                            
                            status=obj.addData('OverwriteIfExists', [merge_group '/MembersImageA'], merges(i).MembersImageA);
                            if status==0; disp('Problem when saving MembersImageA.'); return; end
                            
                            status=obj.addData('OverwriteIfExists', [merge_group '/MembersImageB'], merges(i).MembersImageB);
                            if status==0; disp('Problem when saving MembersImageB.'); return; end
                            
                            status=obj.addData('OverwriteIfExists', [merge_group '/Members'], merges(i).Members);
                            if status==0; disp('Problem when saving Members.'); return; end
                            
                            status=obj.addData('OverwriteIfExists', [merge_group '/Dominants'], merges(i).Dominants);
                            if status==0; disp('Problem when saving Dominants.'); return; end
                            
                            status=obj.addData('OverwriteIfExists', [merge_group '/StitchScalingXY'], merges(i).StitchScalingXY);
                            if status==0; disp('Problem when saving StitchScalingXY.'); return; end
                            
                            status=obj.addData('OverwriteIfExists', [merge_group '/StitchRotationCW'], merges(i).StitchRotationCW);
                            if status==0; disp('Problem when saving StitchRotationCW.'); return; end
                            
                            status=obj.addData('OverwriteIfExists', [merge_group '/KeypointOffsetXY'], merges(i).KeypointOffsetXY);
                            if status==0; disp('Problem when saving KeypointOffsetXY.'); return; end
                            
                            merge_index=merge_index+1;
                            
                        end
                        
                        status=1;
                        obj.addAttr('OverwriteIfExists', stitching_data_location, 'ProcessComplete', 1);
                        obj.addAttr('OverwriteIfExists', stitching_data_location, 'NumberOfMerges', length(merges)-length(tiles_data));
                        
                    elseif isempty(merges)
                        disp('Function did not return a merges data to save.');
                        status=0;
                    elseif any(strcmp(varargin, 'SimulateOnly'))
                        disp('Simulation over.');
                        status=1;
                    end
                    
                else
                    status=1;
                end
                
            else
                switch dataset
                    case 'TiledAcquisitions_CalciumSignalXYT'
                        disp('Get average morphology tiles first before executing this function.');
                    case 'TiledAcquisitions_MorphologyXYZ'
                        disp('Get Z-projections of morphology stacks first before executing this function.');
                    otherwise
                        keyboard;
                end
                status=0;
            end
            
        end
        
        function [image render_member_info]=RenderMergedImage(obj, datatype, creation_method, final_scaling, final_rotation, merging_method, varargin)
            %merge_step is the single steps during merging process. if 'last' is given, then the finished picture is rendered.
            %varargin:  'LowIntensityGating', value
            %           'MemoryEfficientRoutine'. passed directly to renderer function.
            %           'SaveRender'
            %           'TrimFlyBack'
            
            % tiles_source: a subgroup with eg. TiledAcquisitions_CalciumSignalXYT
            
            if isempty(obj.WorkingDataset) || isempty(obj.WorkingBranchID) || isempty(obj.WorkingMergeStep)
                disp('Working dataset name, branch ID and merge step must be set.');
                image=[];
                render_member_info=[];
                return;
            end
            
            dataset=obj.WorkingDataset;
            branchID=obj.WorkingBranchID;
            merge_step=obj.WorkingMergeStep;
             
            
            stitch_group=['/ProcessedData/' dataset '/StitchingDataBranches/branch' num2str(branchID)];
            
            if ~obj.isObject(stitch_group)
                disp('Stitching not done.');
                image=[];
                render_member_info=[];
                return;
            elseif obj.readAttr(stitch_group, 'ProcessComplete')==0
                disp('Stitching not finished.');
                image=[];
                render_member_info=[];
                return;
            end
            
            merge_group=[stitch_group '/Merge' num2str(merge_step, '%03.0f')];
            merge_data.Members=obj.readData([merge_group '/Members']);
            merge_data.StitchScalingXY=obj.readData([merge_group '/StitchScalingXY']);
            merge_data.StitchRotationCW=obj.readData([merge_group '/StitchRotationCW']);
            
            switch datatype
                case 'morphology'
                    table='"MorphologyTiles"';
                case 'calcium'
                    table='"CalciumTiles"';
            end
            
            if isempty(creation_method)
                query=['SELECT "DataLoc" FROM ' table ' WHERE "Dataset"="' dataset '" AND "BranchID"="' num2str(branchID) '" AND "TrashDBID" IS NULL ORDER BY "TileNo"'];
            else
                query=['SELECT "DataLoc" FROM ' table ' WHERE "Dataset"="' dataset '" AND "CreationMethod"="' creation_method '" AND "BranchID"="' num2str(branchID) '" AND "TrashDBID" IS NULL ORDER BY "TileNo"'];
                creation_method=['_' creation_method]; %add an underscore before it, so below can be used in the save name.
            end
            
            if any(strcmp(varargin, 'SaveRender')) && obj.isObject([merge_group '/RenderedMergeImage_' datatype creation_method])
                disp('Saved render already exists in the file. I see no reason to re-execute. To stop seeing this message, delete the render before reattempting.');
                image=[];
                render_member_info=[];
                return;
            end
            
            procdb=mksqlite(0, 'open', obj.cellular_procdatadb_location);
            query_result=multiDimStruct2multiDimMembers(mksqlite(procdb, query));
            tile_locs=query_result.DataLoc;
            mksqlite(procdb, 'close');
            
            if any(strcmp(varargin, 'TrimFlyBack'))
                flyback=obj.readAttr(['/RawData/' dataset], 'MirrorFlyBackPixels');
                varargin=[varargin {'Trim' [flyback(1) flyback(2) 0 0]}];
            end
            
            [image render_member_info]=RenderMergedImageHdf5(obj, tile_locs, merge_data, final_scaling, final_rotation, merging_method, varargin{:});
            
            if any(strcmp(varargin, 'SaveRender'))
                status=obj.addData('OverwriteIfExists', [merge_group '/RenderedMergeImage_' datatype creation_method], image);
                if status==0; disp('Problem when saving rendered image.'); return; end
                obj.addAttr('OverwriteIfExists', [merge_group '/RenderedMergeImage_' datatype creation_method], 'ImageScaleXY_mPerpixel', final_scaling);
                obj.addAttr('OverwriteIfExists', [merge_group '/RenderedMergeImage_' datatype creation_method], 'ImageRotationCW_deg', final_rotation);
                
                if ~obj.isObject([merge_group '/RenderMemberInfo'])
                    status=obj.addData('OverwriteIfExists', [merge_group '/RenderMemberInfo'], render_member_info);
                    if status==0; disp('Problem when saving render members info.'); return; end
                    data_desc='[ID OffsetXY ScalingFactorXY RotationCW TilePreSizeXY TilePostSizeXY TileTrimLRTB]';
                    obj.addAttr('OverWriteIfExists', [merge_group '/RenderMemberInfo'], 'DataDescription', data_desc);
                    obj.addAttr('OverwriteIfExists', [merge_group '/RenderMemberInfo'], 'ImageScaleXY_mPerpixel', final_scaling);
                    obj.addAttr('OverwriteIfExists', [merge_group '/RenderMemberInfo'], 'ImageRotationCW_deg', final_rotation);
                end
                
            end
            
            
            
        end
        
        
        
        function [repeatID repeat_locations]=GetRepeatsFromMergedImageCoordinates(obj, coor)
            %coordinates: [X Y] or [X Y width height]
            
            if isempty(obj.WorkingDataset) || isempty(obj.WorkingBranchID) || isempty(obj.WorkingMergeStep)
                disp('Working dataset name, branch ID and merge step must be set.');
                repeatID=[];
                repeat_locations=[];
                return;
            end
            
            dataset=obj.WorkingDataset;
            branchID=obj.WorkingBranchID;
            merge_step=obj.WorkingMergeStep;
            
            if numel(coor)==2
                coor=[coor 0 0];
            end
            coor_boun=[coor(1) coor(2) coor(1)+coor(3)  coor(2)+coor(4)];
            
            stitch_group=['/ProcessedData/' dataset '/StitchingDataBranches/branch' num2str(branchID)];
            
            if ~obj.isObject(stitch_group)
                disp('Stitching not done.');
                repeat_locations={};
                repeatID=[];
                return;
            elseif obj.readAttr(stitch_group, 'ProcessComplete')==0
                disp('Stitching not finished.');
                repeat_locations={};
                repeatID=[];
                return;
            end
            
            merge_group=[stitch_group '/Merge' num2str(merge_step, '%03.0f')];
            
            member_info=obj.readData([merge_group '/RenderMemberInfo']);
            
            id_list=member_info(:, 1);
            x_offset_list=member_info(:, 2);
            y_offset_list=member_info(:, 3);
            x_size_list=member_info(:, 9); %post size required
            y_size_list=member_info(:, 10); %post size required
            
            tile_boun=[id_list x_offset_list y_offset_list x_offset_list+x_size_list y_offset_list+y_size_list];
            tiles=tile_boun((tile_boun(:,2)<=coor_boun(1) | tile_boun(:,2)<=coor_boun(3)) &...
                (tile_boun(:, 4)>coor_boun(1) | tile_boun(:, 4)>coor_boun(3)) &...
                (tile_boun(:,3)<=coor_boun(2) | tile_boun(:,3)<=coor_boun(4)) &...
                (tile_boun(:, 5)>coor_boun(2) | tile_boun(:, 5)>coor_boun(4)));
            repeat_numbers=tiles(:, 1);
            
            if ~isempty(repeat_numbers)
                repeat_root=['/ProcessedData/' dataset '/Repeats/branch' num2str(branchID)];
                repeat_locations{length(repeat_numbers)}=[];
                for i=1:length(repeat_numbers)
                    repeat_locations{i}=[repeat_root '/Repeat' num2str(repeat_numbers(i), '%03.0f')];
                end
                repeatID=repeat_numbers;
            else
                repeat_locations={};
                repeatID=[];
            end
        end
        function [trans_coor merge_coor]=TranslateCoordinates(obj, coor_type, coor)
            %coordinates: [tile_no X Y] or [tile_no X Y width height] if coor_type=tile
            %             [X Y] or [X Y width height] if coor_type==merge
            %coor_type: 'merge', 'tile'
            %translated_coordinates is a matrix: [tile_id roi_originXY roi_sizeXY]
            %merge_coordinates is roi coordinates on the merged picture.
            
            if isempty(obj.WorkingDataset) || isempty(obj.WorkingBranchID) || isempty(obj.WorkingMergeStep)
                disp('Working dataset name, branch ID and merge step must be set.');
                trans_coor=[];
                merge_coor=[];
                return;
            end
            
            dataset=obj.WorkingDataset;
            branchID=obj.WorkingBranchID;
            merge_step=obj.WorkingMergeStep;
            
            stitch_group=['/ProcessedData/' dataset '/StitchingDataBranches/branch' num2str(branchID)];
            
            if ~obj.isObject(stitch_group)
                disp('Stitching not done.');
                trans_coor=[];
                merge_coor=[];
                return;
            elseif obj.readAttr(stitch_group, 'ProcessComplete')==0
                disp('Stitching not finished.');
                trans_coor=[];
                merge_coor=[];
                return;
            end
    
            merge_group=[stitch_group '/Merge' num2str(merge_step, '%03.0f')];
            
            if strcmp(coor_type, 'tile') && nargout==1 %then i'm only interested in tile to tile translation. by pass merge completely.
                member_info=obj.readData([merge_group '/Members']);
                render_member_info=obj.readData([merge_group '/RenderMemberInfo']);
                member_info=[member_info render_member_info(:, 7:8)];  % add presize info as is required
                trans_coor=TranslateCoordinatesUsingMemberInfo(coor_type, coor, member_info);
                merge_coor=[];
            else
                member_info=obj.readData([merge_group '/RenderMemberInfo']);
                [trans_coor merge_coor]=TranslateCoordinatesUsingMemberInfo(coor_type, coor, member_info);
            end
            
        end
        
        function status=PlaceRois(obj, imagetype, image_identifier, varargin)
            %imagetype= 'merge' or 'tile'
            %image_identifier= tile_no if imagetype='tile', merge_step if imagetype='merge'
            %varargin: "'CreationMethod', (method)"
            %          "'Datatype', (datatype)"
            %           'SortByAcquisition'
            %           'DoNotLoadRois'
            %           'DisableSave'
            %           'ImportRois'
            
            if isempty(obj.WorkingDataset) || isempty(obj.WorkingBranchID)
                disp('Working dataset name and branch ID must be set.');
                status=0;
                return;
            end
            
            dataset=obj.WorkingDataset;
            branchID=obj.WorkingBranchID;
            
            stitch_group=['/ProcessedData/' dataset '/StitchingDataBranches/branch' num2str(branchID)];
            
            if ~obj.isObject(stitch_group)
                disp('Stitching not done.');
                status=0;
                return;
            elseif obj.readAttr(stitch_group, 'ProcessComplete')==0
                disp('Stitching not finished.');
                status=0;
                return;
            end
            
            
            imagetype=lower(imagetype);
            
            if ~any(strcmp(varargin, 'CreationMethod')), creation_method='';
            else creation_method=varargin{find(strcmp('CreationMethod', varargin))+1}; end
            
            
            
            % derive image_identifier
            
            if strcmp(image_identifier, 'all') && strcmp(imagetype, 'tile') && any(strcmp(varargin, 'SortByAcquisition'))
                
                procdb=mksqlite(0, 'open', obj.cellular_procdatadb_location);
                if isempty(creation_method)
                    query=['SELECT "TileNo", "RawdataDBAcquisitionID" FROM "MorphologyTiles" WHERE "Dataset"="' dataset '" AND "BranchID"="' num2str(branchID) '" AND "TrashDBID" IS NULL ORDER BY "TileNo"'];
                else
                    query=['SELECT "TileNo", "RawdataDBAcquisitionID" FROM "MorphologyTiles" WHERE "Dataset"="' dataset '" AND "CreationMethod"="' creation_method '" AND "BranchID"="' num2str(branchID) '" AND "TrashDBID" IS NULL ORDER BY "TileNo"'];
                end
                query_result=multiDimStruct2multiDimMembers(mksqlite(procdb, query));
                mksqlite(procdb, 'close');
                
                if ~isempty(query_result)
                    acqIDs=cellfun(@(member)str2num(member), query_result.RawdataDBAcquisitionID, 'UniformOutput', 0);
                    acqIDs=cellfun(@(member)member(1), acqIDs);
                    
                    
                    image_identifier=cell2mat(query_result.TileNo);
                    
                    acqIDlist=num2str(acqIDs, '%0.0f,');
                    acqIDlist=acqIDlist(1:end-1);
                    
                    caseString=['"AcquisitionID" ' sprintf('WHEN %0.0f THEN %0.0f ', [acqIDs' (1:length(acqIDs))']') 'END'];
                    
                    cellDB=mksqlite(0, 'open', obj.cellular_rawdatadb_location);
                    query=['SELECT "OriginalAcquisitionNumber" FROM "Acquisitions" WHERE "AcquisitionID" IN ('  acqIDlist ') ORDER BY CASE ' caseString];
                    query_result=multiDimStruct2multiDimMembers(mksqlite(cellDB, query));
                    original_acqs=cell2mat(query_result.OriginalAcquisitionNumber);
                    mksqlite(cellDB, 'close');
                    
                    tileID_vs_acqNo=[image_identifier' original_acqs'];
                    tileID_vs_acqNo_sorted=sortrows(tileID_vs_acqNo, 2);
                    
                    image_identifier=tileID_vs_acqNo_sorted(:,1)';
                else
                    disp('No such tiles.');
                    status=0;
                    return;
                end
                
                
            elseif strcmp(image_identifier, 'all') && strcmp(imagetype, 'tile') && ~any(strcmp(varargin, 'SortByAcquisition'))
                
                repeat_loc=['/ProcessedData/' dataset '/Repeats/branch' num2str(branchID)];
                repeats=obj.listGroups(repeat_loc);
                image_identifier=1:numel(repeats);
                
                
            elseif numel(image_identifier)>1 && strcmp(imagetype, 'tile') && any(strcmp(varargin, 'SortByAcquisition'))
                
                tile_list=num2str(image_identifier, '%0.0f,');
                tile_list=tile_list(1:end-1);
                
                procdb=mksqlite(0, 'open', obj.cellular_procdatadb_location);
                if isempty(creation_method)
                    query=['SELECT "RawdataDBAcquisitionID" FROM "MorphologyTiles" WHERE "Dataset"="' dataset '" AND "BranchID"="' num2str(branchID) '" AND "TileNo" IN (' tile_list ') ORDER BY "TileNo"'];
                else
                    query=['SELECT "RawdataDBAcquisitionID" FROM "MorphologyTiles" WHERE "Dataset"="' dataset '" AND "CreationMethod"="' creation_method '" AND "BranchID"="' num2str(branchID) '" AND "TileNo" IN (' tile_list ') ORDER BY "TileNo"'];
                end
                query_result=multiDimStruct2multiDimMembers(mksqlite(procdb, query));
                mksqlite(procdb, 'close');
                
                if ~isempty(query_result)
                    acqIDs=cellfun(@(member)str2num(member), query_result.RawdataDBAcquisitionID, 'UniformOutput', 0);
                    acqIDs=cellfun(@(member)member(1), acqIDs);
                    
                    acqIDlist=num2str(acqIDs, '%0.0f,');
                    acqIDlist=acqIDlist(1:end-1);
                    
                    caseString=['"AcquisitionID" ' sprintf('WHEN %0.0f THEN %0.0f ', [acqIDs' (1:length(acqIDs))']') 'END'];
                    
                    cellDB=mksqlite(0, 'open', obj.cellular_rawdatadb_location);
                    query=['SELECT "OriginalAcquisitionNumber" FROM "Acquisitions" WHERE "AcquisitionID" IN ('  acqIDlist ') ORDER BY CASE ' caseString];
                    query_result=multiDimStruct2multiDimMembers(mksqlite(cellDB, query));
                    original_acqs=cell2mat(query_result.OriginalAcquisitionNumber);
                    mksqlite(cellDB, 'close');
                    
                    tileID_vs_acqNo=[image_identifier' original_acqs'];
                    tileID_vs_acqNo_sorted=sortrows(tileID_vs_acqNo, 2);
                    
                    image_identifier=tileID_vs_acqNo_sorted(:,1)';
                else
                    disp('No such tiles.');
                    status=0;
                    return;
                end
            end
            
            
            
            %start of application
            output_action='';
            id_index=1;
            while ~strcmp(output_action, 'quit')
                if ~strcmp(output_action, 'ShowTraces')
                    %get the image and already saved rois
                    switch imagetype
                        case 'merge'
                            stitch_group=['/ProcessedData/' dataset '/StitchingDataBranches/branch' num2str(branchID)];
                            
                            if ~obj.isObject(stitch_group)
                                disp('Stitching not done.');
                                status=0;
                                return;
                            elseif obj.readAttr(stitch_group, 'ProcessComplete')==0
                                disp('Stitching not finished.');
                                status=0;
                                return;
                            end
                            
                            num_merges=obj.readAttr(stitch_group, 'NumberOfMerges');
                            if strcmp(image_identifier, 'last')
                                image_identifier=num_merges;
                            elseif image_identifier(id_index)>num_merges;
                                disp(['No such merge. Last one was ' num2str(num_merges) '.']);
                                status=0;
                                return;
                            end
                            
                            merge_group=[stitch_group '/Merge' num2str(image_identifier(id_index), '%03.0f')];
                            
                            
                            if isempty(creation_method)
                                renderloc=[merge_group '/RenderedMergeImage_morphology'];
                            else
                                renderloc=[merge_group '/RenderedMergeImage_morphology_' creation_method];
                            end
                            
                            if ~obj.isObject(renderloc)
                                disp('Merge does not have a saved render.');
                                image=[];
                            else
                                image=obj.readData(renderloc);
                                datatype='StitchingDataBranches';
                                branch_name=['branch' num2str(branchID)];
                                roi_container=['Merge' num2str(image_identifier(id_index), '%03.0f')];
                            end
                            
                            
                            
                        case 'tile'
                            switch dataset
                                case 'TiledAcquisitions_CalciumSignalXYT'
                                    datatype='MeanMorphologyTilesOfRepeats';
                                case 'TiledAcquisitions_MorphologyXYZ'
                                    datatype='MaxZProjectionTilesOfStacks';
                                otherwise
                                    keyboard;
                            end
                            
                            if obj.isAttr(['/ProcessedData/' dataset '/' datatype], 'ProcessComplete')
                                prerequisite_done=obj.readAttr(['/ProcessedData/' dataset '/' datatype], 'ProcessComplete');
                            else
                                prerequisite_done=0;
                            end
                            
                            if prerequisite_done==0
                                disp('Mean or MaxProj tiles not generated.');
                                status=0;
                                return;
                            end
                            
                            procdb=mksqlite(0, 'open', obj.cellular_procdatadb_location);
                            
                            if isempty(creation_method)
                                query=['SELECT "DataLoc" FROM "MorphologyTiles" WHERE "Dataset"="' dataset '" AND "BranchID"="' num2str(branchID) '" AND "TileNo"="' num2str(image_identifier(id_index)) '" AND "TrashDBID" IS NULL'];
                            else
                                query=['SELECT "DataLoc" FROM "MorphologyTiles" WHERE "Dataset"="' dataset '" AND "CreationMethod"="' creation_method '" AND "BranchID"="' num2str(branchID) '" AND "TileNo"="' num2str(image_identifier(id_index)) '" AND "TrashDBID" IS NULL'];
                            end
                            query_result=multiDimStruct2multiDimMembers(mksqlite(procdb, query));
                            mksqlite(procdb, 'close');
                            
                            if ~isempty(query_result)
                                tileloc=query_result.DataLoc{1};
                                image=obj.readData(tileloc);
                                
                                branch_name=['branch' num2str(branchID)];
                                roi_container=['Tile' num2str(image_identifier(id_index), '%03.0f')];
                            else
                                disp('No such tile.');
                                image=[];
                            end
                    end
                end
                
                if ~isempty(image)
                    if ~strcmp(output_action, 'ShowTraces')

                        roi_group=['/ROIs/' dataset '/' datatype '/' branch_name '/' roi_container];

                        if ~any(strcmp(varargin, 'DoNotLoadRois'))
                            %get rois
                            if any(strcmp(varargin, 'ImportRois'))
                                load_group=['/ROIs/' dataset '/Imported/' branch_name '/' roi_container];
                            else
                                load_group=roi_group;
                            end
                       
                            if obj.isObject(load_group) %then saved rois
                                roi_list=obj.listData(load_group);
                                
                                if ~isempty(roi_list)
                                    predefined_rois=struct('RoiID', {}, 'Coordinates', {}, 'Structure', {}, 'Quality', {}, 'Geometry', {}, 'LineID', {}, 'LineTag', {}, 'PointOrder', {}, 'SaveLoc', {});
                                    
                                    for i=1:length(roi_list)
                                        %(attr: RoiID, Structure, Quality, Geometry, LineId, LineTag, 'PointOrder')
                                        predefined_rois(i).RoiID=obj.readAttr(roi_list{i}, 'RoiID');
                                        predefined_rois(i).Coordinates=obj.readData(roi_list{i});
                                        predefined_rois(i).Structure=obj.readAttr(roi_list{i}, 'Structure');
                                        predefined_rois(i).Quality=obj.readAttr(roi_list{i}, 'Quality');
                                        predefined_rois(i).Geometry=obj.readAttr(roi_list{i}, 'Geometry');
                                        
                                        if strcmp(obj.readAttr(roi_list{i}, 'Geometry'), 'Point') && strcmp(obj.readAttr(roi_list{i}, 'Structure'), 'Dendrite')
                                            predefined_rois(i).LineID=obj.readAttr(roi_list{i}, 'LineID');
                                            predefined_rois(i).LineTag=obj.readAttr(roi_list{i}, 'LineTag');
                                            predefined_rois(i).PointOrder=obj.readAttr(roi_list{i}, 'PointOrder');
                                        elseif strcmp(obj.readAttr(roi_list{i}, 'Structure'), 'DendritePaired')
                                            predefined_rois(i).LineID=obj.readAttr(roi_list{i}, 'LineID');
                                            predefined_rois(i).LineTag='';
                                            predefined_rois(i).PointOrder=[];
                                        elseif strcmp(obj.readAttr(roi_list{i}, 'Geometry'), 'Point') && strcmp(obj.readAttr(roi_list{i}, 'Structure'), 'Spine')
                                            predefined_rois(i).LineID=obj.readAttr(roi_list{i}, 'LineID');
                                            predefined_rois(i).LineTag='';
                                            predefined_rois(i).PointOrder=[];
                                        else
                                            predefined_rois(i).LineID='';
                                            predefined_rois(i).LineTag='';
                                            predefined_rois(i).PointOrder=[];
                                        end
                                        
                                        if any(strcmp(varargin, 'ImportRois'))
                                            predefined_rois(i).SaveLoc='';
                                        else
                                            predefined_rois(i).SaveLoc=roi_list{i};
                                        end
                                    end
                                else
                                    predefined_rois=[];
                                end
                            else
                                predefined_rois=[];
                            end
                            
                        else
                            predefined_rois=[];
                        end
                        
                        if obj.isObject('/ROIs')
                            if obj.isAttr('/ROIs', 'LastRoiId')
                                last_roi_id=obj.readAttr('/ROIs', 'LastRoiId');
                            else
                                last_roi_id=0;
                            end
                        else
                            last_roi_id=0;
                        end
                        
                        id2display=[id_index image_identifier(id_index) length(image_identifier)];
                    end
                    
                    if ~strcmp(output_action, 'ShowTraces')
                        [rois_struct output_action action_data]=ROIeditor(image, id2display, last_roi_id, predefined_rois, varargin{:});
                        %rois_struct fields: RoiID Coordinates Structure Quality Geometry LineID LineTag PointOrder isSaved SaveLoc isDeleted
                    else
                        [rois_struct output_action action_data]=ROIeditor([], [], [], [], 'DoNotReload', varargin{:});
                    end
                    
                    switch output_action
                        case 'Save'
                            if ~isempty(rois_struct) && ~any(strcmp(varargin, 'DisableSave'))
                                
                                if ~obj.isObject(roi_group), obj.addGroup(roi_group); end
                                
                                obj.CreateProcDataDB('ROIs');
                                procdb=mksqlite(0, 'open', obj.cellular_procdatadb_location);
                                
                                max_roi_id=last_roi_id;
                                for i=1:length(rois_struct)
                                    
                                    if rois_struct(i).isSaved==1 && rois_struct(i).isDeleted==1 %then delete the roi from tile/merge.
                                        saveloc=rois_struct(i).SaveLoc;
                                        obj.trashObject(saveloc);
                                        
                                    elseif rois_struct(i).isSaved==1 %then there's a modification to the previous save
                                        
                                        saveloc=rois_struct(i).SaveLoc;
                                        
                                        if ~strcmp(saveloc, [roi_group '/roi' num2str(rois_struct(i).RoiID, '%04.0f')]) %then roi id changed
                                            
                                            obj.trashObject(saveloc);
                                            
                                            saveloc=[roi_group '/roi' num2str(rois_struct(i).RoiID, '%04.0f')];
                                            obj.addData('OverwriteIfExists', saveloc, rois_struct(i).Coordinates);
                                            obj.addAttr('OverwriteIfExists', saveloc, 'RoiID', rois_struct(i).RoiID);
                                            obj.addAttr('OverwriteIfExists', saveloc, 'Structure', rois_struct(i).Structure);
                                            obj.addAttr('OverwriteIfExists', saveloc, 'Quality', rois_struct(i).Quality);
                                            obj.addAttr('OverwriteIfExists', saveloc, 'Geometry', rois_struct(i).Geometry);
                                            obj.addAttr('OverwriteIfExists', saveloc, 'LineID', rois_struct(i).LineID);
                                            obj.addAttr('OverwriteIfExists', saveloc, 'LineTag', rois_struct(i).LineTag);
                                            obj.addAttr('OverwriteIfExists', saveloc, 'PointOrder', rois_struct(i).PointOrder);
                                            
                                            %insert roi into database
                                            query_struct.RoiID=rois_struct(i).RoiID;
                                            query_struct.Coordinates=mat2str(rois_struct(i).Coordinates); %mat2str is required due to SpineTraces for which data is two dimentional
                                            query_struct.Structure=rois_struct(i).Structure;
                                            query_struct.Geometry=rois_struct(i).Geometry;
                                            query_struct.Quality=rois_struct(i).Quality;
                                            query_struct.LineID=num2str(rois_struct(i).LineID); %num2str required for spine point rois where lineID=spineID and numeric. LineID in db is text.
                                            query_struct.LineTag=rois_struct(i).LineTag;
                                            query_struct.PointOrder=rois_struct(i).PointOrder;
                                            query_struct.Dataset=dataset;
                                            query_struct.BranchID=branchID;
                                            query_struct.LinkedDataType=imagetype;
                                            query_struct.LinkedDataNo=image_identifier(id_index);
                                            query_struct.DataLoc=saveloc;
                                            InsertIntoSqlDatabase(procdb, 'ROIs', query_struct);
                                            
                                        else
                                            
                                            obj.replaceData(saveloc, rois_struct(i).Coordinates);
                                            obj.addAttr('OverwriteIfExists', saveloc, 'Structure', rois_struct(i).Structure);
                                            obj.addAttr('OverwriteIfExists', saveloc, 'Quality', rois_struct(i).Quality);
                                            obj.addAttr('OverwriteIfExists', saveloc, 'Geometry', rois_struct(i).Geometry);
                                            obj.addAttr('OverwriteIfExists', saveloc, 'LineID', rois_struct(i).LineID);
                                            obj.addAttr('OverwriteIfExists', saveloc, 'LineTag', rois_struct(i).LineTag);
                                            obj.addAttr('OverwriteIfExists', saveloc, 'PointOrder', rois_struct(i).PointOrder);
                                            
                                            
                                            %update database
                                            query=['SELECT "RoiDBID" FROM "ROIs" WHERE "RoiID"=' num2str(rois_struct(i).RoiID) ' AND "DataLoc"="' saveloc '" AND "TrashDBID" ISNULL'];
                                            query_result=multiDimStruct2multiDimMembers(mksqlite(procdb, query));
                                            key=query_result.RoiDBID;
                                            
                                            if numel(key)==1
                                                
                                                query=['UPDATE "ROIs" SET ',...
                                                    '"Coordinates"="' mat2str(rois_struct(i).Coordinates) '", ',...
                                                    '"Structure"="' rois_struct(i).Structure '", ',...
                                                    '"Quality"="' rois_struct(i).Quality '", ',...
                                                    '"Geometry"="' rois_struct(i).Geometry '", ',...
                                                    '"LineID"="' num2str(rois_struct(i).LineID) '", ',...
                                                    '"LineTag"="' rois_struct(i).LineTag '", ',...
                                                    '"PointOrder"="' num2str(rois_struct(i).PointOrder) '" ',...
                                                    'WHERE "RoiDBID"=' num2str(key{:})];
                                                
                                                mksqlite(procdb, query);
                                            else
                                                disp('It seems there might be more than one ROI with same ID on same tile. Database not updated.');
                                            end
                                        end
                                        
                                    else %then new roi
                                        saveloc=[roi_group '/roi' num2str(rois_struct(i).RoiID, '%04.0f')];
                                        obj.addData('OverwriteIfExists', saveloc, rois_struct(i).Coordinates);
                                        obj.addAttr('OverwriteIfExists', saveloc, 'RoiID', rois_struct(i).RoiID);
                                        obj.addAttr('OverwriteIfExists', saveloc, 'Structure', rois_struct(i).Structure);
                                        obj.addAttr('OverwriteIfExists', saveloc, 'Quality', rois_struct(i).Quality);
                                        obj.addAttr('OverwriteIfExists', saveloc, 'Geometry', rois_struct(i).Geometry);
                                        obj.addAttr('OverwriteIfExists', saveloc, 'LineID', rois_struct(i).LineID);
                                        obj.addAttr('OverwriteIfExists', saveloc, 'LineTag', rois_struct(i).LineTag);
                                        obj.addAttr('OverwriteIfExists', saveloc, 'PointOrder', rois_struct(i).PointOrder);
                                        
                                        %insert roi into database
                                        query_struct.RoiID=rois_struct(i).RoiID;
                                        query_struct.Coordinates=mat2str(rois_struct(i).Coordinates);
                                        query_struct.Structure=rois_struct(i).Structure;
                                        query_struct.Geometry=rois_struct(i).Geometry;
                                        query_struct.Quality=rois_struct(i).Quality;
                                        query_struct.LineID=num2str(rois_struct(i).LineID);
                                        query_struct.LineTag=rois_struct(i).LineTag;
                                        query_struct.PointOrder=rois_struct(i).PointOrder;
                                        query_struct.Dataset=dataset;
                                        query_struct.BranchID=branchID;
                                        query_struct.LinkedDataType=imagetype;
                                        query_struct.LinkedDataNo=image_identifier(id_index);
                                        query_struct.DataLoc=saveloc;
                                        InsertIntoSqlDatabase(procdb, 'ROIs', query_struct);
                                    end
                                    max_roi_id=max([max_roi_id rois_struct(i).RoiID]);
                                    
                                end
                                obj.addAttr('OverwriteIfExists', '/ROIs', 'LastRoiId', max_roi_id);
                                disp([datestr(now, 'HH:MM:SS') ': ROIs saved.']);
                                mksqlite(procdb, 'close');
                            end
                            
                        case 'PropagateSpineBox'
                            if ~any(strcmp(varargin, 'DisableSave'))
                                obj.TileRois2TileRois(image_identifier(id_index), image_identifier(id_index+1:end), 'IdThresh', action_data, 'Structure', 'Spine', 'Geometry', 'Box');
                            end
                            
                        case 'PropagatePairedDendBox'
                            if ~any(strcmp(varargin, 'DisableSave'))
                                obj.TileRois2TileRois(image_identifier(id_index), image_identifier(id_index+1:end), 'IdThresh', action_data, 'Structure', 'DendritePaired', 'Geometry', 'Box');
                            end
                            
                        case 'ShowTraces'
                            if ~isempty(rois_struct)
                                for i=1:length(rois_struct)
                                    
                                    if strcmp(rois_struct(i).Geometry, 'Box')
                                        
                                        if rois_struct(i).isSaved==1 && rois_struct(i).isChanged==0
                                            roi_selection=rois_struct(i).RoiID;
                                        else
                                            roi_selection=rois_struct(i).Coordinates;
                                        end
                                        
                                          
                                        [deltaGoverR R time_array]=obj.GetTileTraces('ROI', image_identifier(id_index), roi_selection, 'SelectionMask', 'Min30%MaxBrightness');
                                        [deltaGoverR_dend, R_dend, ~]=obj.GetTileTraces('ClosestDendriticPatch', image_identifier(id_index), roi_selection, 'SelectionMask', 'Min30%MaxBrightness');
                                        
                                        if isempty(deltaGoverR_dend)
                                            deltaGoverR_dend=cell(length(deltaGoverR), 1);
                                            R_dend=cell(length(deltaGoverR), 1);
                                            for j=1:length(deltaGoverR)
                                                deltaGoverR_dend{j}=nan(1, length(deltaGoverR{j}));
                                                R_dend{j}=nan(1, length(deltaGoverR{j}));
                                            end
                                        end
                                        
                                        for j=1:length(deltaGoverR)
                                            
                                            roi_struct_dend.RoiID=rois_struct(i).RoiID;
                                            roi_struct_dend.Coordinates=[];
                                            roi_struct_dend.Structure='Dendrite';
                                            roi_struct_dend.Quality=[];
                                            roi_struct_dend.Geometry='Auto';
                                            roi_struct_dend.LineID=[];
                                            roi_struct_dend.LineTag=[];
                                            roi_struct_dend.PointOrder=[];
                                            roi_struct_dend.isSaved=[];
                                            roi_struct_dend.SaveLoc=[];
                                            roi_struct_dend.isDeleted=[];
                                            roi_struct_dend.isChanged=[];
                                            
                                            plot(action_data(1), time_array{j}, deltaGoverR{j}, 'Userdata', rois_struct(i));
                                            plot(action_data(2), time_array{j}, R{j}, 'Userdata', rois_struct(i));
                                           
                                            plot(action_data(1), time_array{j}, deltaGoverR_dend{j}, 'Userdata', roi_struct_dend);
                                            plot(action_data(2), time_array{j}, R_dend{j}, 'Userdata', roi_struct_dend);
                                        end
                                    end
                                end
                            end
                            
                            [ephys time]=obj.GetTileEphysData(image_identifier(id_index), 'LowPass', 250);
                            colors=lines(length(ephys));
                            
                            for i=1:length(ephys)
                                plot(action_data(3), time{i}, ephys{i}, 'Color', colors(i,:));
                            end
                            
                            
                        case 'ShowTileOnMerge'
                            obj.ShowTileLocationOnMerge(image_identifier(id_index), varargin{:});
                            
                        case 'ShowRoiReport'
                            
                            roi_loc=[roi_group '/roi' num2str(action_data, '%04.0f')];
                            
                            roi_geometry=obj.readAttr(roi_loc, 'Geometry');
                            roi_lineID=obj.readAttr(roi_loc, 'LineID');
                            
                            if strcmp(roi_geometry, 'Box') && isempty(roi_lineID)
                                obj.ShowRoiReport(action_data);
                            elseif strcmp(roi_geometry, 'Point') && ~isempty(roi_lineID)
                                obj.ShowDendriticTraceReport(image_identifier(id_index), action_data);
                            else
                                keyboard;
                            end
                            
                        case 'NextImage'
                            if numel(image_identifier)>1 %then an array or identifiers
                                if id_index~=numel(image_identifier)
                                    id_index=id_index+1;
                                end
                            else
                                image_identifier=image_identifier+1;
                            end
                            
                        case 'PreviousImage'
                            if numel(image_identifier)>1 %then an array or identifiers
                                if id_index~=1
                                    id_index=id_index-1;
                                end
                            else
                                image_identifier=image_identifier-1;
                            end
                            
                        case 'JumpImage'
                            if numel(image_identifier)>1 %then an array or identifiers
                                id_index=action_data;
                                if id_index>numel(image_identifier)
                                    id_index=numel(image_identifier);
                                end
                            else
                                image_identifier=action_data;
                            end
                            
                        case 'Reset'
                            
                        case 'quit'
                            
                        otherwise
                            keyboard;
                            
                    end
                else
                    [~, output_action, action_data]=ROIeditor(image, image_identifier, [], []);
                    switch output_action
                        case 'NextImage'
                            image_identifier=image_identifier+1;
                            
                        case 'PreviousImage'
                            image_identifier=image_identifier-1;
                            
                        case 'JumpImage'
                            image_identifier=action_data;
                            
                        case 'quit'
                    end
                end
            end
            status=1;
        end
        
        function status=MergeRois2TileRois(obj, varargin)
            %varargin: 'ProcessOnly', [roi id list]
            
            if isempty(obj.WorkingDataset) || isempty(obj.WorkingBranchID) || isempty(obj.WorkingMergeStep)
                disp('Working dataset name, branch ID and merge step must be set.');
                status=0;
                return;
            end
            
            dataset=obj.WorkingDataset;
            branchID=obj.WorkingBranchID;
            merge_step=obj.WorkingMergeStep;

            stitch_group=['/ProcessedData/' dataset '/StitchingDataBranches/branch' num2str(branchID)];
            
            if ~obj.isObject(stitch_group)
                disp('Stitching not done.');
                status=0;
                return;
            elseif obj.readAttr(stitch_group, 'ProcessComplete')==0
                disp('Stitching not finished.');
                status=0;
                return;
            end

            roi_group=['/ROIs/' dataset '/StitchingDataBranches/branch' num2str(branchID) '/Merge' num2str(merge_step, '%03.0f')];
            
            if ~obj.isObject(roi_group)
                disp('ROIs not placed.');
                status=0;
                return;
            end
            
            %get ROIs
            roi_list=obj.listData(roi_group);
            if ~isempty(roi_list)
                rois=struct('RoiID', {}, 'Coordinates', {}, 'Structure', {}, 'Quality', {}, 'Geometry', {}, 'LineID', {}, 'LineTag', {}, 'PointOrder', {});
                
                if any(strcmp(varargin, 'ProcessOnly'))
                    rois_to_process=varargin{find(strcmp('ProcessOnly', varargin))+1};
                else
                    rois_to_process=[];
                end
                
                roi_export_index=1;
                for i=1:length(roi_list)
                    %(attr: RoiID, Structure, Quality, Geometry, LineId, LineTag, 'PointOrder')
                    
                    roi_to_export=obj.readAttr(roi_list{i}, 'RoiID');

                    if ~isempty(rois_to_process) && ~any(roi_to_export==rois_to_process)
                        continue;
                    end
                    
                    rois(roi_export_index).RoiID=roi_to_export;
                    rois(roi_export_index).Coordinates=obj.readData(roi_list{i});
                    rois(roi_export_index).Structure=obj.readAttr(roi_list{i}, 'Structure');
                    rois(roi_export_index).Quality=obj.readAttr(roi_list{i}, 'Quality');
                    rois(roi_export_index).Geometry=obj.readAttr(roi_list{i}, 'Geometry');
                    
                    if strcmp(obj.readAttr(roi_list{i}, 'Geometry'), 'Point')
                        rois(roi_export_index).LineID=obj.readAttr(roi_list{i}, 'LineID');
                        rois(roi_export_index).LineTag=obj.readAttr(roi_list{i}, 'LineTag');
                        rois(roi_export_index).PointOrder=obj.readAttr(roi_list{i}, 'PointOrder');
                    else
                        rois(roi_export_index).LineID='';
                        rois(roi_export_index).LineTag='';
                        rois(roi_export_index).PointOrder=[];
                    end
                    roi_export_index=roi_export_index+1;
                    
                end
            else
                disp('There are no saved ROIs.');
                status=0;
                return;
            end
            
            switch dataset
                case 'TiledAcquisitions_CalciumSignalXYT'
                    datatype='MeanMorphologyTilesOfRepeats';
                case 'TiledAcquisitions_MorphologyXYZ'
                    datatype='MaxZProjectionTilesOfStacks';
                otherwise
                    keyboard;
            end
            
            
            %translate coordinates and save it under tile numbers.
            if ~obj.isObject(['/ROIs/' dataset '/' datatype '/branch' num2str(branchID)]), obj.addGroup(['/ROIs/' dataset '/' datatype '/branch' num2str(branchID)]); end
            
            procdb=mksqlite(0, 'open', obj.cellular_procdatadb_location);
            for i=1:length(rois)
                roi=rois(i);
                coor=roi.Coordinates;
                                
                [trans_coor, ~]=obj.TranslateCoordinates('merge', coor);
                
                if strcmp(roi.Geometry, 'Point') %crop roi width height info, since irrelevant and zero.
                    tile_nos=trans_coor(:, 1);
                    new_coors=trans_coor(:, 2:3);
                else
                    trans_coor(trans_coor(:, 4)==0, :)=[]; %get rid of those box ROIs with zero width or height
                    trans_coor(trans_coor(:, 5)==0, :)=[];
                    tile_nos=trans_coor(:, 1);
                    new_coors=trans_coor(:, 2:5);
                end
                
                
                for j=1:length(tile_nos)
                    tile_no=tile_nos(j);
                    new_coor=new_coors(j, :);
                    
                    export_group=['/ROIs/' dataset '/' datatype '/branch' num2str(branchID) '/Tile' num2str(tile_no, '%03.0f')];
                    if ~obj.isObject(export_group), obj.addGroup(export_group); end
                    
                    roi_saveloc=['/ROIs/' dataset '/' datatype '/branch' num2str(branchID) '/Tile' num2str(tile_no, '%03.0f') '/roi' num2str(roi.RoiID, '%04.0f')];
                    
                    obj.addData('OverwriteIfExists', roi_saveloc, new_coor);
                    obj.addAttr('OverwriteIfExists', roi_saveloc, 'RoiID', roi.RoiID);
                    obj.addAttr('OverwriteIfExists', roi_saveloc, 'Structure', roi.Structure);
                    obj.addAttr('OverwriteIfExists', roi_saveloc, 'Quality', roi.Quality);
                    obj.addAttr('OverwriteIfExists', roi_saveloc, 'Geometry', roi.Geometry);
                    obj.addAttr('OverwriteIfExists', roi_saveloc, 'LineID', roi.LineID);
                    obj.addAttr('OverwriteIfExists', roi_saveloc, 'LineTag', roi.LineTag);
                    obj.addAttr('OverwriteIfExists', roi_saveloc, 'PointOrder', roi.PointOrder);
                    
                    %insert roi into database
                    query_struct.RoiID=roi.RoiID;
                    query_struct.Coordinates=new_coor;
                    query_struct.Structure=roi.Structure;
                    query_struct.Geometry=roi.Geometry;
                    query_struct.Quality=roi.Quality;
                    query_struct.LineID=roi.LineID;
                    query_struct.LineTag=roi.LineTag;
                    query_struct.PointOrder=roi.PointOrder;
                    query_struct.Dataset=dataset;
                    query_struct.BranchID=branchID;
                    query_struct.LinkedDataType='tile';
                    query_struct.LinkedDataNo=tile_no;
                    query_struct.DataLoc=roi_saveloc;
                    InsertIntoSqlDatabase(procdb, 'ROIs', query_struct);
                end
                 
             end
            
            mksqlite(procdb, 'close');
            status=1;
            
        end        
        function status=TileRois2TileRois(obj, source_tile, target_tiles, varargin)
            
            if isempty(obj.WorkingDataset) || isempty(obj.WorkingBranchID) || isempty(obj.WorkingMergeStep)
                disp('Working dataset name, branch ID and merge step must be set.');
                status=0;
                return;
            end
            
            dataset=obj.WorkingDataset;
            branchID=obj.WorkingBranchID;
            
            target_tiles=setdiff(target_tiles, source_tile); %strip off source tile from target tiles list if accidentally supplied.

            if ~any(strcmp(varargin, 'Structure')), structure='';
            else structure=varargin{find(strcmp('Structure', varargin))+1}; end
            if ~any(strcmp(varargin, 'Geometry')), geometry='';
            else geometry=varargin{find(strcmp('Geometry', varargin))+1}; end
            if ~any(strcmp(varargin, 'Quality')), quality='';
            else quality=varargin{find(strcmp('Quality', varargin))+1}; end
            if ~any(strcmp(varargin, 'IdThresh')), id_thresh=[];
            else id_thresh=varargin{find(strcmp('IdThresh', varargin))+1}; end
            
            stitch_group=['/ProcessedData/' dataset '/StitchingDataBranches/branch' num2str(branchID)];
            
            if ~obj.isObject(stitch_group)
                disp('Stitching not done.');
                status=0;
                return;
            elseif obj.readAttr(stitch_group, 'ProcessComplete')==0
                disp('Stitching not finished.');
                status=0;
                return;
            end
            
            switch dataset
                case 'TiledAcquisitions_CalciumSignalXYT'
                    datatype='MeanMorphologyTilesOfRepeats';
                case 'TiledAcquisitions_MorphologyXYZ'
                    datatype='MaxZProjectionTilesOfStacks';
                otherwise
                    keyboard;
            end
            
            roi_group=['/ROIs/' dataset '/' datatype '/branch' num2str(branchID) '/Tile' num2str(source_tile, '%03.0f')];
            
            if ~obj.isObject(roi_group)
                disp('ROIs not placed.');
                status=0;
                return;
            end
            
            %get ROIs
            roi_list=obj.listData(roi_group);
            if ~isempty(roi_list)
                rois=struct('RoiID', {}, 'Coordinates', {}, 'Structure', {}, 'Quality', {}, 'Geometry', {}, 'LineID', {}, 'LineTag', {}, 'PointOrder', {});
                for i=1:length(roi_list)
                    %(attr: RoiID, Structure, Quality, Geometry, LineId, LineTag, 'PointOrder')
                    rois(i).RoiID=obj.readAttr(roi_list{i}, 'RoiID');
                    rois(i).Coordinates=obj.readData(roi_list{i});
                    rois(i).Structure=obj.readAttr(roi_list{i}, 'Structure');
                    rois(i).Quality=obj.readAttr(roi_list{i}, 'Quality');
                    rois(i).Geometry=obj.readAttr(roi_list{i}, 'Geometry');
                    
                    if strcmp(obj.readAttr(roi_list{i}, 'Geometry'), 'Point') && strcmp(obj.readAttr(roi_list{i}, 'Structure'), 'Dendrite')
                        rois(i).LineID=obj.readAttr(roi_list{i}, 'LineID');
                        rois(i).LineTag=obj.readAttr(roi_list{i}, 'LineTag');
                        rois(i).PointOrder=obj.readAttr(roi_list{i}, 'PointOrder');
                    elseif strcmp(obj.readAttr(roi_list{i}, 'Geometry'), 'Point') && strcmp(obj.readAttr(roi_list{i}, 'Structure'), 'Spine')
                        rois(i).LineID=obj.readAttr(roi_list{i}, 'LineID');
                        rois(i).LineTag='';
                        rois(i).PointOrder=[];
                    elseif strcmp(obj.readAttr(roi_list{i}, 'Structure'), 'DendritePaired')
                        rois(i).LineID=obj.readAttr(roi_list{i}, 'LineID');
                        rois(i).LineTag='';
                        rois(i).PointOrder=[];
                    else
                        rois(i).LineID='';
                        rois(i).LineTag='';
                        rois(i).PointOrder=[];
                    end
                end
            else
                disp('There are no saved ROIs.');
                status=0;
                return;
            end
            
            
            procdb=mksqlite(0, 'open', obj.cellular_procdatadb_location);
            for i=1:length(rois)
                roi=rois(i);
                
                if ~isempty(id_thresh)
                   if roi.RoiID<id_thresh
                       continue;
                   end
                end
                
                if ~isempty(structure)
                    if ~strcmp(roi.Structure, structure)
                        continue;
                    end
                end
                if ~isempty(geometry)
                    if ~strcmp(roi.Geometry, geometry)
                        continue;
                    end
                end
                if ~isempty(quality)
                    if ~strcmp(roi.Quality, quality)
                        continue;
                    end
                end
                
                coor=roi.Coordinates;
                
                trans_coor=obj.TranslateCoordinates('tile', [source_tile coor]);

                trans_coor=trans_coor(ismember(trans_coor(:,1), target_tiles), :); %get only those of target tiles.
                if strcmp(roi.Geometry, 'Point') %crop roi width height info, since irrelevant and zero.
                    tile_nos=trans_coor(:, 1);
                    new_coors=trans_coor(:, 2:3);
                else
                    trans_coor(trans_coor(:, 4)==0, :)=[]; %get rid of those box ROIs with zero width or height
                    trans_coor(trans_coor(:, 5)==0, :)=[];
                    tile_nos=trans_coor(:, 1);
                    new_coors=trans_coor(:, 2:5);
                end
                
                for j=1:length(tile_nos)
                    tile_no=tile_nos(j);
                    new_coor=new_coors(j, :);
                    
                    export_group=['/ROIs/' dataset '/' datatype '/branch' num2str(branchID) '/Tile' num2str(tile_no, '%03.0f')];
                    if ~obj.isObject(export_group), obj.addGroup(export_group); end
                    
                    roi_saveloc=[export_group '/roi' num2str(roi.RoiID, '%04.0f')];
                    
                    if strcmp(roi.Structure, 'DendritePaired') %if spine does not exist on the target tile, it does not make sense to propagate paired dendrite roi
                        if ~obj.isObject([export_group '/roi' num2str(roi.LineID, '%04.0f')]) 
                            continue;
                        end
                    end
                    
                    if obj.isObject(roi_saveloc) %then already a saved roi, replace
                        obj.replaceData(roi_saveloc, new_coor);
                        obj.addAttr('OverwriteIfExists', roi_saveloc, 'Structure', roi.Structure);
                        obj.addAttr('OverwriteIfExists', roi_saveloc, 'Quality', roi.Quality);
                        obj.addAttr('OverwriteIfExists', roi_saveloc, 'Geometry', roi.Geometry);
                        obj.addAttr('OverwriteIfExists', roi_saveloc, 'LineID', roi.LineID);
                        obj.addAttr('OverwriteIfExists', roi_saveloc, 'LineTag', roi.LineTag);
                        obj.addAttr('OverwriteIfExists', roi_saveloc, 'PointOrder', roi.PointOrder);
                        
                        %update database
                        query=['SELECT "RoiDBID" FROM "ROIs" WHERE "RoiID"=' num2str(roi.RoiID) ' AND "DataLoc"="' roi_saveloc '" AND "TrashDBID" ISNULL'];
                        query_result=multiDimStruct2multiDimMembers(mksqlite(procdb, query));
                        key=query_result.RoiDBID;
                        
                        if numel(key)==1
                            
                            query=['UPDATE "ROIs" SET ',...
                                '"Coordinates"="' num2str(new_coor) '", ',...
                                '"Structure"="' roi.Structure '", ',...
                                '"Quality"="' roi.Quality '", ',...
                                '"Geometry"="' roi.Geometry '", ',...
                                '"LineID"="' num2str(roi.LineID) '", ',... %here num2str is required for DendritePaired as LineID stores the roi ID of spine. for Dendrite Point num2str is transparent
                                '"LineTag"="' roi.LineTag '", ',...
                                '"PointOrder"="' num2str(roi.PointOrder) '" ',...
                                'WHERE "RoiDBID"=' num2str(key{:})];
                            
                            mksqlite(procdb, query);
                        else
                            disp('It seems there might be more than one ROI with same ID on same tile. Database not updated.');
                        end
                        
                    else
                        
                        obj.addData('OverwriteIfExists', roi_saveloc, new_coor);
                        obj.addAttr('OverwriteIfExists', roi_saveloc, 'RoiID', roi.RoiID);
                        obj.addAttr('OverwriteIfExists', roi_saveloc, 'Structure', roi.Structure);
                        obj.addAttr('OverwriteIfExists', roi_saveloc, 'Quality', roi.Quality);
                        obj.addAttr('OverwriteIfExists', roi_saveloc, 'Geometry', roi.Geometry);
                        obj.addAttr('OverwriteIfExists', roi_saveloc, 'LineID', roi.LineID);
                        obj.addAttr('OverwriteIfExists', roi_saveloc, 'LineTag', roi.LineTag);
                        obj.addAttr('OverwriteIfExists', roi_saveloc, 'PointOrder', roi.PointOrder);
                        
                        %insert roi into database
                        query_struct.RoiID=roi.RoiID;
                        query_struct.Coordinates=new_coor;
                        query_struct.Structure=roi.Structure;
                        query_struct.Geometry=roi.Geometry;
                        query_struct.Quality=roi.Quality;
                        query_struct.LineID=roi.LineID;
                        query_struct.LineTag=roi.LineTag;
                        query_struct.PointOrder=roi.PointOrder;
                        query_struct.Dataset=dataset;
                        query_struct.BranchID=branchID;
                        query_struct.LinkedDataType='tile';
                        query_struct.LinkedDataNo=tile_no;
                        query_struct.DataLoc=roi_saveloc;
                        InsertIntoSqlDatabase(procdb, 'ROIs', query_struct);
                    end
                end
            end
            
            mksqlite(procdb, 'close');
            status=1;

        end
        function status=TileRois2ReconstructionRois(obj)
            if isempty(obj.WorkingDataset) || isempty(obj.WorkingBranchID) || isempty(obj.WorkingMergeStep)
                disp('Working dataset name, branch ID and merge step must be set.');
                status=0;
                return;
            end
            
            dataset=obj.WorkingDataset;
            branchID=obj.WorkingBranchID;
            merge_step=obj.WorkingMergeStep;
            
            procdb=mksqlite(0, 'open', obj.cellular_procdatadb_location);
            query=['SELECT * FROM "ROIs" WHERE "Dataset"="' dataset '" AND "BranchID"=' num2str(branchID) ' AND "LinkedDataType"="tile" AND "TrashDBID" IS NULL'];
            if isempty(mksqlite(procdb, query))
                disp('No Tile ROIs.');
                status=0;
                mksqlite(procdb, 'close');
                return;
            end

            if obj.isObject(['/ROIs/' dataset '/Reconstruction/branch' num2str(branchID)])
                disp('"TileRois2ReconstructionRois" previously executed. Will trash old version and recreate.');
                obj.trashObject(['/ROIs/' dataset '/Reconstruction/branch' num2str(branchID)]);
            end
            
            %Spine reconstruction
            
            query=['SELECT DISTINCT "RoiID" FROM "ROIs" WHERE  "Dataset"="' dataset '" AND "BranchID"=' num2str(branchID) ' AND "LinkedDataType"="tile" AND "Structure"="Spine" AND "Geometry"="Box" AND "TrashDBID" IS NULL'];
            query_result=multiDimStruct2multiDimMembers(mksqlite(procdb, query));
            roi_ids=cell2mat(query_result.RoiID);
            
            if ~isempty(roi_ids)
                
                roi_group=['/ROIs/' dataset '/Reconstruction/branch' num2str(branchID) '/SpineROIs'];
                if ~obj.isObject(roi_group), obj.addGroup(roi_group); end
                
                for i=1:length(roi_ids)
                    roi_id=roi_ids(i);
                    
                    query=['SELECT "Coordinates", "LinkedDataNo" FROM "ROIs" WHERE  "Dataset"="' dataset '" AND "BranchID"=' num2str(branchID) ' AND "RoiID"=' num2str(roi_id) ' AND "LinkedDataType"="tile"  AND "TrashDBID" IS NULL'];
                    query_result=multiDimStruct2multiDimMembers(mksqlite(procdb, query));
                    coor_array=cell2mat(cellfun(@str2num, query_result.Coordinates', 'UniformOutput', false));
                    tileno_array=cell2mat(query_result.LinkedDataNo)';
                    
                    switch dataset
                        case 'TiledAcquisitions_CalciumSignalXYT'
                            depth_array=zeros(size(tileno_array));
                            roival_array=zeros(size(tileno_array));
                            scaling_array=zeros(length(tileno_array), 2);
                            merge_coor=zeros(length(tileno_array), 4);
                            for j=1:length(tileno_array)
                                tile_repeat_loc=['/ProcessedData/' dataset '/Repeats/branch' num2str(branchID) '/Repeat' num2str(tileno_array(j), '%03.0f')];
                                acq_list=obj.listGroups(tile_repeat_loc);
                                acq_morphology_dataloc=[acq_list{1} '/red'];
                                stage_coor=obj.readAttr(acq_morphology_dataloc, 'StageCoordinatesXYZ_m');
                                
                                tile_image=obj.readData(acq_morphology_dataloc);
                                tile_image=SubtractBlankFrame(tile_image, obj.BlankFrameIndices);
                                tile_image(:, :, [obj.BlankFrameIndices obj.ArtifactFrameIndices])=[];
                                tile_image=mean(tile_image, 3);
                                roi=tile_image(coor_array(j, 2):(coor_array(j, 2)+coor_array(j, 4)), coor_array(j, 1):(coor_array(j, 1)+coor_array(j, 3)));
                                roival_array(j)=mean(roi(:));
                                
                                depth_array(j)=stage_coor(3);
                                scaling_array(j, :)=obj.readAttr(acq_morphology_dataloc, 'ImageScaleXY_mPerpixel');
                                [~, merge_coor(j, :)]=obj.TranslateCoordinates('tile', [tileno_array(j) coor_array(j, :)]);
                            end
                            
                            roi_depth=depth_array(roival_array==max(roival_array));
                            
                            center_merge_coor=[merge_coor(:,1)+(merge_coor(:,3)/2) merge_coor(:,2)+(merge_coor(:,4)/2)];
                            center_merge_coor_m=center_merge_coor.*scaling_array;
                            mean_merge_coor=round(mean(center_merge_coor, 1));
                            mean_merge_coor_m=[mean(center_merge_coor_m, 1) roi_depth];
                            
                            merge_roidims=[merge_coor(:,3) merge_coor(:,4)];
                            merge_roidims_m=merge_roidims.*scaling_array;
                            mean_merge_roidims_m=mean(merge_roidims_m, 1);
                            
                        case 'TiledAcquisitions_MorphologyXYZ'
                            
                            depth_array=zeros(size(tileno_array));
                            scaling_array=zeros(length(tileno_array), 2);
                            merge_coor=zeros(length(tileno_array), 4);
                            
                            for j=1:length(tileno_array)
                                tile_stack_loc=['/ProcessedData/' dataset '/Stacks/branch' num2str(branchID) '/Stack' num2str(tileno_array(j), '%03.0f')];
                                tile_proj_loc=['/ProcessedData/' dataset '/MaxZProjectionTilesOfStacks/branch' num2str(branchID) '/Tile' num2str(tileno_array(j), '%03.0f')];
                                
                                tile_stack=obj.readData([tile_stack_loc '/RedStack']);
                                stage_z_array=obj.readAttr([tile_stack_loc '/RedStack'], 'StageZArray_m');
                                roival_z=tile_stack(coor_array(j, 2):(coor_array(j, 2)+coor_array(j, 4)), coor_array(j, 1):(coor_array(j, 1)+coor_array(j, 3)), :);
                                mean_roival_z=squeeze(mean(mean(roival_z, 1), 2));
                                depth_array(j)=stage_z_array(mean_roival_z==max(mean_roival_z));
                                
                                scaling_array(j, :)=obj.readAttr([tile_proj_loc '/max_red'], 'ImageScaleXY_mPerpixel');
                                [~, merge_coor(j, :)]=obj.TranslateCoordinates('tile', [tileno_array(j) coor_array(j, :)]);
                            end
                            
                            center_merge_coor=[merge_coor(:,1)+(merge_coor(:,3)/2) merge_coor(:,2)+(merge_coor(:,4)/2)];
                            center_merge_coor_m=[center_merge_coor.*scaling_array depth_array];
                            mean_merge_coor=round(mean(center_merge_coor, 1));
                            mean_merge_coor_m=mean(center_merge_coor_m, 1);
                            
                            merge_roidims=[merge_coor(:,3) merge_coor(:,4)];
                            merge_roidims_m=merge_roidims.*scaling_array;
                            mean_merge_roidims_m=mean(merge_roidims_m, 1);
                            
                        otherwise 
                            keyboard; %not implemented, upps.
                            
                    end

                    saveloc=[roi_group '/roi' num2str(roi_id, '%04.0f')];
                    obj.addData('OverwriteIfExists', saveloc, mean_merge_coor);
                    obj.addAttr('OverwriteIfExists', saveloc, 'RoiID', roi_id);
                    obj.addAttr('OverwriteIfExists', saveloc, 'CoordinatesXYZ_m', mean_merge_coor_m);
                    obj.addAttr('OverwriteIfExists', saveloc, 'RoiDimensionsXY_m', mean_merge_roidims_m);
                    obj.addAttr('OverwriteIfExists', saveloc, 'Structure', 'Spine');
                    obj.addAttr('OverwriteIfExists', saveloc, 'Geometry', 'Box');
                    obj.addAttr('OverwriteIfExists', saveloc, 'LinkedMergeNo', merge_step);
                    
                    query_struct.RoiID=roi_id;
                    query_struct.Coordinates=mean_merge_coor_m;
                    query_struct.Structure='Spine';
                    query_struct.Geometry='Box';
                    query_struct.Quality='N/A';
                    query_struct.Dataset=dataset;
                    query_struct.BranchID=branchID;
                    query_struct.LinkedDataType='reconstruction';
                    query_struct.LinkedDataNo=merge_step;
                    query_struct.DataLoc=saveloc;
                    InsertIntoSqlDatabase(procdb, 'ROIs', query_struct);

                end
            end
            
            %Dendrite trace reconstruction
            
            query=['SELECT DISTINCT "RoiID" FROM "ROIs" WHERE  "Dataset"="' dataset '" AND "BranchID"=' num2str(branchID) ' AND "LinkedDataType"="tile" AND "Structure"="Dendrite" AND "Geometry"="Point" AND "TrashDBID" IS NULL'];
            query_result=multiDimStruct2multiDimMembers(mksqlite(procdb, query));
            
            if ~isempty(query_result)
                roi_ids=cell2mat(query_result.RoiID);
            else
                roi_ids=[];
            end
            
            if ~isempty(roi_ids)
                
                roi_group=['/ROIs/' dataset '/Reconstruction/branch' num2str(branchID) '/DendriteTraceROIs'];
                if ~obj.isObject(roi_group), obj.addGroup(roi_group); end
                
                for i=1:length(roi_ids)
                    roi_id=roi_ids(i);
                    
                    query=['SELECT "Coordinates", "LinkedDataNo", "LineID", "LineTag", "PointOrder" FROM "ROIs" WHERE  "Dataset"="' dataset '" AND "BranchID"=' num2str(branchID) ' AND "RoiID"=' num2str(roi_id) ' AND "LinkedDataType"="tile"  AND "TrashDBID" IS NULL'];
                    query_result=multiDimStruct2multiDimMembers(mksqlite(procdb, query));

                    coor_array=cell2mat(cellfun(@str2num, query_result.Coordinates', 'UniformOutput', false));
                    tileno_array=cell2mat(query_result.LinkedDataNo)';
                    lineid_array=query_result.LineID;
                    linetag_array=query_result.LineTag;
                    pointorder_array=cell2mat(query_result.PointOrder);

                    
                    switch dataset
                        case 'TiledAcquisitions_CalciumSignalXYT'
                            depth_array=zeros(size(tileno_array));
                            roival_array=zeros(size(tileno_array));
                            scaling_array=zeros(length(tileno_array), 2);
                            merge_coor=zeros(length(tileno_array), 4);
                            
                            for j=1:length(tileno_array)
                                tile_repeat_loc=['/ProcessedData/' dataset '/Repeats/branch' num2str(branchID) '/Repeat' num2str(tileno_array(j), '%03.0f')];
                                acq_list=obj.listGroups(tile_repeat_loc);
                                acq_morphology_dataloc=[acq_list{1} '/red'];
                                stage_coor=obj.readAttr(acq_morphology_dataloc, 'StageCoordinatesXYZ_m');
                                
                                tile_image=obj.readData(acq_morphology_dataloc);
                                tile_image=SubtractBlankFrame(tile_image, obj.BlankFrameIndices);
                                tile_image(:, :, [obj.BlankFrameIndices obj.ArtifactFrameIndices])=[];
                                tile_image=mean(tile_image, 3);
                                
                                roi_y=coor_array(j, 2)-2:coor_array(j, 2)+2; %create a small area roi to find z of the point. create roi against noise
                                roi_x=coor_array(j, 1)-2:coor_array(j, 1)+2;
                                if min(roi_y)<1, roi_y=roi_y+(1-min(roi_y)); end
                                if max(roi_y)>size(tile_image, 1), roi_y=roi_y-(max(roi_y)-size(tile_image, 1)); end
                                if min(roi_x)<1, roi_x=roi_x+(1-min(roi_x)); end
                                if max(roi_x)>size(tile_image, 2), roi_x=roi_x-(max(roi_x)-size(tile_image, 2)); end
                                
                                roi=tile_image(roi_y, roi_x);
                                roival_array(j)=mean(roi(:));
                                
                                depth_array(j)=stage_coor(3);
                                scaling_array(j, :)=obj.readAttr(acq_morphology_dataloc, 'ImageScaleXY_mPerpixel');
                                [~, merge_coor(j, :)]=obj.TranslateCoordinates('tile', [tileno_array(j) coor_array(j, :)]);
                            end
                            
                            roi_depth=depth_array(roival_array==max(roival_array));
                            
                            center_merge_coor=[merge_coor(:,1)+(merge_coor(:,3)/2) merge_coor(:,2)+(merge_coor(:,4)/2)];
                            center_merge_coor_m=center_merge_coor.*scaling_array;
                            mean_merge_coor=round(mean(center_merge_coor, 1));
                            mean_merge_coor_m=[mean(center_merge_coor_m, 1) roi_depth];

                        case 'TiledAcquisitions_MorphologyXYZ'
                            depth_array=zeros(size(tileno_array));
                            scaling_array=zeros(length(tileno_array), 2);
                            merge_coor=zeros(length(tileno_array), 4);
                            
                            for j=1:length(tileno_array)
                                tile_stack_loc=['/ProcessedData/' dataset '/Stacks/branch' num2str(branchID) '/Stack' num2str(tileno_array(j), '%03.0f')];
                                tile_proj_loc=['/ProcessedData/' dataset '/MaxZProjectionTilesOfStacks/branch' num2str(branchID) '/Tile' num2str(tileno_array(j), '%03.0f')];
                                
                                tile_stack=obj.readData([tile_stack_loc '/RedStack']);
                                stage_z_array=obj.readAttr([tile_stack_loc '/RedStack'], 'StageZArray_m');
                                roi_y=coor_array(j, 2)-2:coor_array(j, 2)+2; %create a small area roi to find z of the point. create roi against noise
                                roi_x=coor_array(j, 1)-2:coor_array(j, 1)+2;
                                if min(roi_y)<1, roi_y=roi_y+(1-min(roi_y)); end
                                if max(roi_y)>size(tile_stack, 1), roi_y=roi_y-(max(roi_y)-size(tile_stack, 1)); end
                                if min(roi_x)<1, roi_x=roi_x+(1-min(roi_x)); end
                                if max(roi_x)>size(tile_stack, 2), roi_x=roi_x-(max(roi_x)-size(tile_stack, 2)); end
                                roival_z=tile_stack(roi_y, roi_x, :);
                                mean_roival_z=squeeze(mean(mean(roival_z, 1), 2));
                                depth_array(j)=stage_z_array(mean_roival_z==max(mean_roival_z));
                                
                                scaling_array(j, :)=obj.readAttr([tile_proj_loc '/max_red'], 'ImageScaleXY_mPerpixel');
                                [~, merge_coor(j, :)]=obj.TranslateCoordinates('tile', [tileno_array(j) coor_array(j, :)]);
                            end
                            
                            center_merge_coor=[merge_coor(:,1)+(merge_coor(:,3)/2) merge_coor(:,2)+(merge_coor(:,4)/2)];
                            center_merge_coor_m=[center_merge_coor.*scaling_array depth_array];
                            mean_merge_coor=round(mean(center_merge_coor, 1));
                            mean_merge_coor_m=mean(center_merge_coor_m, 1);

                        otherwise
                            keyboard; %not implemented, upps.
                            
                    end
                    
                    saveloc=[roi_group '/roi' num2str(roi_id, '%04.0f')];
                    obj.addData('OverwriteIfExists', saveloc, mean_merge_coor);
                    obj.addAttr('OverwriteIfExists', saveloc, 'RoiID', roi_id);
                    obj.addAttr('OverwriteIfExists', saveloc, 'CoordinatesXYZ_m', mean_merge_coor_m);
                    obj.addAttr('OverwriteIfExists', saveloc, 'Structure', 'Dendrite');
                    obj.addAttr('OverwriteIfExists', saveloc, 'Geometry', 'Point');
                    obj.addAttr('OverwriteIfExists', saveloc, 'LineID', lineid_array{1});
                    obj.addAttr('OverwriteIfExists', saveloc, 'LineTag', linetag_array{1});
                    obj.addAttr('OverwriteIfExists', saveloc, 'PointOrder', pointorder_array(1));
                    obj.addAttr('OverwriteIfExists', saveloc, 'LinkedMergeNo', merge_step);
                    
                    query_struct.RoiID=roi_id;
                    query_struct.Coordinates=mean_merge_coor_m;
                    query_struct.Structure='Dendrite';
                    query_struct.Geometry='Point';
                    query_struct.Quality='N/A';
                    query_struct.LineID=lineid_array{1};
                    query_struct.LineTag=linetag_array{1};
                    query_struct.PointOrder=pointorder_array(1);
                    query_struct.Dataset=dataset;
                    query_struct.BranchID=branchID;
                    query_struct.LinkedDataType='reconstruction';
                    query_struct.LinkedDataNo=merge_step;
                    query_struct.DataLoc=saveloc;
                    InsertIntoSqlDatabase(procdb, 'ROIs', query_struct);

                end
            end

            mksqlite(procdb, 'close');
        end
        function status=ReconstructionRois2MergeRois(obj, destination_dataset, destination_merge_step, varargin)
            if isempty(obj.WorkingDataset) || isempty(obj.WorkingBranchID) || isempty(obj.WorkingMergeStep)
                disp('Working dataset name, branch ID and merge step must be set.');
                status=0;
                return;
            end
            
            source_dataset=obj.WorkingDataset;
            branchID=obj.WorkingBranchID;
            source_merge_step=obj.WorkingMergeStep;
            
            if strcmp(source_dataset, destination_dataset)
                disp('Source and destination dataset are the same. Terminating without any process.');
                status=1;
                return;
            end
            
            procdb=mksqlite(0, 'open', obj.cellular_procdatadb_location);
            query=['SELECT * FROM "ROIs" WHERE "Dataset"="' source_dataset '" AND "BranchID"=' num2str(branchID) ' AND "LinkedDataType"="reconstruction"  AND "LinkedDataNo"=' num2str(source_merge_step) ' AND "TrashDBID" IS NULL'];
            if isempty(mksqlite(procdb, query))
                disp('No reconstruction ROIs.');
                status=0;
                mksqlite(procdb, 'close');
                return;
            end
            
            %get source dataset merge info

            source_merge_group=['/ProcessedData/' source_dataset '/StitchingDataBranches/branch' num2str(branchID) '/Merge' num2str(source_merge_step, '%03.0f')];
            source_member_info=obj.readData([source_merge_group '/RenderMemberInfo']);
            source_scaling=obj.readAttr([source_merge_group '/RenderMemberInfo'], 'ImageScaleXY_mPerpixel');
            
            source_tile_no=source_member_info(:, 1);
            source_tile_offsetXY=source_member_info(:, 2:3);
            source_tile_postXY=source_member_info(:, 9:10);
            source_tile_center=source_tile_offsetXY+(source_tile_postXY./2);
            source_tile_render_center_m=bsxfun(@times, source_tile_center, source_scaling);
            
            switch source_dataset
                case 'TiledAcquisitions_CalciumSignalXYT'
                    
                   caseString=['"TileNo" ' sprintf('WHEN %0.0f THEN %0.0f ', [source_tile_no (1:length(source_tile_no))']') 'END'];
                   query=['SELECT "RawdataDBAcquisitionID" '...
                        'FROM "MorphologyTiles" '...'
                        'WHERE "Dataset"="' source_dataset '" AND "CreationMethod"="MeanOverTimeAndAcqs" '...
                        'AND "BranchID"="' num2str(branchID) '" AND "TrashDBID" IS NULL ORDER BY CASE ' caseString];
                    query_result=multiDimStruct2multiDimMembers(mksqlite(procdb, query));
                    
                    raw_acq_id=cellfun(@(member)member(1), cellfun(@str2num, query_result.RawdataDBAcquisitionID, 'UniformOutput', false));
                    acq_list=num2str(raw_acq_id, '%0.0f, ');
                    acq_list=acq_list(1:end-1);
                   
                    caseString=['"acq"."AcquisitionID" ' sprintf('WHEN %0.0f THEN %0.0f ', [raw_acq_id' (1:length(raw_acq_id))']') 'END'];
                    rawdatadb=mksqlite(0, 'open', obj.cellular_rawdatadb_location);
                    query=['SELECT "raw"."StageCoordinatesXYZ_m", "raw"."GalvoCoordinatesXY_m" '...
                        'FROM "RawData" AS "raw" '...'
                        'INNER JOIN "Acquisitions" AS "acq" ON "acq"."RedChDataID"="raw"."DataID" '...
                        'WHERE "acq"."AcquisitionID" IN (' acq_list ') ORDER BY CASE ' caseString];
                    query_result=multiDimStruct2multiDimMembers(mksqlite(rawdatadb, query));
                    mksqlite(rawdatadb, 'close');
                    
                    source_tile_stage=cell2mat(cellfun(@str2num, query_result.StageCoordinatesXYZ_m', 'UniformOutput', false));
                    source_tile_galvo=cell2mat(cellfun(@str2num, query_result.GalvoCoordinatesXY_m', 'UniformOutput', false));
                    source_tile_real_center_m=source_tile_stage(:,[1 2])+source_tile_galvo;
                    source_origin_coor_m=source_tile_real_center_m-source_tile_render_center_m;
                    
                    stage_dist_to_origin=sqrt(source_tile_stage(:,1).^2+source_tile_stage(:,2).^2);
                    source_min_offset_tile=find(stage_dist_to_origin==min(stage_dist_to_origin), 1, 'first');
                    source_origin_coor_m=source_origin_coor_m(source_min_offset_tile, :);
                    
                case 'TiledAcquisitions_MorphologyXYZ'
                    
                    caseString=['"tiles"."TileNo" ' sprintf('WHEN %0.0f THEN %0.0f ', [source_tile_no (1:length(source_tile_no))']') 'END'];
                    mksqlite(procdb, ['ATTACH DATABASE "' obj.cellular_rawdatadb_location '" AS "RawDataDB"']);
                    query=['SELECT "raw"."StageCoordinatesXYZ_m", "raw"."GalvoCoordinatesXY_m" '...
                        'FROM "MorphologyTiles" AS "tiles" '...'
                        'INNER JOIN "RawDataDB"."Acquisitions" AS "acq" ON "tiles"."RawdataDBAcquisitionID"="acq"."AcquisitionID" '...
                        'INNER JOIN "RawDataDB"."RawData" AS "raw" ON "acq"."RedChDataID"="raw"."DataID" '...
                        'WHERE "tiles"."Dataset"="' source_dataset '" AND "tiles"."CreationMethod"="MaxZProjRedCh" '...
                        'AND "tiles"."BranchID"="' num2str(branchID) '" AND "tiles"."TrashDBID" IS NULL ORDER BY CASE ' caseString];
                    query_result=multiDimStruct2multiDimMembers(mksqlite(procdb, query));
                    mksqlite(procdb, 'DETACH "RawDataDB"');
                    
                    source_tile_stage=cell2mat(cellfun(@str2num, query_result.StageCoordinatesXYZ_m', 'UniformOutput', false));
                    source_tile_galvo=cell2mat(cellfun(@str2num, query_result.GalvoCoordinatesXY_m', 'UniformOutput', false));
                    source_tile_real_center_m=source_tile_stage(:, [1 2])+source_tile_galvo;
                    source_origin_coor_m=source_tile_real_center_m-source_tile_render_center_m;

                    stage_dist_to_origin=sqrt(source_tile_stage(:,1).^2+source_tile_stage(:,2).^2);
                    source_min_offset_tile=find(stage_dist_to_origin==min(stage_dist_to_origin), 1, 'first');
                    source_origin_coor_m=source_origin_coor_m(source_min_offset_tile, :);
               
                otherwise
                    keyboard;
            end
 
            %get destination dataset merge info
            
            obj.WorkingDataset=destination_dataset;
            obj.WorkingBranchID=branchID;
            obj.WorkingMergeStep=destination_merge_step;
            destination_merge_step=obj.WorkingMergeStep;
            
            if obj.isObject(['/ROIs/' destination_dataset '/Imported/branch' num2str(branchID) '/Merge' num2str(destination_merge_step, '%03.0f')])
                disp('"ReconstructionRois2MergeRois" previously executed. Will trash old version and recreate.');
                obj.trashObject(['/ROIs/' destination_dataset '/Imported/branch' num2str(branchID) '/Merge' num2str(destination_merge_step, '%03.0f')]);
            end

            destination_stitch_group=['/ProcessedData/' destination_dataset '/StitchingDataBranches/branch' num2str(branchID)];
            
            if ~obj.isObject(destination_stitch_group)
                disp('Destination dataset stitching not done.');
                status=0;
                return;
            elseif obj.readAttr(destination_stitch_group, 'ProcessComplete')==0
                disp('Destination dataset stitching not finished.');
                status=0;
                return;
            end
            
            destination_merge_group=[destination_stitch_group '/Merge' num2str(destination_merge_step, '%03.0f')];
            destination_member_info=obj.readData([destination_merge_group '/RenderMemberInfo']);
            destination_scaling=obj.readAttr([destination_merge_group '/RenderMemberInfo'], 'ImageScaleXY_mPerpixel');
            
            destination_tile_no=destination_member_info(:, 1);
            destination_tile_offsetXY=destination_member_info(:, 2:3);
            destination_tile_postXY=destination_member_info(:, 9:10);
            destination_tile_center=destination_tile_offsetXY+(destination_tile_postXY./2);
            destination_tile_render_center_m=bsxfun(@times, destination_tile_center, destination_scaling);
            
            switch destination_dataset
                case 'TiledAcquisitions_CalciumSignalXYT'
                    
                    caseString=['"TileNo" ' sprintf('WHEN %0.0f THEN %0.0f ', [destination_tile_no (1:length(destination_tile_no))']') 'END'];
                    query=['SELECT "RawdataDBAcquisitionID" '...
                        'FROM "MorphologyTiles" '...'
                        'WHERE "Dataset"="' destination_dataset '" AND "CreationMethod"="MeanOverTimeAndAcqs" '...
                        'AND "BranchID"="' num2str(branchID) '" AND "TrashDBID" IS NULL ORDER BY CASE ' caseString];
                    query_result=multiDimStruct2multiDimMembers(mksqlite(procdb, query));
                    
                    raw_acq_id=cellfun(@(member)member(1), cellfun(@str2num, query_result.RawdataDBAcquisitionID, 'UniformOutput', false));
                    acq_list=num2str(raw_acq_id, '%0.0f, ');
                    acq_list=acq_list(1:end-1);
                    
                    caseString=['"acq"."AcquisitionID" ' sprintf('WHEN %0.0f THEN %0.0f ', [raw_acq_id' (1:length(raw_acq_id))']') 'END'];
                    rawdatadb=mksqlite(0, 'open', obj.cellular_rawdatadb_location);
                    query=['SELECT "raw"."StageCoordinatesXYZ_m", "raw"."GalvoCoordinatesXY_m" '...
                        'FROM "RawData" AS "raw" '...'
                        'INNER JOIN "Acquisitions" AS "acq" ON "acq"."RedChDataID"="raw"."DataID" '...
                        'WHERE "acq"."AcquisitionID" IN (' acq_list ') ORDER BY CASE ' caseString];
                    query_result=multiDimStruct2multiDimMembers(mksqlite(rawdatadb, query));
                    mksqlite(rawdatadb, 'close');
                    
                    destination_tile_stage=cell2mat(cellfun(@str2num, query_result.StageCoordinatesXYZ_m', 'UniformOutput', false));
                    destination_tile_galvo=cell2mat(cellfun(@str2num, query_result.GalvoCoordinatesXY_m', 'UniformOutput', false));
                    destination_tile_real_center_m=destination_tile_stage(:,[1 2])+destination_tile_galvo;
                    destination_origin_coor_m=destination_tile_real_center_m-destination_tile_render_center_m;
                    
                    stage_dist_to_origin=sqrt(destination_tile_stage(:,1).^2+destination_tile_stage(:,2).^2);
                    destination_min_offset_tile=find(stage_dist_to_origin==min(stage_dist_to_origin), 1, 'first');
                    destination_origin_coor_m=destination_origin_coor_m(destination_min_offset_tile, :);
                    
                    
                case 'TiledAcquisitions_MorphologyXYZ'
                    
                    caseString=['"tiles"."TileNo" ' sprintf('WHEN %0.0f THEN %0.0f ', [destination_tile_no (1:length(destination_tile_no))']') 'END'];
                    mksqlite(procdb, ['ATTACH DATABASE "' obj.cellular_rawdatadb_location '" AS "RawDataDB"']);
                    query=['SELECT "raw"."StageCoordinatesXYZ_m", "raw"."GalvoCoordinatesXY_m" '...
                        'FROM "MorphologyTiles" AS "tiles" '...'
                        'INNER JOIN "RawDataDB"."Acquisitions" AS "acq" ON "tiles"."RawdataDBAcquisitionID"="acq"."AcquisitionID" '...
                        'INNER JOIN "RawDataDB"."RawData" AS "raw" ON "acq"."RedChDataID"="raw"."DataID" '...
                        'WHERE "tiles"."Dataset"="' destination_dataset '" AND "tiles"."CreationMethod"="MaxZProjRedCh" '...
                        'AND "tiles"."BranchID"="' num2str(branchID) '" AND "tiles"."TrashDBID" IS NULL ORDER BY CASE ' caseString];
                    query_result=multiDimStruct2multiDimMembers(mksqlite(procdb, query));
                    mksqlite(procdb, 'DETACH "RawDataDB"');
                    
                    destination_tile_stage=cell2mat(cellfun(@str2num, query_result.StageCoordinatesXYZ_m', 'UniformOutput', false));
                    destination_tile_galvo=cell2mat(cellfun(@str2num, query_result.GalvoCoordinatesXY_m', 'UniformOutput', false));
                    destination_tile_real_center_m=destination_tile_stage(:, [1 2])+destination_tile_galvo;
                    destination_origin_coor_m=destination_tile_real_center_m-destination_tile_render_center_m;
                    
                    stage_dist_to_origin=sqrt(destination_tile_stage(:,1).^2+destination_tile_stage(:,2).^2);
                    destination_min_offset_tile=find(stage_dist_to_origin==min(stage_dist_to_origin), 1, 'first');
                    destination_origin_coor_m=destination_origin_coor_m(destination_min_offset_tile, :);
                    
                otherwise
                    keyboard;            
            end
          
            
            query=['SELECT "DataLoc" FROM "ROIs" WHERE  "Dataset"="' source_dataset '" AND "BranchID"=' num2str(branchID) ' AND "LinkedDataType"="reconstruction" AND "LinkedDataNo"=' num2str(source_merge_step) '  AND "TrashDBID" IS NULL'];
            query_result=multiDimStruct2multiDimMembers(mksqlite(procdb, query));
            dataloc_array=query_result.DataLoc;

            if ~isempty(dataloc_array)
                
                roi_group=['/ROIs/' destination_dataset '/Imported/branch' num2str(branchID) '/Merge' num2str(destination_merge_step, '%03.0f')];
                if ~obj.isObject(roi_group), obj.addGroup(roi_group); end
                
                for i=1:length(dataloc_array)
                    roi_loc=dataloc_array{i};
                    
                    roi_id=obj.readAttr(roi_loc, 'RoiID');
                    roi_coor_m=obj.readAttr(roi_loc, 'CoordinatesXYZ_m');
                    roi_structure=obj.readAttr(roi_loc, 'Structure');
                    roi_geometry=obj.readAttr(roi_loc, 'Geometry');
                    roi_quality='InFocus';
                    
                    if strcmp(roi_geometry, 'Point')
                        roi_lineid=obj.readAttr(roi_loc, 'LineID');
                        roi_linetag=obj.readAttr(roi_loc, 'LineTag');
                        roi_pointorder=obj.readAttr(roi_loc, 'PointOrder');
                        roi_dims_m=[0 0];
                    else
                        roi_dims_m=obj.readAttr(roi_loc, 'RoiDimensionsXY_m');
                        roi_lineid='';
                        roi_linetag='';
                        roi_pointorder='';
                    end
                    
                    
                    roi_center_coor_m_destination=[(roi_coor_m(1:2)+source_origin_coor_m)-destination_origin_coor_m roi_coor_m(3)];
                    roi_center_coor_destination=roi_center_coor_m_destination(1:2)./destination_scaling;
                    roi_dims_destination=roi_dims_m./destination_scaling;
                    roi_coor_destination=[round(roi_center_coor_destination-(roi_dims_destination/2)) round(roi_dims_destination)];
                        
                    
                    roi_saveloc=[roi_group '/roi' num2str(roi_id, '%04.0f')];
                   
                    obj.addData('OverwriteIfExists', roi_saveloc, roi_coor_destination);
                    obj.addAttr('OverwriteIfExists', roi_saveloc, 'RoiID', roi_id);
                    obj.addAttr('OverwriteIfExists', roi_saveloc, 'Structure', roi_structure);
                    obj.addAttr('OverwriteIfExists', roi_saveloc, 'Quality', roi_quality);
                    obj.addAttr('OverwriteIfExists', roi_saveloc, 'Geometry', roi_geometry);
                    obj.addAttr('OverwriteIfExists', roi_saveloc, 'LineID', roi_lineid);
                    obj.addAttr('OverwriteIfExists', roi_saveloc, 'LineTag', roi_linetag);
                    obj.addAttr('OverwriteIfExists', roi_saveloc, 'PointOrder', roi_pointorder);
                    
                    %insert roi into database
                    query_struct.RoiID=roi_id;
                    query_struct.Coordinates=roi_coor_destination;
                    query_struct.Structure=roi_structure;
                    query_struct.Geometry=roi_geometry;
                    query_struct.Quality=roi_quality;
                    query_struct.LineID=roi_lineid;
                    query_struct.LineTag=roi_linetag;
                    query_struct.PointOrder=roi_pointorder;
                    query_struct.Dataset=destination_dataset;
                    query_struct.BranchID=branchID;
                    query_struct.LinkedDataType='imported_merge';
                    query_struct.LinkedDataNo=destination_merge_step;
                    query_struct.DataLoc=roi_saveloc;
                    InsertIntoSqlDatabase(procdb, 'ROIs', query_struct);
                    
                end
            end
                   


            mksqlite(procdb, 'close');

            obj.WorkingDataset=source_dataset;
            obj.WorkingBranchID=branchID;
            obj.WorkingMergeStep=source_merge_step;


        end
        
        function status=InsertRoisIntoDatabase(obj)
            %inserts all the data under /ROIs into database
            
            obj.CreateProcDataDB('ROIs');
            procdb=mksqlite(0, 'open', obj.cellular_procdatadb_location);
            
            datalist=obj.listData('/ROIs', 'Recursive');
            
            tic;
            previous_percentage=0;
            for i=1:length(datalist)
                percentage_done=round(i/length(datalist)*100);
                if previous_percentage~=percentage_done
                    elapsed_time=toc;
                    ETA=elapsed_time/percentage_done*(100-percentage_done)/60;
                    disp([num2str(percentage_done) '% is done. ETA: ' num2str(ETA, '%.1f') ' min']);
                    previous_percentage=percentage_done;
                end
                
                if ~isempty(strfind(datalist{i}, '/ROIs/TiledAcquisitions_CalciumSignalXYT/MeanMorphologyTilesOfRepeats'))
                    dataset='TiledAcquisitions_CalciumSignalXYT';
                    linked_data_type='tile';
                    
                    tokens=regexp(datalist{i}, '/\D*/\D*/\D*/\D*(\d)/\D*(\d*)/\w*', 'tokens');
                    branchID=str2double(tokens{1}{1});
                    linked_data_no=str2double(tokens{1}{2});
                    
                    coordinates=mat2str(obj.readData(datalist{i}));  %mat2str is required due to SpineTraces for which datum is two dimentional
                    quality=obj.readAttr(datalist{i}, 'Quality');
                    
                elseif ~isempty(strfind(datalist{i}, '/ROIs/TiledAcquisitions_CalciumSignalXYT/StitchingDataBranches'))
                    dataset='TiledAcquisitions_CalciumSignalXYT';
                    linked_data_type='merge';
                    
                    tokens=regexp(datalist{i}, '/\D*/\D*/\D*/\D*(\d)/\D*(\d*)/\w*', 'tokens');
                    branchID=str2double(tokens{1}{1});
                    linked_data_no=str2double(tokens{1}{2});
                    
                    coordinates=mat2str(obj.readData(datalist{i}));  %mat2str is required due to SpineTraces for which datum is two dimentional
                    quality=obj.readAttr(datalist{i}, 'Quality');
                    
                elseif ~isempty(strfind(datalist{i}, '/ROIs/TiledAcquisitions_CalciumSignalXYT/Reconstruction'))
                    dataset='TiledAcquisitions_CalciumSignalXYT';
                    linked_data_type='reconstruction';
                    
                    tokens=regexp(datalist{i}, '/\D*/\D*/\D*/\D*(\d)/\D*/\w*', 'tokens');
                    branchID=str2double(tokens{1}{1});
                    linked_data_no=obj.readAttr(datalist{i}, 'LinkedMergeNo');
                    
                    coordinates=mat2str(obj.readAttr(datalist{i}, 'CoordinatesXYZ_m'));  %mat2str is required due to SpineTraces for which datum is two dimentional
                    quality='N/A';
                    
                elseif ~isempty(strfind(datalist{i}, '/ROIs/TiledAcquisitions_CalciumSignalXYT/Imported'))
                    dataset='TiledAcquisitions_CalciumSignalXYT';
                    linked_data_type='imported_merge';
                    
                    tokens=regexp(datalist{i}, '/\D*/\D*/\D*/\D*(\d)/\D*(\d*)/\w*', 'tokens');
                    branchID=str2double(tokens{1}{1});
                    linked_data_no=str2double(tokens{1}{2});
                    
                    coordinates=mat2str(obj.readData(datalist{i}));  %mat2str is required due to SpineTraces for which datum is two dimentional
                    quality=obj.readAttr(datalist{i}, 'Quality');

                elseif ~isempty(strfind(datalist{i}, '/ROIs/TiledAcquisitions_MorphologyXYZ/MaxZProjectionTilesOfStacks'))
                    dataset='TiledAcquisitions_MorphologyXYZ';
                    linked_data_type='tile';
                    
                    tokens=regexp(datalist{i}, '/\D*/\D*/\D*/\D*(\d)/\D*(\d*)/\w*', 'tokens');
                    branchID=str2double(tokens{1}{1});
                    linked_data_no=str2double(tokens{1}{2});
                    
                    coordinates=mat2str(obj.readData(datalist{i}));  %mat2str is required due to SpineTraces for which datum is two dimentional
                    quality=obj.readAttr(datalist{i}, 'Quality');
           
                elseif ~isempty(strfind(datalist{i}, '/ROIs/TiledAcquisitions_MorphologyXYZ/StitchingDataBranches'))
                    dataset='TiledAcquisitions_MorphologyXYZ';
                    linked_data_type='merge';
                    
                    tokens=regexp(datalist{i}, '/\D*/\D*/\D*/\D*(\d)/\D*(\d*)/\w*', 'tokens');
                    branchID=str2double(tokens{1}{1});
                    linked_data_no=str2double(tokens{1}{2});
                    
                    coordinates=mat2str(obj.readData(datalist{i}));  %mat2str is required due to SpineTraces for which datum is two dimentional
                    quality=obj.readAttr(datalist{i}, 'Quality');
                    
                elseif ~isempty(strfind(datalist{i}, '/ROIs/TiledAcquisitions_MorphologyXYZ/Reconstruction'))
                    dataset='TiledAcquisitions_MorphologyXYZ';
                    linked_data_type='reconstruction';
                    
                    tokens=regexp(datalist{i}, '/\D*/\D*/\D*/\D*(\d)/\D*/\w*', 'tokens');
                    branchID=str2double(tokens{1}{1});
                    linked_data_no=obj.readAttr(datalist{i}, 'LinkedMergeNo');
                    
                    coordinates=mat2str(obj.readAttr(datalist{i}, 'CoordinatesXYZ_m'));  %mat2str is required due to SpineTraces for which datum is two dimentional
                    quality='N/A';
                   
                else
                   disp('Found a folder that you did not tell me how to handle. Probably a new addition. I feel sad. You forgot to update me.');
                   keyboard;
                end
                
                query_struct=struct; %make a clean start. not all the fields are set below. we don't want lingering fields from previous rois.
                query_struct.RoiID=obj.readAttr(datalist{i}, 'RoiID');
                query_struct.Coordinates=coordinates;
                query_struct.Structure=obj.readAttr(datalist{i}, 'Structure');
                query_struct.Geometry=obj.readAttr(datalist{i}, 'Geometry');
                query_struct.Quality=quality;
                if obj.isAttr(datalist{i}, 'LineID'), query_struct.LineID=obj.readAttr(datalist{i}, 'LineID'); end
                if obj.isAttr(datalist{i}, 'LineTag'), query_struct.LineTag=obj.readAttr(datalist{i}, 'LineTag'); end
                if obj.isAttr(datalist{i}, 'PointOrder'), query_struct.PointOrder=obj.readAttr(datalist{i}, 'PointOrder'); end
                query_struct.Dataset=dataset;
                query_struct.BranchID=branchID;
                query_struct.LinkedDataType=linked_data_type;
                query_struct.LinkedDataNo=linked_data_no;
                query_struct.DataLoc=datalist{i};
                
                if GetPrimaryKeyForExactMatch(procdb, 'ROIs', query_struct)==-1 %if primary key is -1 then no such entry in the database
                    InsertIntoSqlDatabase(procdb, 'ROIs', query_struct);
                end
            end
            toc;
            
            mksqlite(procdb, 'close');
            status=1;
            
        end
        function status=ImportRoisFromDatabase(obj, database_location)
            
            extdb=mksqlite(0, 'open', database_location);
            
            query_result=mksqlite(extdb, 'SELECT "RoiID", "Coordinates", "Structure", "Geometry", "Quality", "LineID", "LineTag", "PointOrder", "DataLoc" FROM "ROIs" WHERE "TrashDBID" IS NULL');
            
            if ~isempty(query_result)
                
                tic;
                previous_percentage=0;
                for i=1:length(query_result)
                    percentage_done=round(i/length(query_result)*100);
                    if previous_percentage~=percentage_done
                        elapsed_time=toc;
                        ETA=elapsed_time/percentage_done*(100-percentage_done)/60;
                        disp([num2str(percentage_done) '% is done. ETA: ' num2str(ETA, '%.1f') ' min']);
                        previous_percentage=percentage_done;
                    end
                    
                    RoiID=query_result(i).RoiID;
                    Coordinates=str2num(query_result(i).Coordinates);
                    Structure=query_result(i).Structure;
                    Geometry=query_result(i).Geometry;
                    Quality=query_result(i).Quality;
                    LineID=query_result(i).LineID;
                    LineTag=query_result(i).LineTag;
                    PointOrder=query_result(i).PointOrder;
                    saveloc=query_result(i).DataLoc;
                    
                    tokens=regexp(saveloc, '(/\w*)(/\w*)(/\w*)(/\w*)(/\w*)/\w*', 'tokens');
                    tokens=tokens{1};

                    if ~obj.isObject([tokens{1} tokens{2} tokens{3} tokens{4} tokens{5}]), obj.addGroup([tokens{1} tokens{2} tokens{3} tokens{4} tokens{5}]); end
                    
                    obj.addData('OverwriteIfExists', saveloc, Coordinates);
                    obj.addAttr('OverwriteIfExists', saveloc, 'RoiID', RoiID);
                    obj.addAttr('OverwriteIfExists', saveloc, 'Structure', Structure);
                    obj.addAttr('OverwriteIfExists', saveloc, 'Quality', Quality);
                    obj.addAttr('OverwriteIfExists', saveloc, 'Geometry', Geometry);
                    obj.addAttr('OverwriteIfExists', saveloc, 'LineID', LineID);
                    obj.addAttr('OverwriteIfExists', saveloc, 'LineTag', LineTag);
                    obj.addAttr('OverwriteIfExists', saveloc, 'PointOrder', PointOrder);
                end
            end
            
            query_result=mksqlite(extdb, 'SELECT max("RoiID") FROM "ROIs" WHERE "TrashDBID" IS NULL');
            max_roiId=struct2cell(query_result);
            max_roiId=max_roiId{1};
            
            obj.addAttr('OverwriteIfExists', '/ROIs', 'LastRoiId', max_roiId);
            
            mksqlite(extdb, 'close');
            
            disp('Finished. Now run InsertRoisIntoDatabase to update local cellular procdb.');
            status=1;
            
        end
        
        function [morphology_rawdata calcium_rawdata selection_mask2D ROIim_projection orig_acq_no]=GetTileRoiRawData(obj, tile_no, roi, varargin)
            %roi: either box [x y width height], pt [x y] or roi_id [id]
            %varargin: "'SelectionMask', ('FWHM', '', '')"
            
            if isempty(obj.WorkingDataset) || isempty(obj.WorkingBranchID)
                disp('Working dataset name and branch ID must be set.');
                morphology_rawdata=[];
                calcium_rawdata=[];
                selection_mask2D=[];
                ROIim_projection=[];
                orig_acq_no=[];
                return;
            end
            
            dataset=obj.WorkingDataset;
            branchID=obj.WorkingBranchID;
            
            if ~any(strcmp(varargin, 'SelectionMask')), selection_mask='none';
            else selection_mask=varargin{find(strcmp('SelectionMask', varargin))+1}; end
            
            switch dataset
                case 'TiledAcquisitions_CalciumSignalXYT'
                    datatype='MeanMorphologyTilesOfRepeats';
                    tile_repeat_loc=['/ProcessedData/TiledAcquisitions_CalciumSignalXYT/Repeats/branch' num2str(branchID) '/Repeat' num2str(tile_no, '%03.0f')];
                    tile_projection=['/ProcessedData/TiledAcquisitions_CalciumSignalXYT/MeanMorphologyTilesOfRepeats/branch' num2str(branchID) '/Tile' num2str(tile_no, '%03.0f') '/mean_morphology'];
                case 'TiledAcquisitions_MorphologyXYZ'
                    disp('Not yet supported.');
                    morphology_rawdata=[];
                    calcium_rawdata=[];
                    selection_mask2D=[];
                    ROIim_projection=[];
                    orig_acq_no=[];
                    return;
                    
%                     datatype='MaxZProjectionTilesOfStacks';
%                     tile_repeat_loc=['/ProcessedData/TiledAcquisitions_MorphologyXYZ/Stacks/branch' num2str(branchID) '/Stack' num2str(tile_no, '%03.0f')];
%                     tile_projection=['/ProcessedData/TiledAcquisitions_MorphologyXYZ/MaxZProjectionTilesOfStacks/branch' num2str(branchID) '/Tile' num2str(tile_no, '%03.0f') '/max_red'];
            end
            
            
            if numel(roi)==1
                roi_loc=['/ROIs/' dataset '/' datatype '/branch' num2str(branchID) '/Tile' num2str(tile_no, '%03.0f') '/roi' num2str(roi, '%04.0f')];
                roi_coor=obj.readData(roi_loc);
            else
                roi_coor=roi;
            end
            
            %generate partial data access parameters from mean_morphology.
            if numel(roi_coor)==4 %then rectangular roi
                offset=[roi_coor(1) roi_coor(2)]-1;
                stride=[1 1]; %take every element along each dimension
                count=[roi_coor(3) roi_coor(4)];
                block=[1 1]; %only get one block.
                selection_type='hyperslab';
                
            elseif numel(roi_coor)==2 %then point roi
                disp('Not supported yet.');
                morphology_rawdata=[];
                calcium_rawdata=[];
                selection_mask2D=[];
                ROIim_projection=[];
                orig_acq_no=[];
                return;
            else
                disp('Corrupted coordinate.');
                morphology_rawdata=[];
                calcium_rawdata=[];
                selection_mask2D=[];
                ROIim_projection=[];
                orig_acq_no=[];
                return;
            end
            
            ROIim_projection=obj.readData(tile_projection, 'Selection', selection_type, [offset; stride; count; block]);
            mask=GetRoiSelectionMask(ROIim_projection, selection_mask);
            
            
            %get rawdata from rois
            
            %get data size
            acq_list=obj.listGroups(tile_repeat_loc);
            acq_morphology_dataloc=[acq_list{1} '/red'];
            
            dataset_file=H5D.open(obj.file, acq_morphology_dataloc);
            dataspace_file=H5D.get_space(dataset_file);
            [~, dims]=H5S.get_simple_extent_dims(dataspace_file); %dims in hdf5 file space so zyx
            H5D.close(dataset_file);
            H5S.close(dataspace_file);
            
            %generate partial data access parameters from mean_morphology.
            if numel(roi_coor)==4 %then rectangular roi
                offset=[0 roi_coor(1)-1 roi_coor(2)-1]; %h5dimensions [z x y] for images
                stride=[1 1 1]; %take every element along each dimension
                count=[dims(1) roi_coor(3) roi_coor(4)];
                block=[1 1 1]; %only get one block.
                selection_type='hyperslab';
                
            elseif numel(roi_coor)==2 %then point roi
                disp('Not supported yet.');
                morphology_rawdata=[];
                calcium_rawdata=[];
                selection_mask2D=[];
                ROIim_projection=[];
                orig_acq_no=[];
                return;
            else
                disp('Corrupted coordinate.');
                morphology_rawdata=[];
                calcium_rawdata=[];
                selection_mask2D=[];
                ROIim_projection=[];
                orig_acq_no=[];
                return;
            end
            
            selection_mask2D=mask;
            mask=repmat(mask, [1 1 dims(1)]);
            morphology_rawdata=cell(length(acq_list),1);
            calcium_rawdata=cell(length(acq_list),1);
            orig_acq_no=cell(length(acq_list),1);
            
            for i=1:length(acq_list)
                
                if obj.isObject([acq_list{i} '/red'])
                    morph=obj.readData([acq_list{i} '/red'], 'Selection', selection_type, [offset; stride; count; block]);
                    morphology_rawdata{i}=reshape(morph(mask), [sum(sum(mask(:,:,1))) dims(1)]);
                    orig_acq_no{i}=obj.readAttr(acq_list{i}, 'OriginalAcquisitionNumber');
                end
                
                if obj.isObject([acq_list{i} '/green'])
                    calc=obj.readData([acq_list{i} '/green'], 'Selection', selection_type, [offset; stride; count; block]);
                    calcium_rawdata{i}=reshape(calc(mask), [sum(sum(mask(:,:,1))) dims(1)]);
                    
                    if isempty(orig_acq_no{i}) %if there was no morphology data, but calcium data (strange, should not happen, but life is strange.)
                        orig_acq_no{i}=obj.readAttr(acq_list{i}, 'OriginalAcquisitionNumber');
                    end
                end
            end
            
            ROIim_projection(ROIim_projection<0)=0;
        end
        function [morphology_rawdata calcium_rawdata selection_mask2D ROIim_mean_morphology ROI_dend_coor_xy orig_acq_no]=GetTileClosestDendriticRawDataToRoi(obj, tile_no, roi, varargin) %somewhat buggy
            %varargin: 'SelectionMask', []
            %          'RoiExtent_um', [] in micrometer units
            %          'BinningAmount_um', [] in micrometer units
            
            %internal variables
            if isempty(obj.WorkingDataset) || isempty(obj.WorkingBranchID)
                disp('Working dataset name and branch ID must be set.');
                morphology_rawdata=[];
                calcium_rawdata=[];
                selection_mask2D=[];
                ROIim_mean_morphology=[];
                ROI_dend_coor_xy=[];
                orig_acq_no=[];
                return;
            end
            dataset=obj.WorkingDataset;
            branchID=obj.WorkingBranchID;
            
            %function defaults, overwritable with varargin
            if ~any(strcmp(varargin, 'SelectionMask')), selection_mask='none';
            else selection_mask=varargin{find(strcmp('SelectionMask', varargin))+1}; end
            
            if ~any(strcmp(varargin, 'RoiExtent_um')), ROI_EXTENT_um=0.6;
            else ROI_EXTENT_um=varargin{find(strcmp('RoiExtent_um', varargin))+1}; end
            
            if ~any(strcmp(varargin, 'BinningAmount_um')), BINNING_AMOUNT_um=0.5;
            else BINNING_AMOUNT_um=varargin{find(strcmp('BinningAmount_um', varargin))+1}; end
            
            tile_morphology_mean_loc=['/ProcessedData/' dataset '/MeanMorphologyTilesOfRepeats/branch' num2str(branchID) '/Tile' num2str(tile_no, '%03.0f') '/mean_morphology'];
            scaleXY=obj.readAttr(tile_morphology_mean_loc, 'ImageScaleXY_mPerpixel');
            
            ROI_EXTENT=ceil(ROI_EXTENT_um*1e-6/scaleXY(2));
            BINNING_AMOUNT=ceil(BINNING_AMOUNT_um*1e-6/scaleXY(1));
            
            %find roi center
            if numel(roi)==1
                roi_loc=['/ROIs/' dataset '/MeanMorphologyTilesOfRepeats/branch' num2str(branchID) '/Tile' num2str(tile_no, '%03.0f') '/roi' num2str(roi, '%04.0f')];
                roi_coor=obj.readData(roi_loc);
                roi_center=[roi_coor(1)+(roi_coor(3)/2) roi_coor(2)+(roi_coor(4)/2)];
            elseif numel(roi)==2 %then point roi
                roi_center=roi;
            elseif numel(roi)==4
                roi_coor=roi;
                roi_center=[roi_coor(1)+(roi_coor(3)/2) roi_coor(2)+(roi_coor(4)/2)];
            else
                disp('Corrupted coordinate.');
                morphology_rawdata=[];
                calcium_rawdata=[];
                selection_mask2D=[];
                ROIim_mean_morphology=[];
                orig_acq_no=[];
                return;
            end
            
            % get the lineids on the tile
            procdb=mksqlite(0, 'open', obj.cellular_procdatadb_location);
            query=['SELECT DISTINCT "LineID" FROM "ROIs" WHERE "LinkedDataType"="tile" AND "LinkedDataNo"=' num2str(tile_no) ' AND "BranchID"=' num2str(branchID)...
                ' AND "Dataset"="' dataset '" AND "Structure"="Dendrite" AND "Geometry"="Point" AND "TrashDBID" IS NULL'];
            query_result=multiDimStruct2multiDimMembers(mksqlite(procdb, query));
            mksqlite(procdb, 'close');
            
            if ~isempty(query_result)
                lineID=query_result.LineID;
                pt_on_line=zeros(length(lineID), 3);
                dist2line=zeros(length(lineID), 1);
                line_roi_coor=cell(1, length(lineID));
                
                for i=1:length(lineID)
                    % get coordinates of the rois on this line (which define the dendritic segment)
                    procdb=mksqlite(0, 'open', obj.cellular_procdatadb_location);
                    query=['SELECT * FROM "ROIs" WHERE "LinkedDataType"="tile" AND "LinkedDataNo"=' num2str(tile_no) ' AND "BranchID"=' num2str(branchID)...
                        ' AND "Dataset"="' dataset '" AND "Structure"="Dendrite" AND "Geometry"="Point" AND "TrashDBID" IS NULL'...
                        ' AND "LineID"="' lineID{i} '" ORDER BY "PointOrder"'];
                    query_result=multiDimStruct2multiDimMembers(mksqlite(procdb, query));
                    mksqlite(procdb, 'close');
                    
                    line_roi_coor{i}=cell2mat(cellfun(@str2num, query_result.Coordinates, 'UniformOutput', false)'); %put all the roi coordinates nicely in a matrix.
                    
                    if size(line_roi_coor{i}, 1)>1
                        [pt_on_line(i,:) dist2line(i)]=ClosestPointOnLineSegmentToAnyPoint(line_roi_coor{i}, roi_center);
                        pt_on_line(i,:)=round(pt_on_line(i,:));
                    else
                       pt_on_line(i, :)=NaN;
                       dist2line(i)=NaN;
                    end
                    
                end
                
                pt_coor=pt_on_line(dist2line==min(dist2line));
                line_pts=line_roi_coor{dist2line==min(dist2line)};
                line_pts=unique(line_pts, 'rows');
                
                % create and restructure the pixel coordinates to be loaded. should be [y x z], since saved so.
                
                if sign(line_pts(1,1)-pt_coor(1)-BINNING_AMOUNT)~=-1
                    offset=line_pts(1,1)-pt_coor(1)-BINNING_AMOUNT;
                elseif sign(line_pts(end,1)-pt_coor(1)+BINNING_AMOUNT)~=1
                    offset=line_pts(end,1)-pt_coor(1)+BINNING_AMOUNT;
                else
                    offset=0;
                end
                
                trace_x_coor=(pt_coor(1)-BINNING_AMOUNT+offset):(pt_coor(1)+BINNING_AMOUNT+offset); %define x that define the segment.
                trace_y_coor=int16(round(interp1(line_pts(:,1), line_pts(:,2), trace_x_coor))); %interpolate to get y of all intermediate points, that define the segment.
                trace_x_coor=int16(trace_x_coor);
                
                trace_x_coor_inflated=repmat(trace_x_coor, [2*ROI_EXTENT+1 1]);
                trace_y_coor_inflated=bsxfun(@plus, trace_y_coor, int16((-ROI_EXTENT:ROI_EXTENT)')); %inflate to have vertical lines centered at (x,y) with length 2*ROI_EXTENT+1
                
                selection_point_coor_yx=[trace_y_coor_inflated(:) trace_x_coor_inflated(:)];
                
                % CREATE THE SELECTION MASK
                % get the mean_morph_tile data to create a selection mask
                tile_dims=obj.getFileDataSpaceDims(tile_morphology_mean_loc);
                y_dim=tile_dims(1);
                x_dim=tile_dims(2);
                
                %if the roi area is out of bounds in yx, we check and fix such boundary violations.
                points_outofbound_upper_y=selection_point_coor_yx(:, 1)>y_dim; %keep the location of these points. will require them later before exporting data.
                points_outofbound_upper_x=selection_point_coor_yx(:, 2)>x_dim;
                selection_point_coor_yx(points_outofbound_upper_y, 1)=y_dim; %replace out of bounds points with the boundary coor.
                selection_point_coor_yx(points_outofbound_upper_x, 2)=x_dim;
                
                points_outofbound_lower_y=selection_point_coor_yx(:, 1)<1; %keep the location of these points. will require them later before exporting data.
                points_outofbound_lower_x=selection_point_coor_yx(:, 2)<1;
                selection_point_coor_yx(points_outofbound_lower_y, 1)=1; %replace out of bounds points with the boundary coor.
                selection_point_coor_yx(points_outofbound_lower_x, 2)=1;
                
                %get roi from mean morph
                tile_morphology_mean_loc=['/ProcessedData/' dataset '/MeanMorphologyTilesOfRepeats/branch' num2str(branchID) '/Tile' num2str(tile_no, '%03.0f') '/mean_morphology'];
                memory_shape_matlab_yx=[2*ROI_EXTENT+1 numel(trace_x_coor)];
                ROIim_mean_morphology=obj.readData(tile_morphology_mean_loc, 'Selection', 'point', selection_point_coor_yx-1, 'DataSpaceMem_Shape', memory_shape_matlab_yx);
                
                %create a cleanup mask for spine roi overlaps.
                procdb=mksqlite(0, 'open', obj.cellular_procdatadb_location);
                query=['SELECT * FROM "ROIs" WHERE "LinkedDataType"="tile" AND "LinkedDataNo"=' num2str(tile_no) ' AND "BranchID"=' num2str(branchID)...
                    ' AND "Dataset"="' dataset '" AND "Structure"="Spine" AND "Geometry"="Box" AND "TrashDBID" IS NULL'];
                query_result=multiDimStruct2multiDimMembers(mksqlite(procdb, query));
                mksqlite(procdb, 'close');
                
                if ~isempty(query_result)
                    coordinates=cellfun(@str2num, query_result.Coordinates, 'UniformOutput', false);
                    spine_rois_coor=vertcat(coordinates{:});
                    
                    spine_rois_nPixels=sum(spine_rois_coor(:,3).*spine_rois_coor(:,4));
                    spine_rois_point_coor_yx=int16(zeros(spine_rois_nPixels, 2));
                    paste_offset=0;
                    for i=1:size(spine_rois_coor,1)
                        spine_roi_Xs=(0:spine_rois_coor(i,3)-1)+spine_rois_coor(i,1);
                        spine_roi_Ys=(0:spine_rois_coor(i,4)-1)+spine_rois_coor(i,2);
                        
                        spine_roi_Xs_inflated=repmat(spine_roi_Xs, [spine_rois_coor(i,4) 1]);
                        spine_roi_Ys_inflated=repmat(spine_roi_Ys, [1 spine_rois_coor(i,3)]);
                        
                        spine_roi_point_coor_yx=[spine_roi_Ys_inflated(:) spine_roi_Xs_inflated(:)];
                        
                        spine_rois_point_coor_yx(paste_offset+1:paste_offset+length(spine_roi_point_coor_yx), :)=spine_roi_point_coor_yx;
                        paste_offset=paste_offset+length(spine_roi_point_coor_yx);
                    end
                    
                    [~, overlap_index_selection, ~]=intersect(selection_point_coor_yx, spine_rois_point_coor_yx, 'rows');
                    points_roi_overlap=false(length(selection_point_coor_yx), 1);
                    points_roi_overlap(overlap_index_selection)=true;
                    
                    cleanup_mask=reshape(points_roi_overlap, [2*ROI_EXTENT+1 numel(trace_x_coor)]);
                    ROIim_mean_morphology(cleanup_mask)=intmin(class(ROIim_mean_morphology));
                end
                
                %create a cleanup mask yx out of bounds
                upper_y_mask=reshape(points_outofbound_upper_y, [2*ROI_EXTENT+1 numel(trace_x_coor)]);
                upper_x_mask=reshape(points_outofbound_upper_x, [2*ROI_EXTENT+1 numel(trace_x_coor)]);
                lower_y_mask=reshape(points_outofbound_lower_y, [2*ROI_EXTENT+1 numel(trace_x_coor)]);
                lower_x_mask=reshape(points_outofbound_lower_x, [2*ROI_EXTENT+1 numel(trace_x_coor)]);
                cleanup_mask=upper_y_mask | upper_x_mask | lower_y_mask | lower_x_mask;
                
                ROIim_mean_morphology(cleanup_mask)=intmin(class(ROIim_mean_morphology));
                
                mask=GetRoiSelectionMask(ROIim_mean_morphology, selection_mask);
                selection_mask2D=mask;
                
                %GETTING THE DATA
                % now should include the time dimension to the selection coordinate. repeats might have different acquisition duration. therefore do individually.
                
                tile_repeat_loc=['/ProcessedData/' dataset '/Repeats/branch' num2str(branchID) '/Repeat' num2str(tile_no, '%03.0f')];
                acq_list=obj.listGroups(tile_repeat_loc);
                
                morphology_rawdata=cell(length(acq_list),1);
                calcium_rawdata=cell(length(acq_list),1);
                orig_acq_no=cell(length(acq_list),1);
                
                for i=1:length(acq_list)
                    
                    if obj.isObject([acq_list{i} '/red'])
                        rawdata_loc=[acq_list{i} '/red'];
                        dims=obj.getFileDataSpaceDims(rawdata_loc); %imaging data is saved as [y x z] in hdf5. (although the dims are flipped in the file itself)
                        nFrames=dims(3);
                        mask_3D=repmat(mask, [1 1 nFrames]);
                        
                        %now include the z dimension as well and finalize for fetching
                        frame_indices=repmat(int16(1:nFrames), [size(selection_point_coor_yx, 1) 1]);
                        selection_point_coor_yxz=[repmat(selection_point_coor_yx, [nFrames 1]) frame_indices(:)];
                        
                        %get data in a structured way and apply the selection mask.
                        memory_shape_matlab_yxz=[2*ROI_EXTENT+1 numel(trace_x_coor) nFrames];
                        data=obj.readData(rawdata_loc, 'Selection', 'point', selection_point_coor_yxz-1, 'DataSpaceMem_Shape', memory_shape_matlab_yxz); %selection_point_coor_yxz-1 to convert to hdf5 addressing
                        
                        data_masked=reshape(data(mask_3D), [sum(sum(mask_3D(:,:,1))) nFrames]); %reshape so rows are pixels, columns are timepoints
                        
                        morphology_rawdata{i}=data_masked;
                        orig_acq_no{i}=obj.readAttr(acq_list{i}, 'OriginalAcquisitionNumber');
                    end
                    
                    
                    if obj.isObject([acq_list{i} '/green'])
                        rawdata_loc=[acq_list{i} '/green'];
                        dims=obj.getFileDataSpaceDims(rawdata_loc); %imaging data is saved as [y x z] in hdf5. (although the dims are flipped in the file itself)
                        nFrames=dims(3);
                        mask_3D=repmat(mask, [1 1 nFrames]);
                        
                        %now include the z dimension as well and finalize for fetching
                        frame_indices=repmat(int16(1:nFrames), [size(selection_point_coor_yx, 1) 1]);
                        selection_point_coor_yxz=[repmat(selection_point_coor_yx, [nFrames 1]) frame_indices(:)];
                        
                        %get data in a structured way and apply the selection mask.
                        memory_shape_matlab_yxz=[2*ROI_EXTENT+1 numel(trace_x_coor) nFrames];
                        data=obj.readData(rawdata_loc, 'Selection', 'point', selection_point_coor_yxz-1, 'DataSpaceMem_Shape', memory_shape_matlab_yxz); %selection_point_coor_yxz-1 to convert to hdf5 addressing
                        
                        data_masked=reshape(data(mask_3D), [sum(sum(mask_3D(:,:,1))) nFrames]); %reshape so rows are pixels, columns are timepoints
                        
                        calcium_rawdata{i}=data_masked;
                        
                        if isempty(orig_acq_no{i}) %if there was no morphology data, but calcium data (strange, should not happen, but life is strange.)
                            orig_acq_no{i}=obj.readAttr(acq_list{i}, 'OriginalAcquisitionNumber');
                        end
                    end
                end
                
                ROIim_mean_morphology(ROIim_mean_morphology<0)=0;
                ROI_dend_coor_xy=fliplr(selection_point_coor_yx);
                
            else
                morphology_rawdata=[];
                calcium_rawdata=[];
                selection_mask2D=[];
                ROIim_mean_morphology=[];
                ROI_dend_coor_xy=[];
                orig_acq_no=[];
            end
            
        end
        function [morphology_rawdata calcium_rawdata selection_mask2D ROIim_mean_morphology orig_acq_no]=GetTileDendriticTraceRawData(obj, tile_no, roi_id, varargin)
            %varargin: 'SelectionMask', []
            %          'RoiSlideStep', []
            %          'RoiExtent_um', [] in micrometer units
            %          'BinningAmount_um', [] in micrometer units
            
            %get point coordinates for dendritic trace
            %create the line to get coordinates of in between points
            %get data on the vertical segment thru point
            %put it into the output matrix
            
            %internal variables
            if isempty(obj.WorkingDataset) || isempty(obj.WorkingBranchID)
                disp('Working dataset name and branch ID must be set.');
                morphology_rawdata=[];
                calcium_rawdata=[];
                selection_mask2D=[];
                ROIim_mean_morphology=[];
                orig_acq_no=[];
                return;
            end
            dataset=obj.WorkingDataset;
            branchID=obj.WorkingBranchID;
            
            %function defaults, overwritable with varargin
            if ~any(strcmp(varargin, 'SelectionMask')), selection_mask='none';
            else selection_mask=varargin{find(strcmp('SelectionMask', varargin))+1}; end
            
            if ~any(strcmp(varargin, 'RoiSlideStep')), ROI_SLIDE_STEP=1;
            else ROI_SLIDE_STEP=varargin{find(strcmp('RoiSlideStep', varargin))+1}; end
            
            if ~any(strcmp(varargin, 'RoiExtent_um')), ROI_EXTENT_um=0.6;
            else ROI_EXTENT_um=varargin{find(strcmp('RoiExtent_um', varargin))+1}; end
            
            if ~any(strcmp(varargin, 'BinningAmount_um')), BINNING_AMOUNT_um=0.5;
            else BINNING_AMOUNT_um=varargin{find(strcmp('BinningAmount_um', varargin))+1}; end
            
            tile_morphology_mean_loc=['/ProcessedData/' dataset '/MeanMorphologyTilesOfRepeats/branch' num2str(branchID) '/Tile' num2str(tile_no, '%03.0f') '/mean_morphology'];
            scaleXY=obj.readAttr(tile_morphology_mean_loc, 'ImageScaleXY_mPerpixel');
            
            ROI_EXTENT=ceil(ROI_EXTENT_um*1e-6/scaleXY(2));
            BINNING_AMOUNT=ceil(BINNING_AMOUNT_um*1e-6/scaleXY(1));
            
            % get the lineid of the selected roi for the tile
            procdb=mksqlite(0, 'open', obj.cellular_procdatadb_location);
            query=['SELECT DISTINCT "LineID" FROM "ROIs" WHERE "RoiID"=' num2str(roi_id) ' AND "LinkedDataType"="tile" AND "LinkedDataNo"=' num2str(tile_no) ' AND "BranchID"=' num2str(branchID)...
                ' AND "Dataset"="' dataset '" AND "Structure"="Dendrite" AND "Geometry"="Point" AND "TrashDBID" IS NULL'];
            query_result=multiDimStruct2multiDimMembers(mksqlite(procdb, query));
            mksqlite(procdb, 'close');
            lineID=query_result.LineID;
            
            if numel(lineID)>1
                disp('ROI seems to be on two different lines on the same tile. Sounds fishy.');
                morphology_rawdata=[];
                calcium_rawdata=[];
                selection_mask2D=[];
                ROIim_mean_morphology=[];
                orig_acq_no=[];
                return;
            end
            
            % get coordinates of the rois on this line (which define the dendritic segment)
            procdb=mksqlite(0, 'open', obj.cellular_procdatadb_location);
            query=['SELECT * FROM "ROIs" WHERE "LinkedDataType"="tile" AND "LinkedDataNo"=' num2str(tile_no) ' AND "BranchID"=' num2str(branchID)...
                ' AND "Dataset"="' dataset '" AND "Structure"="Dendrite" AND "Geometry"="Point" AND "TrashDBID" IS NULL'...
                ' AND "LineID"="' lineID{1} '" ORDER BY "PointOrder"'];
            query_result=multiDimStruct2multiDimMembers(mksqlite(procdb, query));
            mksqlite(procdb, 'close');
            
            
            point_coor=cell2mat(cellfun(@str2num, query_result.Coordinates, 'UniformOutput', false)'); %put all the roi coordinates nicely in a matrix.
            point_coor=unique(point_coor, 'rows');
            
            % create and restructure the pixel coordinates to be loaded. should be [y x z], since saved so.
            trace_x_coor=min(point_coor(:,1)):ROI_SLIDE_STEP:max(point_coor(:,1)); %define x of all intermediate points, that define the segment.
            trace_y_coor=int16(round(interp1(point_coor(:,1), point_coor(:,2), trace_x_coor))); %interpolate to get y of all intermediate points, that define the segment.
            trace_x_coor=int16(trace_x_coor);
            
            trace_x_coor_inflated=repmat(trace_x_coor, [2*ROI_EXTENT+1 1]);
            trace_y_coor_inflated=bsxfun(@plus, trace_y_coor, int16((-ROI_EXTENT:ROI_EXTENT)')); %inflate to have vertical lines centered at (x,y) with length 2*ROI_EXTENT+1
            
            selection_point_coor_yx=[trace_y_coor_inflated(:) trace_x_coor_inflated(:)];
            
            % CREATE THE SELECTION MASK
            % get the mean_morph_tile data to create a selection mask
            tile_dims=obj.getFileDataSpaceDims(tile_morphology_mean_loc);
            y_dim=tile_dims(1);
            x_dim=tile_dims(2);
            
            %if the roi area is out of bounds in yx, we check and fix such boundary violations.
            points_outofbound_upper_y=selection_point_coor_yx(:, 1)>y_dim; %keep the location of these points. will require them later before exporting data.
            points_outofbound_upper_x=selection_point_coor_yx(:, 2)>x_dim;
            selection_point_coor_yx(points_outofbound_upper_y, 1)=y_dim; %replace out of bounds points with the boundary coor.
            selection_point_coor_yx(points_outofbound_upper_x, 2)=x_dim;
            
            points_outofbound_lower_y=selection_point_coor_yx(:, 1)<1; %keep the location of these points. will require them later before exporting data.
            points_outofbound_lower_x=selection_point_coor_yx(:, 2)<1;
            selection_point_coor_yx(points_outofbound_lower_y, 1)=1; %replace out of bounds points with the boundary coor.
            selection_point_coor_yx(points_outofbound_lower_x, 2)=1;
            
            %get roi from mean morph
            memory_shape_matlab_yx=[2*ROI_EXTENT+1 numel(trace_x_coor)];
            ROIim_mean_morphology=obj.readData(tile_morphology_mean_loc, 'Selection', 'point', selection_point_coor_yx-1, 'DataSpaceMem_Shape', memory_shape_matlab_yx);
            
            
            %create a cleanup mask for spine roi overlaps.
            procdb=mksqlite(0, 'open', obj.cellular_procdatadb_location);
            query=['SELECT * FROM "ROIs" WHERE "LinkedDataType"="tile" AND "LinkedDataNo"=' num2str(tile_no) ' AND "BranchID"=' num2str(branchID)...
                ' AND "Dataset"="' dataset '" AND "Structure"="Spine" AND "Geometry"="Box" AND "TrashDBID" IS NULL'];
            query_result=multiDimStruct2multiDimMembers(mksqlite(procdb, query));
            mksqlite(procdb, 'close');
            
            if ~isempty(query_result)
                coordinates=cellfun(@str2num, query_result.Coordinates, 'UniformOutput', false);
                spine_rois_coor=vertcat(coordinates{:});
                
                spine_rois_nPixels=sum(spine_rois_coor(:,3).*spine_rois_coor(:,4));
                spine_rois_point_coor_yx=int16(zeros(spine_rois_nPixels, 2));
                paste_offset=0;
                for i=1:size(spine_rois_coor,1)
                    spine_roi_Xs=(0:spine_rois_coor(i,3)-1)+spine_rois_coor(i,1);
                    spine_roi_Ys=(0:spine_rois_coor(i,4)-1)+spine_rois_coor(i,2);
                    
                    spine_roi_Xs_inflated=repmat(spine_roi_Xs, [spine_rois_coor(i,4) 1]);
                    spine_roi_Ys_inflated=repmat(spine_roi_Ys, [1 spine_rois_coor(i,3)]);
                    
                    spine_roi_point_coor_yx=[spine_roi_Ys_inflated(:) spine_roi_Xs_inflated(:)];
                    
                    spine_rois_point_coor_yx(paste_offset+1:paste_offset+length(spine_roi_point_coor_yx), :)=spine_roi_point_coor_yx;
                    paste_offset=paste_offset+length(spine_roi_point_coor_yx);
                end
                
                [~, overlap_index_selection, ~]=intersect(selection_point_coor_yx, spine_rois_point_coor_yx, 'rows');
                points_roi_overlap=false(length(selection_point_coor_yx), 1);
                points_roi_overlap(overlap_index_selection)=true;
                
                cleanup_mask=reshape(points_roi_overlap, [2*ROI_EXTENT+1 numel(trace_x_coor)]);
                ROIim_mean_morphology(cleanup_mask)=intmin(class(ROIim_mean_morphology));
            end
            
            %create a cleanup mask yx out of bounds
            upper_y_mask=reshape(points_outofbound_upper_y, [2*ROI_EXTENT+1 numel(trace_x_coor)]);
            upper_x_mask=reshape(points_outofbound_upper_x, [2*ROI_EXTENT+1 numel(trace_x_coor)]);
            lower_y_mask=reshape(points_outofbound_lower_y, [2*ROI_EXTENT+1 numel(trace_x_coor)]);
            lower_x_mask=reshape(points_outofbound_lower_x, [2*ROI_EXTENT+1 numel(trace_x_coor)]);
            cleanup_mask=upper_y_mask | upper_x_mask | lower_y_mask | lower_x_mask;
            
            ROIim_mean_morphology(cleanup_mask)=intmin(class(ROIim_mean_morphology));
            
            nBins=floor(numel(trace_x_coor)/BINNING_AMOUNT);
            last_bin_extension=mod(numel(trace_x_coor), BINNING_AMOUNT);
            
            ROIim_mean_morphology_shattered=mat2cell(ROIim_mean_morphology, 2*ROI_EXTENT+1, [BINNING_AMOUNT*ones(1, nBins-1) BINNING_AMOUNT+last_bin_extension]);
            mask_shattered=cellfun(@(member)GetRoiSelectionMask(member, selection_mask), ROIim_mean_morphology_shattered, 'UniformOutput', false);
            selection_mask2D=mask_shattered;
            
            %GETTING THE DATA
            % now should include the time dimension to the selection coordinate. repeats might have different acquisition duration. therefore do individually.
            
            tile_repeat_loc=['/ProcessedData/' dataset '/Repeats/branch' num2str(branchID) '/Repeat' num2str(tile_no, '%03.0f')];
            acq_list=obj.listGroups(tile_repeat_loc);
            
            morphology_rawdata=cell(length(acq_list),1);
            calcium_rawdata=cell(length(acq_list),1);
            orig_acq_no=cell(length(acq_list),1);
            
            for i=1:length(acq_list)
                
                if obj.isObject([acq_list{i} '/red'])
                    rawdata_loc=[acq_list{i} '/red'];
                    dims=obj.getFileDataSpaceDims(rawdata_loc); %imaging data is saved as [y x z] in hdf5. (although the dims are flipped in the file itself)
                    nFrames=dims(3);
                    mask_shattered_3D=cellfun(@(member)repmat(member, [1 1 nFrames]), mask_shattered, 'UniformOutput', false);
                    
                    %now include the z dimension as well and finalize for fetching
                    frame_indices=repmat(int16(1:nFrames), [size(selection_point_coor_yx, 1) 1]);
                    selection_point_coor_yxz=[repmat(selection_point_coor_yx, [nFrames 1]) frame_indices(:)];
                    
                    %get data in a structured way and apply the selection mask.
                    memory_shape_matlab_yxz=[2*ROI_EXTENT+1 numel(trace_x_coor) nFrames];
                    data=obj.readData(rawdata_loc, 'Selection', 'point', selection_point_coor_yxz-1, 'DataSpaceMem_Shape', memory_shape_matlab_yxz); %selection_point_coor_yxz-1 to convert to hdf5 addressing
                    data_shattered=mat2cell(data, 2*ROI_EXTENT+1, [BINNING_AMOUNT*ones(1, nBins-1) BINNING_AMOUNT+last_bin_extension], nFrames);
                    
                    data_shattered_masked=cell(size(data_shattered));
                    for j=1:length(data_shattered)
                        data_shattered_masked{j}=reshape(data_shattered{j}(mask_shattered_3D{j}), [sum(sum(mask_shattered_3D{j}(:,:,1))) nFrames]); %reshape so rows are pixels, columns are timepoints
                    end
                    
                    morphology_rawdata{i}=data_shattered_masked;
                    orig_acq_no{i}=obj.readAttr(acq_list{i}, 'OriginalAcquisitionNumber');
                end
                
                
                if obj.isObject([acq_list{i} '/green'])
                    rawdata_loc=[acq_list{i} '/green'];
                    dims=obj.getFileDataSpaceDims(rawdata_loc); %imaging data is saved as [y x z] in hdf5. (although the dims are flipped in the file itself)
                    nFrames=dims(3);
                    mask_shattered_3D=cellfun(@(member)repmat(member, [1 1 nFrames]), mask_shattered, 'UniformOutput', false);
                    
                    %now include the z dimension as well and finalize for fetching
                    frame_indices=repmat(int16(1:nFrames), [size(selection_point_coor_yx, 1) 1]);
                    selection_point_coor_yxz=[repmat(selection_point_coor_yx, [nFrames 1]) frame_indices(:)];
                    
                    %get data in a structured way and apply the selection mask.
                    memory_shape_matlab_yxz=[2*ROI_EXTENT+1 numel(trace_x_coor) nFrames];
                    data=obj.readData(rawdata_loc, 'Selection', 'point', selection_point_coor_yxz-1, 'DataSpaceMem_Shape', memory_shape_matlab_yxz); %selection_point_coor_yxz-1 to convert to hdf5 addressing
                    data_shattered=mat2cell(data, 2*ROI_EXTENT+1, [BINNING_AMOUNT*ones(1, nBins-1) BINNING_AMOUNT+last_bin_extension], nFrames);
                    
                    data_shattered_masked=cell(size(data_shattered));
                    for j=1:length(data_shattered)
                        data_shattered_masked{j}=reshape(data_shattered{j}(mask_shattered_3D{j}), [sum(sum(mask_shattered_3D{j}(:,:,1))) nFrames]); %reshape so rows are pixels, columns are timepoints
                    end
                    
                    calcium_rawdata{i}=data_shattered_masked;
                    
                    if isempty(orig_acq_no{i}) %if there was no morphology data, but calcium data (strange, should not happen, but life is strange.)
                        orig_acq_no{i}=obj.readAttr(acq_list{i}, 'OriginalAcquisitionNumber');
                    end
                end
            end
            
            ROIim_mean_morphology(ROIim_mean_morphology<0)=0;
            
        end
        function [deltaGoverR R time_array orig_acq_no]=GetTileTraces(obj, type, tile_no, roi, varargin)
            %type: 'ROI' or 'ClosestDendriticPatch'
            %varargin: 'SelectionMask', mask_name
            %          'RoiExtent_um', [] in micrometer units (for 'ClosestDendriticPatch' mode)
            %          'BinningAmount_um', [] in micrometer units (for 'ClosestDendriticPatch' mode)
            %          'DisableSave': does not save traces to HDF5 file. otherwise saves or overwrites saved data if there is a change in parameters (ie, coor, selection mask, binning, roi extent)
            %          'ForceCalculate': calculates even if there's a saved version. 
            %          'ForceCalculateAndSave': forces recalculate and overwrite
            %          'ForceSaveTimeArray': forces to save time array over the old one.

            %internal variables
            if isempty(obj.WorkingBranchID)
                disp('Working branch ID must be set.');
                deltaGoverR=[];
                R=[];
                time_array=[];
                orig_acq_no=[];
                return;
            end
            selected_dataset=obj.WorkingDataset;
            branchID=obj.WorkingBranchID;
            
            obj.WorkingDataset='TiledAcquisitions_CalciumSignalXYT';
            obj.WorkingBranchID=branchID;
            
            %function defaults, overwritable with varargin
            if ~any(strcmp(varargin, 'SelectionMask')), selection_mask='none';
            else selection_mask=varargin{find(strcmp('SelectionMask', varargin))+1}; end

            if ~any(strcmp(varargin, 'RoiExtent_um')), ROI_EXTENT_um=0.6;
            else ROI_EXTENT_um=varargin{find(strcmp('RoiExtent_um', varargin))+1}; end
            
            if ~any(strcmp(varargin, 'BinningAmount_um')), BINNING_AMOUNT_um=0.5;
            else BINNING_AMOUNT_um=varargin{find(strcmp('BinningAmount_um', varargin))+1}; end
            
            if any(strcmp(varargin, 'DisableSave')), disable_save=true;
            else disable_save=false; end
            
            if any(strcmp(varargin, 'ForceCalculate')), force_calculate=true;
            else force_calculate=false; end
            
            if any(strcmp(varargin, 'ForceCalculateAndSave')), force_save=true;
            else force_save=false; end
            
            %roi coor
            if numel(roi)==1
                roi_loc=['/ROIs/TiledAcquisitions_CalciumSignalXYT/MeanMorphologyTilesOfRepeats/branch' num2str(branchID) '/Tile' num2str(tile_no, '%03.0f') '/roi' num2str(roi, '%04.0f')];
                roi_coor=obj.readData(roi_loc);

            elseif numel(roi)==4
                roi_coor=roi;
            elseif numel(roi)==2 %then point roi
                disp('Point ROI not supported in this function, yet.');
                deltaGoverR=[];
                R=[];
                time_array=[];
                orig_acq_no=[];
                return;
            else
                disp('Corrupted coordinate.');
                deltaGoverR=[];
                R=[];
                time_array=[];
                orig_acq_no=[];
                return;
            end
            
            if numel(roi)==1
                %see whether there's a saved trace, with the parameters given.
                %if exists, read the data. if exists but doesnt match parameters, then recalculate
                %if doesnt exist calculate. then recalculate.
                
                roi_analysis_loc=['/RoiAnalysis/TiledAcquisitions_CalciumSignalXYT/branch' num2str(branchID) '/BoxROIs/roi' num2str(roi, '%04.0f') '/Tile', num2str(tile_no, '%03.0f')];
                switch type
                    case 'ROI'
                        deltaGoverR_saveloc=[roi_analysis_loc '/deltaGoverR_ROI'];
                        R_saveloc=[roi_analysis_loc '/R_ROI'];
                        TimeArray_saveloc=[roi_analysis_loc '/TimeArray'];
                        
                        areTracesSaved=obj.isObject(deltaGoverR_saveloc) & obj.isObject(R_saveloc) & obj.isObject(TimeArray_saveloc);
                        
                        if areTracesSaved==true
                            saved_coor=obj.readAttr(deltaGoverR_saveloc, 'Coordinates');
                            saved_selectionmask=obj.readAttr(deltaGoverR_saveloc, 'SelectionMask');
                            
                            areSameParameters=isequal(saved_coor, roi_coor) & strcmp(saved_selectionmask, selection_mask);
                        end
                        BINNING_AMOUNT_um=[]; %when saving, these should not be saved as attributes to box roi since irrelevant
                        ROI_EXTENT_um=[];
                        
                    case 'ClosestDendriticPatch'
                        deltaGoverR_saveloc=[roi_analysis_loc '/deltaGoverR_AutoDendrite'];
                        R_saveloc=[roi_analysis_loc '/R_AutoDendrite'];
                        TimeArray_saveloc=[roi_analysis_loc '/TimeArray'];
                        
                        areTracesSaved=obj.isObject(deltaGoverR_saveloc) & obj.isObject(R_saveloc) & obj.isObject(TimeArray_saveloc);
                        
                        if areTracesSaved==true    
                            saved_coor=obj.readAttr(deltaGoverR_saveloc, 'Coordinates'); 
                            saved_binning=obj.readAttr(deltaGoverR_saveloc, 'BinningAmount_um');
                            saved_roiextent=obj.readAttr(deltaGoverR_saveloc, 'RoiExtent_um');
                            saved_selectionmask=obj.readAttr(deltaGoverR_saveloc, 'SelectionMask');
                            
                            areSameParameters=isequal(saved_coor, roi_coor) & strcmp(saved_selectionmask, selection_mask) & isequal(saved_binning, BINNING_AMOUNT_um) & isequal(saved_roiextent, ROI_EXTENT_um);
                        end
                end

                if areTracesSaved==false %if traces not saved
                    disable_save=disable_save;
                    mode='Calculate';
                elseif areTracesSaved==true && areSameParameters==true %if traces saved and no change
                    mode='Read';
                    disable_save=true;
                elseif areTracesSaved==true && areSameParameters==false %if traces saved and change
                    mode='Calculate';
                    disable_save=disable_save;
                end
                
                if force_calculate==true
                    disable_save=disable_save;
                    mode='Calculate';
                end
                
                if force_save==true
                    disable_save=false;
                    mode='Calculate';
                end

            else %IF ONLY COOR GIVEN CALCULATE AND DONT SAVE
                mode='Calculate';
                disable_save=true;
            end
            
            
            switch mode
                case 'Read'
                    deltaGoverR=obj.readData(deltaGoverR_saveloc);
                    orig_acq_no=obj.readAttr(deltaGoverR_saveloc, 'OriginalAcquisitionNumber');
                    if ~iscell(deltaGoverR), deltaGoverR={deltaGoverR}; end
                    R=obj.readData(R_saveloc);
                    if ~iscell(R), R={R}; end
                    time_array=obj.readData(TimeArray_saveloc);
                    if ~iscell(time_array), time_array={time_array}; end
     
                case 'Calculate'
                    switch type
                        case 'ROI'
                            [morphology_rawdata, calcium_rawdata, ~, ~, orig_acq_no]=obj.GetTileRoiRawData(tile_no, roi_coor, 'SelectionMask', selection_mask);
                        case 'ClosestDendriticPatch'
                            [morphology_rawdata, calcium_rawdata, ~, ~, roi_coor_autodendrite orig_acq_no]=obj.GetTileClosestDendriticRawDataToRoi(tile_no, roi_coor, 'SelectionMask', selection_mask, 'RoiExtent_um', ROI_EXTENT_um, 'BinningAmount_um', BINNING_AMOUNT_um);
                    end
                    
                    if ~isempty(morphology_rawdata)
                        
                        time_array=obj.GetImagingTimeArray(tile_no, 'BaselineBeforeTimeZero');
                        
                        deltaGoverR=cell(length(morphology_rawdata), 1);
                        R=cell(length(morphology_rawdata), 1);
                        for i=1:length(morphology_rawdata)
                            morph_data=morphology_rawdata{i};
                            calc_data=calcium_rawdata{i};
                            
                            deltaGoverR{i}=CalculateDeltaGoverR(calc_data, morph_data, obj.BlankFrameIndices, obj.BaselineFrameIndices);
                            deltaGoverR{i}([obj.BlankFrameIndices obj.ArtifactFrameIndices])=NaN; %remove blank and artifact frames from deltaGoverR
                            
                            if ndims(morph_data)==3
                                R{i}=squeeze(mean(mean(morph_data, 1), 1));
                            else
                                R{i}=squeeze(mean(morph_data, 1));
                            end
                            
                            R{i}=R{i}-mean(R{i}(obj.BlankFrameIndices)); %remove blank frame offset
                            R{i}([obj.BlankFrameIndices obj.ArtifactFrameIndices])=NaN; %remove blank and artifact frames from R
                        end
                        
                    else
                        deltaGoverR=[];
                        R=[];
                        time_array=[];
                        orig_acq_no=[];
                        return;
                    end
            end
            
            if disable_save==false
                
                if ~obj.isObject(roi_analysis_loc), obj.addGroup(roi_analysis_loc); end
                
                obj.addData('OverwriteIfExists', deltaGoverR_saveloc, deltaGoverR);
                obj.addData('OverwriteIfExists', R_saveloc, R);
                
                if ~obj.isObject(TimeArray_saveloc) || any(strcmp(varargin, 'ForceSaveTimeArray'))
                    obj.addData('OverwriteIfExists', TimeArray_saveloc, time_array);
                end
                
                attrPack.Coordinates=roi_coor;
                attrPack.BinningAmount_um=BINNING_AMOUNT_um;
                attrPack.RoiExtent_um=ROI_EXTENT_um;
                attrPack.SelectionMask=selection_mask;
                attrPack.OriginalAcquisitionNumber=orig_acq_no;
                
                if strcmp(type, 'ClosestDendriticPatch')
                   attrPack.CoordinatesXY_AutoPatch=roi_coor_autodendrite;
                end
               
                obj.addAttrPackage('OverwriteIfExists', {deltaGoverR_saveloc R_saveloc}, attrPack);
            end
            
        obj.WorkingDataset=selected_dataset;
        obj.WorkingBranchID=branchID;

 
        end
        function R=GetTileMorphology(obj, tile_no, roi, varargin)
            %varargin: 'SelectionMask', mask_name
            %          'DisableSave': does not save traces to HDF5 file. otherwise saves or overwrites saved data if there is a change in parameters (ie, coor, selection mask, binning, roi extent)
            %          'ForceCalculate': calculates even if there's a saved version.
            %          'ForceCalculateAndSave': forces overwrite.
            
            %internal variables
            if isempty(obj.WorkingBranchID)
                disp('Working branch ID must be set.');
                R=[];
                return;
            end
            selected_dataset=obj.WorkingDataset;
            branchID=obj.WorkingBranchID;
            
            obj.WorkingDataset='TiledAcquisitions_MorphologyXYZ';
            obj.WorkingBranchID=branchID;
            
            %function defaults, overwritable with varargin
            if ~any(strcmp(varargin, 'SelectionMask')), selection_mask='none';
            else selection_mask=varargin{find(strcmp('SelectionMask', varargin))+1}; end
            
            if any(strcmp(varargin, 'DisableSave')), disable_save=true;
            else disable_save=false; end
            
            if any(strcmp(varargin, 'ForceCalculate')), force_calculate=true;
            else force_calculate=false; end
            
            if any(strcmp(varargin, 'ForceCalculateAndSave')), force_save=true;
            else force_save=false; end
            
            %roi coor
            if numel(roi)==1
                roi_loc=['/ROIs/TiledAcquisitions_MorphologyXYZ/MaxZProjectionTilesOfStacks/branch' num2str(branchID) '/Tile' num2str(tile_no, '%03.0f') '/roi' num2str(roi, '%04.0f')];
                roi_coor=obj.readData(roi_loc);
                
            elseif numel(roi)==4
                roi_coor=roi;
            elseif numel(roi)==2 %then point roi
                disp('Point ROI not supported in this function, yet.');
                R=[];
                return;
            else
                disp('Corrupted coordinate.');
                R=[];
                return;
            end
            
            if numel(roi)==1
                %see whether there's a saved trace, with the parameters given.
                %if exists, read the data. if exists but doesnt match parameters, then recalculate
                %if doesnt exist calculate. then recalculate.
                
                roi_analysis_loc=['/RoiAnalysis/TiledAcquisitions_MorphologyXYZ/branch' num2str(branchID) '/BoxROIs/roi' num2str(roi, '%04.0f') '/Tile', num2str(tile_no, '%03.0f')];
                
                R_saveloc=[roi_analysis_loc '/R_ROI'];
                
                areTracesSaved=obj.isObject(R_saveloc);
                
                if areTracesSaved==true
                    saved_coor=obj.readAttr(R_saveloc, 'Coordinates');
                    saved_selectionmask=obj.readAttr(R_saveloc, 'SelectionMask');
                    
                    areSameParameters=isequal(saved_coor, roi_coor) & strcmp(saved_selectionmask, selection_mask);
                end
                
                
                if areTracesSaved==false %if traces not saved
                    disable_save=disable_save;
                    mode='Calculate';
                elseif areTracesSaved==true && areSameParameters==true %if traces saved and no change
                    mode='Read';
                    disable_save=true;
                elseif areTracesSaved==true && areSameParameters==false %if traces saved and change
                    mode='Calculate';
                    disable_save=disable_save;
                end
                
                if force_calculate==true
                    mode='Calculate';
                end
                
                if force_save==true
                    disable_save=false;
                    mode='Calculate';
                end
                
            else %IF ONLY COOR GIVEN CALCULATE AND DONT SAVE
                mode='Calculate';
                disable_save=true;
            end
            
            
            switch mode
                case 'Read'
                    
                    R=obj.readData(R_saveloc);
                    if ~iscell(R), R={R}; end
                    
                case 'Calculate'
                    
                    [morphology_rawdata ~]=obj.GetTileRoiRawData(tile_no, roi_coor, 'SelectionMask', selection_mask);
                    
                    
                    if ~isempty(morphology_rawdata)
                        
                        
                        R=cell(length(morphology_rawdata), 1);
                        for i=1:length(morphology_rawdata)
                            morph_data=morphology_rawdata{i};
                            
                            if ndims(morph_data)==3
                                R{i}=squeeze(mean(mean(morph_data, 1), 1));
                            else
                                R{i}=squeeze(mean(morph_data, 1));
                            end
                            
                            R{i}=R{i}-mean(R{i}(obj.BlankFrameIndices)); %remove blank frame offset
                            R{i}([obj.BlankFrameIndices obj.ArtifactFrameIndices])=NaN; %remove blank and artifact frames from R
                        end
                        
                    else
                        R=[];
                        return;
                    end
            end
            
            if disable_save==false
                
                if ~obj.isObject(roi_analysis_loc), obj.addGroup(roi_analysis_loc); end
                
                obj.addData('OverwriteIfExists', R_saveloc, R);
                
                attrPack.Coordinates=roi_coor;
                attrPack.SelectionMask=selection_mask;
                
                obj.addAttrPackage('OverwriteIfExists', R_saveloc, attrPack);
            end
            
            obj.WorkingDataset=selected_dataset;
            obj.WorkingBranchID=branchID;
            
            
        end
        
        function [ephys_data time_array orig_acq_no]=GetTileEphysData(obj, tile_no, varargin)
            %varargin: 'LowPass', freq
            
            if isempty(obj.WorkingDataset) || isempty(obj.WorkingBranchID)
                disp('Working dataset name and branch ID must be set.');
                ephys_data=[];
                time_array=[];
                orig_acq_no=[];
                return;
            end
            dataset=obj.WorkingDataset;
            branchID=obj.WorkingBranchID;
            
            tile_repeat_loc=['/ProcessedData/' dataset '/Repeats/branch' num2str(branchID) '/Repeat' num2str(tile_no, '%03.0f')];
            
            acq_list=obj.listGroups(tile_repeat_loc);
            
            ephys_data=cell(length(acq_list),1);
            time_array=cell(length(acq_list),1);
            orig_acq_no=cell(length(acq_list),1);
            for i=1:length(acq_list)
                if obj.isObject([acq_list{i} '/ephysch1'])
                    ephys=obj.readData([acq_list{i} '/ephysch1']);
                    sample_rate=obj.readAttr([acq_list{i} '/ephysch1'], 'EphysSampleRate_Hz');
                    
                    if any(strcmp(varargin, 'LowPass'))
                        freq=varargin{find(strcmp('LowPass', varargin))+1};
                        ephys=FourierFilter1D(ephys, sample_rate, 'LowPass', freq);
                    end
                    
                    time=0:1/sample_rate:length(ephys)/sample_rate-1/sample_rate;
                    
                    ephys_data{i}=ephys;
                    time_array{i}=time;
                    orig_acq_no{i}=obj.readAttr(acq_list{i}, 'OriginalAcquisitionNumber');
                end
            end
            
            
            
        end
        function time_array=GetImagingTimeArray(obj, location_ref, varargin)
            %location_ref: absolute_path or tile_no
            
            %varargin: 'StripBlankAndArtifactFrames'
            %varargin: 'BaselineBeforeTimeZero'    time zero is the stimulation frame, which is the last artifact frame.
            
            if isempty(obj.WorkingDataset) || isempty(obj.WorkingBranchID)
                disp('Working dataset name and branch ID must be set.');
                time_array=[];
                return;
            end
            dataset=obj.WorkingDataset;
            branchID=obj.WorkingBranchID;
            
            if isnumeric(location_ref)
                tile_no=location_ref;
                tile_repeat_loc=['/ProcessedData/' dataset '/Repeats/branch' num2str(branchID) '/Repeat' num2str(tile_no, '%03.0f')];
                
                acq_list=obj.listGroups(tile_repeat_loc);
                
                dataloc_list=cell(length(acq_list),1);
                for i=1:length(acq_list)
                    dataloc_list{i}=[acq_list{i} '/red'];
                end
            else
                dataloc_list={location_ref};
            end
            
            time_array=cell(length(dataloc_list), 1);
            for i=1:length(dataloc_list)
                dataloc=dataloc_list{i};
                frame_scan_dur_s=obj.readAttr(dataloc, 'FrameScanDuration_s');
                
                dataset_file=H5D.open(obj.file, dataloc);
                dataspace_file=H5D.get_space(dataset_file);
                [~, dims]=H5S.get_simple_extent_dims(dataspace_file);
                H5D.close(dataset_file);
                H5S.close(dataspace_file);
                
                time_pt=1:dims(1);
                
                if any(strcmp(varargin, 'StripBlankAndArtifactFrames'))
                    time_pt([obj.BlankFrameIndices obj.ArtifactFrameIndices])=[];
                end
                
                if any(strcmp(varargin, 'BaselineBeforeTimeZero'))
                    stim_frame=max(obj.ArtifactFrameIndices);
                    time_pt=time_pt-stim_frame;
                end
                
                time=(time_pt*frame_scan_dur_s)-(frame_scan_dur_s/2); %-frame_scan_dur_s/2 because it corresponds to the middle of the scan frame.
                time_array{i}=time;
                
            end
            
            if ~isnumeric(location_ref)
                time_array=time_array(1);
            end
        end
        
        function status=CompileDataIntoRoiAnalysisDB(obj)
            
            if obj.isAttr('/RoiAnalysis', 'ProcessComplete_CompileDataIntoRoiAnalysisDB')
                isCompleted=obj.readAttr('/RoiAnalysis', 'ProcessComplete_CompileDataIntoRoiAnalysisDB');
                if isCompleted==1 && exist(obj.cellular_roianalysisdb_location, 'file')
                    button=questdlg('This process was completed once. Existing trace data will be overwritten. Delete database file first for a fresh start. Continue?', 'Possible Data Loss', 'Yes', 'No', 'No');
                    if strcmp(button, 'No')
                        status=1;
                        return;
                    end
                    create_db=0;
                else
                    create_db=1;
                end
            else
                create_db=1;
            end
            
            selected_dataset=obj.WorkingDataset;
            selected_branch=obj.WorkingBranchID;
            selected_merge=obj.WorkingMergeStep;
            
            %create or open roianalysis db
            if create_db==1
                obj.CreateRoiAnalysisDB('SpineIndividualAcquisitions');
                obj.CreateRoiAnalysisDB('SpinePooledData');
            end
            roianalysisdb=mksqlite(0, 'open', obj.cellular_roianalysisdb_location);
            
            %get available datasets and branches
            procdb=mksqlite(0, 'open', obj.cellular_procdatadb_location);
            query='SELECT DISTINCT "Dataset" FROM "ROIs" WHERE "LinkedDataType"="tile" AND "Structure"="Spine" AND "Geometry"="Box" AND "TrashDBID" IS NULL';
            query_result=multiDimStruct2multiDimMembers(mksqlite(procdb, query));
            datasets=query_result.Dataset;
            
            query='SELECT DISTINCT "BranchID" FROM "ROIs" WHERE "LinkedDataType"="tile" AND "Structure"="Spine" AND "Geometry"="Box" AND "TrashDBID" IS NULL';
            query_result=multiDimStruct2multiDimMembers(mksqlite(procdb, query));
            branches=query_result.BranchID;
            mksqlite(procdb, 'close');
            
            if any(strcmp(datasets, 'TiledAcquisitions_CalciumSignalXYT'))
                obj.WorkingDataset='TiledAcquisitions_CalciumSignalXYT';
                for iBranch=1:length(branches)
                    branchID=branches{iBranch};
                    obj.WorkingBranchID=branchID;
                    
                    disp(['In progress. dataset: TiledAcquisitions_CalciumSignalXYT, branch: ' num2str(branches{iBranch})]);
                    %fetch data
                    procdb=mksqlite(0, 'open', obj.cellular_procdatadb_location);
                    query=['SELECT "RoiID", "LinkedDataNo" FROM "ROIs" WHERE "LinkedDataType"="tile" AND "BranchID"=' num2str(branchID)...
                        ' AND "Dataset"="TiledAcquisitions_CalciumSignalXYT" AND "Structure"="Spine" AND "Geometry"="Box" AND "TrashDBID" IS NULL'];
                    query_result=mksqlite(procdb, query);
                    mksqlite(procdb, 'close');
                    
                    tic;
                    previous_percentage=0;
                    for i=1:length(query_result)
                        percentage_done=round(i/length(query_result)*100);
                        if previous_percentage~=percentage_done
                            elapsed_time=toc;
                            ETA=elapsed_time/percentage_done*(100-percentage_done)/60;
                            disp([num2str(percentage_done) '% is done. ETA: ' num2str(ETA, '%.1f') ' min']);
                            previous_percentage=percentage_done;
                        end
                        
                        roi_id=query_result(i).RoiID;
                        tile_no=query_result(i).LinkedDataNo;
                        
                        %get the roi_id of dendritic roi that is paired with our spine
                        procdb=mksqlite(0, 'open', obj.cellular_procdatadb_location);
                        query=['SELECT "RoiID" FROM "ROIs" WHERE "LinkedDataType"="tile" AND "LinkedDataNo"=' num2str(tile_no) ' AND "BranchID"=' num2str(branchID)...
                            ' AND "Dataset"="TiledAcquisitions_CalciumSignalXYT" AND "Structure"="DendritePaired" AND "LineID"=' num2str(roi_id) ' AND "Geometry"="Box" AND "TrashDBID" IS NULL'];
                        query_result_dendID=multiDimStruct2multiDimMembers(mksqlite(procdb, query));
                        mksqlite(procdb, 'close');
                        
                        if ~isempty(query_result_dendID) % then no dendrite roi. probably it was out of focus, or forgotten to be placed
                            dend_roi_id=cell2mat(query_result_dendID.RoiID);
                            dend_roi_id=dend_roi_id(1); %just in case two dend rois are paired with our spine accidentally in the mess.
                            
                            [deltaGoverR R time_imaging orig_acq_no]=obj.GetTileTraces('ROI', tile_no, roi_id, 'SelectionMask', 'Min30%MaxBrightness', 'ForceCalculateAndSave');
                            [deltaGoverR_dend, R_dend, ~, orig_acq_no2]=obj.GetTileTraces('ROI', tile_no, dend_roi_id, 'SelectionMask', 'none', 'ForceCalculateAndSave'); %since dendrite ROIs are mostly free of background no need for selection mask
                            
                            if ~isequal(orig_acq_no, orig_acq_no2) %if traces do not match according to acq. this should not happen ever. if it does catastrophic when undetected.
                                error('Acquisition numbers do not match for spine and dendrite traces.'); 
                            end
                            
                            %check if roi entries already exist in the db. if yes, then things are recalculated. traces need to be updated.
                            query=['SELECT "RoiDBID" FROM "SpineIndividualAcquisitions" WHERE '...
                                '"SpineID"=' num2str(roi_id) ' AND "Dataset"="TiledAcquisitions_CalciumSignalXYT" AND '...
                                '"BranchID"=' num2str(branchID) ' AND "LinkedDataType"="tile" AND "LinkedDataNo"=' num2str(tile_no)];
                            query_result_isEntry=multiDimStruct2multiDimMembers(mksqlite(roianalysisdb, query));
                            if isempty(query_result_isEntry)
                                roidbid=[];
                            elseif length(query_result_isEntry)>length(deltaGoverR)
                                error('More entries than number of repetitions. Not possible. Something went wrong sometime somewhere.');
                            else
                                roidbid=cell2mat(query_result_isEntry.RoiDBID);
                            end
                            
                            for j=1:length(deltaGoverR)
                                
                                if isempty(roidbid) %first time to create
                                    query_struct=struct;
                                    query_struct.SpineID=roi_id;
                                    query_struct.Dataset='TiledAcquisitions_CalciumSignalXYT';
                                    query_struct.BranchID=branchID;
                                    query_struct.LinkedDataType='tile';
                                    query_struct.LinkedDataNo=tile_no;
                                    query_struct.OrigAcqNo=orig_acq_no{j};
                                    
                                    query_struct.deltaGoverR_ROI=deltaGoverR{j};
                                    query_struct.R_ROI=R{j};
                                    query_struct.TimeArray=time_imaging{j};
                                    
                                    if ~isempty(deltaGoverR_dend)
                                        query_struct.deltaGoverR_dend=deltaGoverR_dend{j};
                                        query_struct.R_dend=R_dend{j};
                                    else
                                        query_struct.deltaGoverR_dend=nan(size(time_imaging{j}));
                                        query_struct.R_dend=nan(size(time_imaging{j}));
                                    end
                                    
                                    InsertIntoSqlDatabase(roianalysisdb, 'SpineIndividualAcquisitions', query_struct);
                                    
                                else %things are recalculated. update table.
                                    
                                    if ~isempty(deltaGoverR_dend)
                                        deltaGoverR_dend_acq=deltaGoverR_dend{j};
                                        R_dend_acq=R_dend{j};
                                    else
                                        deltaGoverR_dend_acq=nan(size(time_imaging{j}));
                                        R_dend_acq=nan(size(time_imaging{j}));
                                    end
                                    
                                    query=['UPDATE "SpineIndividualAcquisitions" SET'...
                                        '"deltaGoverR_ROI"="' num2str(deltaGoverR{j}) '", '...
                                        '"R_ROI"="' num2str(R{j}) '", '...
                                        '"TimeArray"="' num2str(time_imaging{j}) '", '...
                                        '"deltaGoverR_dend"="' num2str(deltaGoverR_dend_acq) '", '...
                                        '"R_dend"="' num2str(R_dend_acq) '" '...
                                        'WHERE '...
                                        '"SpineID"=' num2str(roi_id) ' AND "Dataset"="TiledAcquisitions_CalciumSignalXYT" AND '...
                                        '"BranchID"=' num2str(branchID) ' AND "LinkedDataType"="tile" AND "LinkedDataNo"=' num2str(tile_no) ' AND "OrigAcqNo"=' num2str(orig_acq_no{j})];
                                    mksqlite(roianalysisdb, query);
                                    
                                end
                            end
                        end
                    end
                end
            end
            
            %             CODE BELOW NEEDS TO BE UPDATED FOR CHANGES IF TO BE USED IN THE FUTURE. "OrigAcqNo" column was added to DB for instance. Compare to above before changing.
            %
            %             if any(strcmp(datasets, 'TiledAcquisitions_MorphologyXYZ'))
            %
            %                 obj.WorkingDataset='TiledAcquisitions_MorphologyXYZ';
            %                 for iBranch=1:length(branches)
            %                     obj.WorkingBranchID=branchID;
            %
            %                     disp(['In progress. dataset: TiledAcquisitions_MorphologyXYZ, branch: ' num2str(branches{iBranch})]);
            %                     %fetch data
            %                     procdb=mksqlite(0, 'open', obj.cellular_procdatadb_location);
            %                     query=['SELECT "RoiID", "LinkedDataNo" FROM "ROIs" WHERE "LinkedDataType"="tile" AND "BranchID"=' num2str(branchID)...
            %                         ' AND "Dataset"="TiledAcquisitions_MorphologyXYZ" AND "Structure"="Spine" AND "Geometry"="Box" AND "TrashDBID" IS NULL'];
            %                     query_result=mksqlite(procdb, query);
            %                     mksqlite(procdb, 'close');
            %
            %                     tic;
            %                     previous_percentage=0;
            %                     for i=1:length(query_result)
            %                         percentage_done=round(i/length(query_result)*100);
            %                         if previous_percentage~=percentage_done
            %                             elapsed_time=toc;
            %                             ETA=elapsed_time/percentage_done*(100-percentage_done)/60;
            %                             disp([num2str(percentage_done) '% is done. ETA: ' num2str(ETA, '%.1f') ' min']);
            %                             previous_percentage=percentage_done;
            %                         end
            %
            %                         roi_id=query_result(i).RoiID;
            %                         tile_no=query_result(i).LinkedDataNo;
            %
            %                         query=['SELECT "RoiDBID" FROM "SpineIndividualAcquisitions" '...
            %                                'WHERE "SpineID"=' num2str(roi_id) ' AND "Dataset"="TiledAcquisitions_MorphologyXYZ" '...
            %                                'AND "BranchID"= ' num2str(branchID) ' AND "LinkedDataType"="tile" AND "LinkedDataNo"=' num2str(tile_no)];
            %
            %                         if isempty(mksqlite(roianalysisdb, query)) %then no data for the roi is inserted into database
            %                             R=obj.GetTileMorphology('ROI', tile_no, roi_id, 'SelectionMask', 'Min30%MaxBrightness', 'SubstractBackground');
            %
            %                             for j=1:length(R)
            %                                 query_struct=struct;
            %                                 query_struct.SpineID=roi_id;
            %                                 query_struct.Dataset='TiledAcquisitions_MorphologyXYZ';
            %                                 query_struct.BranchID=branchID;
            %                                 query_struct.LinkedDataType='tile';
            %                                 query_struct.LinkedDataNo=tile_no;
            %                                 query_struct.R_ROI=R{j};
            %                                 %InsertIntoSqlDatabase(roianalysisdb, 'SpineIndividualAcquisitions', query_struct);
            %                             end
            %                         end
            %                     end
            %                 end
            %             end
            
            for iBranch=1:length(branches)
                procdb=mksqlite(0, 'open', obj.cellular_procdatadb_location);
                query=['SELECT DISTINCT "RoiID" FROM "ROIs" WHERE "LinkedDataType"="tile" AND "BranchID"=' num2str(iBranch)...
                    ' AND "Structure"="Spine" AND "Geometry"="Box" AND "TrashDBID" IS NULL'];
                query_result=mksqlite(procdb, query);
                mksqlite(procdb, 'close');
                
                for i=1:length(query_result)
                    spine_id=query_result(i).RoiID;
                    query=['SELECT "SpineID" FROM "SpinePooledData" WHERE "SpineID"=' num2str(spine_id)];
                    
                    if isempty(mksqlite(roianalysisdb, query))
                        query_struct.SpineID=spine_id;
                        query_struct.BranchID=iBranch;
                        InsertIntoSqlDatabase(roianalysisdb, 'SpinePooledData', query_struct);
                    end
                end
            end
            
            mksqlite(roianalysisdb, 'close');
            obj.addAttr('OverwriteIfExists', '/RoiAnalysis', 'ProcessComplete_CompileDataIntoRoiAnalysisDB', 1);
            
            obj.WorkingDataset=selected_dataset;
            obj.WorkingBranchID=selected_branch;
            obj.WorkingMergeStep=selected_merge;
            
            status=1;
        end
        
        function status=FindResponsiveSpines(obj, methods)
            if obj.isAttr('/RoiAnalysis', 'ProcessComplete_CompileDataIntoRoiAnalysisDB')
                isCompleted=obj.readAttr('/RoiAnalysis', 'ProcessComplete_CompileDataIntoRoiAnalysisDB');
                if isCompleted~=1 || ~exist(obj.cellular_roianalysisdb_location, 'file')
                    disp('Data needs to be compiled in RoiAnalysisDB first.');
                    status=0;
                    return;
                end
            end
            
            %method is  optional, if not given computes with all available methods
            if nargin==1
                methods={'3StdAboveDendriticSignal'};
            else
                if ischar(methods)
                    methods={methods};
                end
            end
            
            %create or open roianalysis db
            roianalysisdb=mksqlite(0, 'open', obj.cellular_roianalysisdb_location);
            
            for i=1:length(methods)
                method=methods{i};
                
                query=['SELECT "RoiDBID", "SpineID", "deltaGoverR_ROI", "deltaGoverR_dend", "TimeArray"',...
                    ' FROM "SpineIndividualAcquisitions"',...
                    ' WHERE "LinkedDataType"="tile" AND "Dataset"="TiledAcquisitions_CalciumSignalXYT" ORDER BY "RoiDBID"'];
                query_result=multiDimStruct2multiDimMembers(mksqlite(roianalysisdb, query));
                
                RoiDBID=cell2mat(query_result.RoiDBID);
                SpineID=cell2mat(query_result.SpineID);
                
                deltaGoverR=cellfun(@str2num, query_result.deltaGoverR_ROI', 'UniformOutput', false);
                deltaGoverR_dend=cellfun(@str2num, query_result.deltaGoverR_dend', 'UniformOutput', false);
                time_imaging=cellfun(@str2num, query_result.TimeArray', 'UniformOutput', false);
                
                switch method
                    case '3StdAboveDendriticSignal'
                        
                        disp('Finding responsive spines using method "3StdAboveDendriticSignal".');
                        nBaseFrames=numel(obj.BaselineFrameIndices);
                        
                        idx=cellfun(@(member_data, member_time)find(~isnan(member_data(member_time>0)), 1, 'first')+sum(member_time<=0), deltaGoverR, time_imaging, 'UniformOutput', false);
                        
                        
                        %dGoverR_3frame_mean_ROI=cell2mat(cellfun(@(member, index)mean(member(index:index+2)), deltaGoverR, idx, 'UniformOutput', false));
                        dGoverR_3frame_mean_ROI=cell2mat(cellfun(@(member, index)max([mean(member(index:index+2)) mean(member(index+1:index+3)) mean(member(index+2:index+4))]), deltaGoverR, idx, 'UniformOutput', false));
                        dGoverR_baselineSTD_ROI=cell2mat(cellfun(@(member)std(member(obj.BaselineFrameIndices)), deltaGoverR, 'UniformOutput', false));
                        dGoverR_traceEndSTD_ROI=cell2mat(cellfun(@(member)std(member(end-nBaseFrames+1:end)), deltaGoverR, 'UniformOutput', false));
                        
                        %dGoverR_3frame_mean_dend=cell2mat(cellfun(@(member, index)mean(member(index:index+2)), deltaGoverR_dend, idx, 'UniformOutput', false));
                        dGoverR_3frame_mean_dend=cell2mat(cellfun(@(member, index)max([mean(member(index:index+2)) mean(member(index+1:index+3)) mean(member(index+2:index+4))]), deltaGoverR_dend, idx, 'UniformOutput', false));
                        dGoverR_baselineSTD_dend=cell2mat(cellfun(@(member)std(member(obj.BaselineFrameIndices)), deltaGoverR_dend, 'UniformOutput', false));
                        dGoverR_traceEndSTD_dend=cell2mat(cellfun(@(member)std(member(end-nBaseFrames+1:end)), deltaGoverR_dend, 'UniformOutput', false));
                        
                        dGoverR_3frame_mean_dend(dGoverR_3frame_mean_dend<0)=0;
                        isResponse=double((dGoverR_3frame_mean_ROI>(3*dGoverR_baselineSTD_ROI))&(dGoverR_3frame_mean_ROI>(3*dGoverR_traceEndSTD_ROI))&(dGoverR_3frame_mean_ROI>(dGoverR_3frame_mean_dend+3*dGoverR_baselineSTD_dend))&(dGoverR_3frame_mean_ROI>(dGoverR_3frame_mean_dend+3*dGoverR_traceEndSTD_dend)));
                        isResponse(isnan(dGoverR_3frame_mean_dend))=-1;
                        
                        
                        cases=sprintf('WHEN %0.0f THEN %0.0f ', [RoiDBID; isResponse']);
                        roidbid_str=num2str(RoiDBID, '%0.0f, ');
                        roidbid_str=roidbid_str(1:end-1);
                        query=['UPDATE "SpineIndividualAcquisitions" SET "isResponse_3StdAboveDendriticSignal" = CASE "RoiDBID" ' cases 'END WHERE "RoiDBID" IN (' roidbid_str ') AND "Dataset"="TiledAcquisitions_CalciumSignalXYT"'];
                        
                        mksqlite(roianalysisdb, query);
                        
                        query='SELECT "SpineID", sum("isResponse_3StdAboveDendriticSignal"), count("SpineID"), "BranchID" FROM "SpineIndividualAcquisitions" WHERE "isResponse_3StdAboveDendriticSignal"!=-1 AND "Dataset"="TiledAcquisitions_CalciumSignalXYT" GROUP BY "SpineID"';
                        query_result=mksqlite(roianalysisdb, query);
                        
                        fieldnames=fields(query_result);
                        spine_ids=vertcat(query_result.SpineID);
                        response_count=vertcat(query_result.(fieldnames{2}));
                        trial_count=vertcat(query_result.(fieldnames{3}));
                        spine_isresponsive=response_count>0;
                        branch_id=vertcat(query_result.BranchID);
                        
                        mksqlite(roianalysisdb, 'BEGIN TRANSACTION');
                        for j=1:length(spine_ids)
                            query=['UPDATE "SpinePooledData" SET '...
                                '"isResponsive_3StdAboveDendriticSignal"=' num2str(spine_isresponsive(j)) ', '...
                                '"nTrials"=' num2str(trial_count(j)) ', '...
                                '"nSuccess_3StdAboveDendriticSignal"=' num2str(response_count(j))...
                                ' WHERE "SpineID"=' num2str(spine_ids(j)) ' AND "BranchID"=' num2str(branch_id(j))];
                            mksqlite(roianalysisdb, query);
                        end
                        mksqlite(roianalysisdb, 'COMMIT');
                        
                        obj.addAttr('OverwriteIfExists', '/RoiAnalysis', 'ProcessComplete_FindResponsiveSpines_3StdAboveDendriticSignal', 1);
    
                
                end
                
            end
            
            status=1;
            mksqlite(roianalysisdb, 'close');
            
        end
     
        function status=ComputeSpineDistances(obj)
   
            % priority for distance to dendrite
            % 1) morphology spine traces
            % 2) morphology reconstrcution
            % 3) calcium reconstruction
            
            % priority for distance along dendrite
            % 1) calcium reconstruction (only option, since this dataset is the one that covers all of the spines)
            
            % priority order is maintained via overwriting previous with higher priority data as available
            
            procdb=mksqlite(0, 'open', obj.cellular_procdatadb_location);
            
            %get available datasets and branches
            query='SELECT DISTINCT "Dataset" FROM "ROIs" WHERE "LinkedDataType"="tile" AND "Structure"="Spine" AND "TrashDBID" IS NULL';
            query_result=multiDimStruct2multiDimMembers(mksqlite(procdb, query));
            datasets=query_result.Dataset;
            
            query='SELECT DISTINCT "BranchID" FROM "ROIs" WHERE "LinkedDataType"="tile" AND "Structure"="Spine" AND "TrashDBID" IS NULL';
            query_result=multiDimStruct2multiDimMembers(mksqlite(procdb, query));
            branches=query_result.BranchID;
            
            mksqlite(procdb, 'close');
            
            if any(strcmp(datasets, 'TiledAcquisitions_CalciumSignalXYT'))
                for iBranch=1:length(branches)
                    distance_package=ExtractReconstructionDistances('TiledAcquisitions_CalciumSignalXYT', branches{iBranch});
                    
                    if ~isempty(distance_package)
                        UpdateDistancesInDb(distance_package, branches{iBranch}, 'CalciumReconstruction');
                    end
                end
            end
            
            if any(strcmp(datasets, 'TiledAcquisitions_MorphologyXYZ'))
% below is no longer used, since mixing datasets to derive order completely messes up. Since cannot be mixed, only calcium dataset is used as it has distance data for all spines.
%                 for iBranch=1:length(branches)
%                     distance_package=ExtractReconstructionDistances('TiledAcquisitions_MorphologyXYZ', branches{iBranch});
%                     if ~isempty(distance_package)
%                         UpdateDistancesInDb(distance_package, branches{iBranch}, 'MorphologyReconstruction');
%                     end
%                 end
                
                for iBranch=1:length(branches)
                    distance_package=ExtractTraceDistances(branches{iBranch});
                    if ~isempty(distance_package)
                        spine_ids=distance_package.spine_ids;
                        spine_dist_to=distance_package.spine_dist_to;
                        
                        roianalysisdb=mksqlite(0, 'open', obj.cellular_roianalysisdb_location);
                        mksqlite(roianalysisdb, 'BEGIN TRANSACTION');
                        for k=1:length(spine_ids)
                            query=['UPDATE "SpinePooledData" SET'...
                                ' "DistanceToDendrite_um"=' num2str(spine_dist_to(k), '%.17g') ', '...
                                ' "DistanceToDendrite_source"="MorphologyTrace"'...
                                ' WHERE "SpineID"=' num2str(spine_ids(k)) ' AND "BranchID"=' num2str(branches{iBranch})];
                            mksqlite(roianalysisdb, query);
                        end
                        mksqlite(roianalysisdb, 'COMMIT');
                        mksqlite(roianalysisdb, 'close');
                    end
                end
            end
            
            obj.addAttr('OverwriteIfExists', '/RoiAnalysis', 'ProcessComplete_ComputeSpineDistances', 1);
           
            
            status=1;
            
            
            function distance_package=ExtractReconstructionDistances(dataset, branchID)

                obj.WorkingDataset=dataset;
                obj.WorkingBranchID=branchID;
                
                obj.WorkingMergeStep='last';
                merge_step=obj.WorkingMergeStep;
                
                %get spine coordinates
                procdb=mksqlite(0, 'open', obj.cellular_procdatadb_location);
                query=['SELECT "RoiID", "Coordinates" FROM "ROIs"'...
                    ' WHERE "Dataset"="' dataset '" AND "BranchID"=' num2str(branchID)...
                    ' AND "Structure"="Spine" AND "Geometry"="Box" AND "LinkedDataType"="reconstruction"'...
                    ' AND "LinkedDataNo"=' num2str(merge_step) ' AND "TrashDBID" IS NULL'];
                query_result=multiDimStruct2multiDimMembers(mksqlite(procdb, query));
                if isempty(query_result)
                    distance_package=[];
                    return;
                end
                
                spine_ids=cell2mat(query_result.RoiID');
                spine_coor=cell2mat(cellfun(@str2num, query_result.Coordinates', 'UniformOutput', false))*1e6;
                
                %get individual segments
                query=['SELECT DISTINCT "LineID" FROM "ROIs" '...
                    'WHERE "Dataset"="' dataset '" AND "BranchID"=' num2str(branchID)...
                    ' AND "Structure"="Dendrite" AND "Geometry"="Point" AND "LinkedDataType"="reconstruction"'...
                    ' AND "LinkedDataNo"=' num2str(merge_step) ' AND "TrashDBID" IS NULL'];
                query_result=multiDimStruct2multiDimMembers(mksqlite(procdb, query));
                segments=query_result.LineID;
                
                dist_along_matrix=zeros(length(spine_ids), length(segments));
                dist_to_matrix=zeros(length(spine_ids), length(segments));
                dist2previous=zeros(length(spine_ids), length(segments));
                dist2next=zeros(length(spine_ids), length(segments));
                for i=1:length(segments)
                    % get coordinates of the rois on this line (which define the dendritic segment)
                    segment_id=segments{i};
                    query=['SELECT "Coordinates" FROM "ROIs" '...
                        'WHERE "Dataset"="' dataset '" AND "BranchID"=' num2str(branchID) ' AND "LineID"="' segment_id '"'...
                        ' AND "Structure"="Dendrite" AND "Geometry"="Point" AND "LinkedDataType"="reconstruction"'...
                        ' AND "LinkedDataNo"=' num2str(merge_step) ' AND "TrashDBID" IS NULL'...
                        ' ORDER BY "PointOrder"'];
                    
                    query_result=multiDimStruct2multiDimMembers(mksqlite(procdb, query));
                    line_coor=cell2mat(cellfun(@str2num, query_result.Coordinates', 'UniformOutput', false))*1e6;
                    
                    for j=1:length(spine_ids)
                        
                        if size(line_coor, 1)>1
                            [~, dist_to_matrix(j, i), dist_along_matrix(j, i) dist2previous(j, i) dist2next(j, i)]=ClosestPointOnLineSegmentToAnyPoint(line_coor, spine_coor(j,:));
                        else
                            dist_to_matrix(j, i)=NaN;
                            dist_along_matrix(j, i)=NaN;
                        end
                    end
                end
               
                [spine_dist_to segment_index]=min(dist_to_matrix, [], 2);
                access_list=sub2ind(size(dist_along_matrix), (1:length(spine_ids))', segment_index);
                spine_dist_along=dist_along_matrix(access_list);
                spine_segmentids=segments(segment_index)';
                spine_dist2prev=dist2previous(access_list);
                spine_dist2next=dist2next(access_list);
                spine_order=zeros(length(spine_ids), 1);
                
                for i=1:length(segments)
                    segment_id=segments{i};
                    
                    spine_dist_along_segment=spine_dist_along(strcmp(spine_segmentids, segment_id));
                    spine_dist2prev_segment=spine_dist2prev(strcmp(spine_segmentids, segment_id));
                    spine_dist2next_segment=spine_dist2next(strcmp(spine_segmentids, segment_id));
                    spine_ids_segment=spine_ids(strcmp(spine_segmentids, segment_id));
                    spine_coor_segment=spine_coor(strcmp(spine_segmentids, segment_id), :);
                    spine_dist_to_segment=spine_dist_to(strcmp(spine_segmentids, segment_id));
                    
                    [spine_dist_along_segment sort_index]=sort(spine_dist_along_segment);
                    spine_order_segment=1:length(spine_ids_segment);
                    spine_ids_segment=spine_ids_segment(sort_index);
                    spine_coor_segment=spine_coor_segment(sort_index, :);
                    spine_dist_to_segment=spine_dist_to_segment(sort_index);
                    spine_dist2prev_segment=spine_dist2prev_segment(sort_index);
                    spine_dist2next_segment=spine_dist2next_segment(sort_index);
                    
                    dist_count=arrayfun(@(member)sum(spine_dist_along_segment==member), unique(spine_dist_along_segment));
                    distances=unique(spine_dist_along_segment);
                    nonunique_dist=distances(dist_count>1);
                    
                    for j=1:length(nonunique_dist)
                        
                        distancemate_ids=spine_ids_segment(spine_dist_along_segment==nonunique_dist(j));
                        distancemate_order=spine_order_segment(spine_dist_along_segment==nonunique_dist(j));
                        distancemate_dist2prev=spine_dist2prev_segment(spine_dist_along_segment==nonunique_dist(j));
                        distancemate_dist2next=spine_dist2next_segment(spine_dist_along_segment==nonunique_dist(j));
                        distancemate_dist_to=spine_dist_to_segment(spine_dist_along_segment==nonunique_dist(j));
                        distancemate_coor=spine_coor_segment(spine_dist_along_segment==nonunique_dist(j));
                        
                        if ~any(isnan(distancemate_dist2prev))
                            [distancemate_dist2prev, suborder]=sort(distancemate_dist2prev);
                            distancemate_ids=distancemate_ids(suborder);
                            distancemate_order=distancemate_order(suborder);
                            distancemate_dist2next=distancemate_dist2next(suborder);
                            distancemate_dist_to=distancemate_dist_to(suborder);
                            distancemate_coor=distancemate_coor(suborder);
                            
                        elseif ~any(isnan(distancemate_dist2next))
                            [distancemate_dist2next, suborder]=sort(distancemate_dist2next, 'descend');
                            distancemate_ids=distancemate_ids(suborder);
                            distancemate_order=distancemate_order(suborder);
                            distancemate_dist2prev=distancemate_dist2prev(suborder);
                            distancemate_dist_to=distancemate_dist_to(suborder);
                            distancemate_coor=distancemate_coor(suborder);
                            
                        else
                            [distancemate_dist_to, suborder]=sort(distancemate_dist_to);
                            distancemate_ids=distancemate_ids(suborder);
                            distancemate_order=distancemate_order(suborder);
                            distancemate_dist2prev=distancemate_dist2prev(suborder);
                            distancemate_dist2next=distancemate_dist2next(suborder);
                            distancemate_coor=distancemate_coor(suborder);
                            
                        end
                        
                        spine_ids_segment(spine_dist_along_segment==nonunique_dist(j))=distancemate_ids;
                        spine_order_segment(spine_dist_along_segment==nonunique_dist(j))=distancemate_order;
                        spine_dist2prev_segment(spine_dist_along_segment==nonunique_dist(j))=distancemate_dist2prev;
                        spine_dist2next_segment(spine_dist_along_segment==nonunique_dist(j))=distancemate_dist2next;
                        spine_dist_to_segment(spine_dist_along_segment==nonunique_dist(j))=distancemate_dist_to;
                        spine_coor_segment(spine_dist_along_segment==nonunique_dist(j))=distancemate_coor;
                    end
                    
                    spine_dist_along(strcmp(spine_segmentids, segment_id))=spine_dist_along_segment;
                    spine_dist2prev(strcmp(spine_segmentids, segment_id))=spine_dist2prev_segment;
                    spine_dist2next(strcmp(spine_segmentids, segment_id))=spine_dist2next_segment;
                    spine_ids(strcmp(spine_segmentids, segment_id))=spine_ids_segment;
                    spine_coor(strcmp(spine_segmentids, segment_id), :)=spine_coor_segment;
                    spine_dist_to(strcmp(spine_segmentids, segment_id))=spine_dist_to_segment;
                    spine_order(strcmp(spine_segmentids, segment_id))=spine_order_segment;
                    
                end
                
                distance_package.spine_dist_along=spine_dist_along;
                distance_package.spine_dist2prev=spine_dist2prev;
                distance_package.spine_dist2next=spine_dist2next;
                distance_package.spine_ids=spine_ids;
                distance_package.spine_coor=spine_coor;
                distance_package.spine_dist_to=spine_dist_to;
                distance_package.spine_order=spine_order;
                distance_package.spine_segmentids=spine_segmentids;
                
                mksqlite(procdb, 'close');
            end
            function distance_package=ExtractTraceDistances(branchID)
                
                obj.WorkingDataset='TiledAcquisitions_MorphologyXYZ';
                obj.WorkingBranchID=branchID;
                
                obj.WorkingMergeStep='last';
                
                %get spine coordinates
                procdb=mksqlite(0, 'open', obj.cellular_procdatadb_location);
                query=['SELECT "Coordinates", "LineID", "LinkedDataNo" FROM "ROIs"'...
                    ' WHERE "Dataset"="TiledAcquisitions_MorphologyXYZ" AND "BranchID"=' num2str(branchID)...
                    ' AND "Structure"="Spine" AND "Geometry"="Point" AND "LinkedDataType"="tile"'...
                    ' AND "TrashDBID" IS NULL'];
                query_result=multiDimStruct2multiDimMembers(mksqlite(procdb, query));
                mksqlite(procdb, 'close');
                
                if isempty(query_result)
                    distance_package=[];
                    return;
                end
                
                tiles=cell2mat(query_result.LinkedDataNo');
                scaling=zeros(length(tiles), 2);
                for i=1:length(tiles)
                    tile_loc=['/ProcessedData/TiledAcquisitions_MorphologyXYZ/MaxZProjectionTilesOfStacks/branch1/Tile' num2str(tiles(i), '%03.0f') '/max_red'];
                    scaling(i,:)=obj.readAttr(tile_loc, 'ImageScaleXY_mPerpixel');
                end
                
                spine_ids=cell2mat(cellfun(@str2num, query_result.LineID', 'UniformOutput', false));
                spine_coor=cellfun(@str2num, query_result.Coordinates', 'UniformOutput', false);
                dist_pixels=cellfun(@(member)sqrt(sum((member(1,:)-member(3,:)).^2)), spine_coor);
                dist_um=dist_pixels.*scaling(:,1)/1e-6;

                unique_ids=unique(spine_ids);
                spine_dist_to=zeros(length(unique_ids),1);
                for i=1:length(unique_ids)
                   spine_id=unique_ids(i);
                   spine_dist_to(i)=mean(dist_um(spine_id==spine_ids));
                end
                
                distance_package.spine_ids=unique_ids;
                distance_package.spine_dist_to=spine_dist_to;
            end
            function UpdateDistancesInDb(distance_package, branchID, source)
                
                spine_dist_along=distance_package.spine_dist_along;
                spine_ids=distance_package.spine_ids;
                spine_coor=distance_package.spine_coor;
                spine_dist_to=distance_package.spine_dist_to;
                spine_order=distance_package.spine_order;
                spine_segmentids=distance_package.spine_segmentids;
                
                roianalysisdb=mksqlite(0, 'open', obj.cellular_roianalysisdb_location);
                mksqlite(roianalysisdb, 'BEGIN TRANSACTION');
                for i=1:length(spine_ids)
                    query=['UPDATE "SpinePooledData" SET '...
                        '"CoordinatesXYZ_um"="' num2str(spine_coor(i, :), '%.17g ') '", '...
                        '"SegmentID"="' spine_segmentids{i} '", '...
                        '"DistanceAlongDendrite_um"=' num2str(spine_dist_along(i), '%.17g') ', '...
                        '"DistanceAlongDendrite_order"=' num2str(spine_order(i)) ', '...
                        '"DistanceAlongDendrite_source"="' source '", '...
                        '"DistanceToDendrite_um"=' num2str(spine_dist_to(i), '%.17g') ', '...
                        '"DistanceToDendrite_source"="' source '"'...
                        ' WHERE "SpineID"=' num2str(spine_ids(i)) ' AND "BranchID"=' num2str(branchID)];
                    mksqlite(roianalysisdb, query);
                end
                mksqlite(roianalysisdb, 'COMMIT');
                mksqlite(roianalysisdb, 'close');

            end
            
        end
        function status=ComputeSpineVolumes(obj)
            roianalysisdb=mksqlite(0, 'open', obj.cellular_roianalysisdb_location);
            
            query_result=mksqlite(roianalysisdb, 'SELECT DISTINCT "SpineID" FROM "SpinePooledData"');
            spines_all=vertcat(query_result.SpineID);
            
            mksqlite(roianalysisdb, ['ATTACH DATABASE  "' obj.cellular_procdatadb_location '" AS "ProcDB"']);
            
            query=['SELECT a."SpineID", a."BranchID", a."SegmentID", b."Coordinates", b."LinkedDataNo" '...
                'FROM "SpinePooledData" AS a '...
                'INNER JOIN "ProcDB"."ROIs" AS b ON a."SpineID"=b."RoiID" '...
                'WHERE b."LinkedDataType"="tile" AND b."Dataset"="TiledAcquisitions_MorphologyXYZ" AND b."TrashDBID" IS NULL'];
            query_result=multiDimStruct2multiDimMembers(mksqlite(roianalysisdb, query));
            spines_morph=cell2mat(query_result.SpineID)';
            branches_morph=cell2mat(query_result.BranchID)';
            segments_morph=query_result.SegmentID';
            coor_morph=cell2mat(cellfun(@str2num, query_result.Coordinates', 'UniformOutput', false));
            link_morph=cell2mat(query_result.LinkedDataNo)';
            
            spines_ca_only=setdiff(spines_all, unique(spines_morph));
            spines_ca_list=num2str(spines_ca_only', '%0.0f, '); spines_ca_list=spines_ca_list(1:end-1);
            query=['SELECT a."SpineID", a."BranchID", a."SegmentID", b."Coordinates", b."LinkedDataNo" '...
                'FROM "SpinePooledData" AS a '...
                'INNER JOIN "ProcDB"."ROIs" AS b ON a."SpineID"=b."RoiID" '...
                'WHERE b."LinkedDataType"="tile" AND b."Dataset"="TiledAcquisitions_CalciumSignalXYT" '...
                'AND b."RoiID" IN (' spines_ca_list ') AND b."TrashDBID" IS NULL'];
            query_result=multiDimStruct2multiDimMembers(mksqlite(roianalysisdb, query));
            spines_ca=cell2mat(query_result.SpineID)';
            branches_ca=cell2mat(query_result.BranchID)';
            segments_ca=query_result.SegmentID';
            coor_ca=cell2mat(cellfun(@str2num, query_result.Coordinates', 'UniformOutput', false));
            link_ca=cell2mat(query_result.LinkedDataNo)';
            
            mksqlite(roianalysisdb, 'DETACH "ProcDB"');
            
            export_spines_morph=unique(spines_morph);
            export_segments_morph=cell(length(export_spines_morph),1);
            export_branches_morph=zeros(length(export_spines_morph),1);
            export_volumes_morph=zeros(length(export_spines_morph),1);
            
            for i=1:length(spines_morph)
                spine_id=spines_morph(i);
                coor=coor_morph(i,:);
                tile_no=link_morph(i);
                branch_id=branches_morph(i);
                segment_id=segments_morph{i};
                
                if isempty(segment_id)
                    segment_id='N/A';
                end
                
                stack_loc=['/ProcessedData/TiledAcquisitions_MorphologyXYZ/Stacks/branch' num2str(branch_id) '/Stack' num2str(tile_no, '%03.0f') '/RedStack'];
                stack_data=obj.readData(stack_loc);
                
                blank_frame=stack_data(:,:,1);
                blank_val=mean(blank_frame(:));
                
                roi_data=double(stack_data(coor(2):(coor(2)+coor(4)), coor(1):(coor(1)+coor(3)), 2:end)-blank_val);
                
                procdb=mksqlite(0, 'open', obj.cellular_procdatadb_location);
                query=['SELECT "Coordinates" FROM "ROIs" '...
                    'WHERE "LinkedDataNo"=' num2str(tile_no) ' AND "LinkedDataType"="tile" AND "Structure"="Background" AND '...
                    '"BranchID"=' num2str(branch_id) ' AND "Dataset"="TiledAcquisitions_MorphologyXYZ" AND "TrashDBID" IS NULL'];
                query_result=mksqlite(procdb, query);
                mksqlite(procdb, 'close');
                if ~isempty(query_result)
                    background_coor=str2num(query_result(1).Coordinates);
                    background_data=stack_data(background_coor(2):(background_coor(2)+background_coor(4)), background_coor(1):(background_coor(1)+background_coor(3)), 2:end)-blank_val;
                    background_val=mean(mean(background_data, 1), 2);
                else
                    keyboard;
                    %%%%%%%%%%%%%%%%%%%%%%%%%%%%%%%%%%%%%%%%%%%
                    %do automatic background calculation here.
                end
                
                roi_data_noback=bsxfun(@minus, roi_data, background_val);
                roi_frame_sums=squeeze(sum(sum(roi_data_noback, 1), 2));
                
                export_volumes_morph(export_spines_morph==spine_id)=max(max(roi_frame_sums), export_volumes_morph(export_spines_morph==spine_id));
                export_segments_morph{export_spines_morph==spine_id}=segment_id;
                export_branches_morph(export_spines_morph==spine_id)=branch_id;

            end
            
            segments=unique(export_segments_morph);
            for i=1:length(segments)
                segment_volumes=export_volumes_morph(strcmp(export_segments_morph, segments{i}));
                mean_segment_volume=mean(segment_volumes);
                export_volumes_morph(strcmp(export_segments_morph, segments{i}))=export_volumes_morph(strcmp(export_segments_morph, segments{i}))/mean_segment_volume;
            end
            
            
            mksqlite(roianalysisdb, 'BEGIN TRANSACTION');
            for i=1:length(export_spines_morph)
                query=['UPDATE "SpinePooledData" SET "Volume"=' num2str(export_volumes_morph(i), '%.17g ') ', "Volume_source"="Morphology"'...
                    ' WHERE "SpineID"=' num2str(export_spines_morph(i)) ' AND "BranchID"=' num2str(export_branches_morph(i))];
                mksqlite(roianalysisdb, query);
            end
            mksqlite(roianalysisdb, 'COMMIT');
            
            
  

%             for i=1:length(spines_ca)
%                 
%                 %%%%%%%%%%%%%%%%%%%%%%%%%%%%%%%%%%%%%%%%%%%%%%%%%%%%%
%                 %do whatever here to extract volume information from TiledAcquisitions_CalciumSignalXYT
%                 
%       
%             end

            obj.addAttr('OverwriteIfExists', '/RoiAnalysis', 'ProcessComplete_ComputeSpineVolumes', 1);
            mksqlite(roianalysisdb, 'close');
            status=1;
        end
        function status=ComputeClusters(obj, varargin)
            
            DISTANCE_CRITERION=[5 7.5 10 15];
            
            if ~any(strcmp(varargin, 'ResponseDecisionAlgorithm'))
                disp('Must tell me the ResponseDecisionAlgorithm.');
                status=0;
                return
            else
                response_decision=varargin{find(strcmp('ResponseDecisionAlgorithm', varargin))+1};
            end
            
            roianalysisdb=mksqlite(0, 'open', obj.cellular_roianalysisdb_location);
            if any(strcmp(varargin, 'DropTable'))
                mksqlite(roianalysisdb, 'DROP TABLE IF EXISTS "ClusterAnalysis"');
            end
            mksqlite(roianalysisdb, ['CREATE TABLE IF NOT EXISTS "ClusterAnalysis" '...
                '('...
                '"ClusterID" INTEGER NOT NULL PRIMARY KEY, '...
                '"BranchID" INTEGER NOT NULL, '...
                '"SegmentID" TEXT NOT NULL, '...
                '"SegmentTag" TEXT NOT NULL, '...
                '"ClusterLength" REAL, '...
                '"nSpines" INTEGER, '...
                '"SpinesInCluster" TEXT, '...
                '"nSpines_Responsive" INTEGER, '...
                '"ClusterLikelihood" REAL, '...
                '"SegmentLength" REAL, '...
                '"nSpinesSegment" INTEGER, '...
                '"ClusterLikelihoodAny" REAL, '...
                '"DistanceCriterion" REAL, '...
                '"ResponseDecision" TEXT'...
                ')']);
            
            
            
            query_result=multiDimStruct2multiDimMembers(mksqlite(roianalysisdb, 'SELECT DISTINCT "SegmentID" FROM "SpinePooledData"'));
            segments=query_result.SegmentID;
            
            for j=1:length(segments)
                segment=segments{j};
                if isempty(segment)
                    continue;
                end
                
                procdb=mksqlite(0, 'open', obj.cellular_procdatadb_location);
                query_result=mksqlite(procdb, ['SELECT DISTINCT "LineTag" FROM "ROIs" WHERE "LineID"="' segment '" AND "LineTag" NOT NULL']);
                tag=query_result.LineTag;
                mksqlite(procdb, 'close');
                
                
                query=['SELECT "SpineID", "isResponsive_' response_decision '", "DistanceAlongDendrite_um", "BranchID" FROM "SpinePooledData" WHERE "SegmentID"="' segment '" AND "DistanceAlongDendrite_um" NOT NULL ORDER BY "DistanceAlongDendrite_order"'];
                query_result=multiDimStruct2multiDimMembers(mksqlite(roianalysisdb, query));
                
                spine_ids=cell2mat(query_result.SpineID);
                isResponsive=cell2mat(query_result.(['isResponsive_' response_decision]))==1;
                distance=cell2mat(query_result.DistanceAlongDendrite_um);
                branchID=cell2mat(query_result.BranchID);
                
                if sum(isResponsive)<2
                    continue;
                end
                
                for dist_crit=DISTANCE_CRITERION
                    
                    output=vs_patternAnalysis2(isResponsive, distance, dist_crit);
                    
                    if ~isempty(output.clusterLikelihood) && ~isempty(output.clusterLikelihoodAny)
                        
                        for k=1:length(output.clusterLikelihood)
                            
                            query_struct.BranchID=branchID(1);
                            query_struct.SegmentID=segment;
                            query_struct.SegmentTag=tag;
                            query_struct.ClusterLength=output.clusterData.clusterLength(k);
                            query_struct.nSpines=output.clusterData.clusterTotSpines(k);
                            query_struct.SpinesInCluster=spine_ids(output.clusterData.cluster1stSpine(k):output.clusterData.clusterLastSpine(k));
                            query_struct.nSpines_Responsive=output.clusterData.clusterRespSpines(k);
                            query_struct.ClusterLikelihood=output.clusterLikelihood(k);
                            query_struct.ClusterLikelihoodAny=output.clusterLikelihoodAny(k);
                            query_struct.SegmentLength=max(distance)-min(distance);
                            query_struct.nSpinesSegment=length(spine_ids);
                            query_struct.DistanceCriterion=dist_crit;
                            query_struct.ResponseDecision=response_decision;
                            InsertIntoSqlDatabase(roianalysisdb, 'ClusterAnalysis', query_struct);
                            
                        end
                        
                    end
                end
                
            end
            mksqlite(roianalysisdb, 'close');
            status=1;
            
        end
                
        function ShowRoiReport(obj, roi_ids, varargin)
            %roi_id can be an array of roi ids
            
            if isempty(findobj(0, 'Tag', 'RoiReport'))
                
                hFigure=figure('Tag', 'RoiReport', 'CloseRequestFcn', @delete, 'Interruptible', 'off', 'Position', [100 50 1500 800]);
                
                uicontrol(hFigure, 'Style', 'pushbutton', 'String', 'Next', 'Tag', 'Next', 'Position', [80 750 50 20], 'Callback', @Button_Callback);
                uicontrol(hFigure, 'Style', 'pushbutton', 'String', 'Previous', 'Tag', 'Prev', 'Position', [20 750 50 20], 'Callback', @Button_Callback);
                uicontrol(hFigure, 'Style', 'pushbutton', 'String', 'Show Fits', 'Tag', 'ShowRoiFits', 'Position', [20 725 110 20], 'Callback', @Button_Callback);
                
                uicontrol(hFigure, 'Style', 'text', 'String', 'IsResponsive?', 'Position', [20 675 110 20], 'BackgroundColor', [0.8 0.8 0.8]);
                h3StdAbove=uicontrol(hFigure, 'Style', 'text', 'String', '3StdAbove', 'Tag', '3StdAbove', 'Position', [20 650 110 20], 'BackgroundColor', [0.8 0.8 0.8]);
                hExpFit=uicontrol(hFigure, 'Style', 'text', 'String', 'ExpFit', 'Tag', 'ExpFit', 'Position', [20 625 110 20], 'BackgroundColor', [0.8 0.8 0.8]);
                
                uicontrol(hFigure, 'Style', 'text', 'String', 'Human Decision:', 'Position', [20 575 110 20], 'BackgroundColor', [0.8 0.8 0.8]);
                hHuman_response=uicontrol(hFigure, 'Style', 'togglebutton', 'String', 'Responsive', 'Tag', 'Responsive', 'Position', [20 550 110 20], 'Callback', @HumanDecision_Callback);
                hHuman_unresponse=uicontrol(hFigure, 'Style', 'togglebutton', 'String', 'Unresponsive', 'Tag', 'Unresponsive', 'Position', [20 525 110 20], 'Callback', @HumanDecision_Callback);
                hHuman_ambiguous=uicontrol(hFigure, 'Style', 'togglebutton', 'String', 'Ambiguous', 'Tag', 'Ambiguous', 'Position', [20 500 110 20], 'Callback', @HumanDecision_Callback);

                %deltaG/R plot
                hAxis1=subplot(3, 3, 1, 'Parent', hFigure, 'Units', 'pixels', 'NextPlot', 'add');
                ylabel(hAxis1, '\DeltaG/R');
                xlabel(hAxis1, 'Time (s)');
                
                %R plot
                hAxis2=subplot(3, 3, 4, 'Parent', hFigure, 'Units', 'pixels', 'NextPlot', 'add');
                ylabel(hAxis2, 'mean(R)');
                xlabel(hAxis2, 'Time (s)');
                
                %baseline vs 1, 2, 3, 5 post stimulus frame averages plot
                hAxis3=subplot(3, 3, 7, 'Parent', hFigure, 'Units', 'pixels', 'NextPlot', 'add');
                ylabel(hAxis3, '\DeltaG/R');
                xlabel(hAxis3, 'Timepoints');
                
                %ephys trace plot
                hAxis4=subplot(3, 3, 3, 'Parent', hFigure, 'Units', 'pixels', 'NextPlot', 'add');
                ylabel(hAxis4, 'pA');
                xlabel(hAxis4, 'Time (s)');
                
                %ephys epsp amplitude vs. trials
                hAxis5=subplot(3, 3, 6, 'Parent', hFigure, 'Units', 'pixels', 'NextPlot', 'add');
                ylabel(hAxis5, 'pA');
                xlabel(hAxis5, 'trials');
                
                %deltaGoverR peak  vs. trials
                hAxis6=subplot(3, 3, 5, 'Parent', hFigure, 'Units', 'pixels', 'NextPlot', 'add');
                ylabel(hAxis6, 'deltaGoverR peak');
                xlabel(hAxis6, 'trials');
                
                %R mean vs. trials
                hAxis7=subplot(3, 3, 8, 'Parent', hFigure, 'Units', 'pixels', 'NextPlot', 'add');
                ylabel(hAxis7, 'mean(R)');
                xlabel(hAxis7, 'trials');
                
                %deltaG/r noise vs r
                hAxis8=subplot(3, 3, 9, 'Parent', hFigure, 'Units', 'pixels', 'NextPlot', 'add');
                ylabel(hAxis8, '\DeltaG/R noise');
                xlabel(hAxis8, 'mean(R)');
                
                %deltaG/R plot dendrite
                hAxis9=subplot(3, 3, 2, 'Parent', hFigure, 'Units', 'pixels', 'NextPlot', 'add');
                ylabel(hAxis9, '\DeltaG/R');
                xlabel(hAxis9, 'Time (s)');
                
                AxisHandlesArray=[hAxis1 hAxis2 hAxis3 hAxis4 hAxis5 hAxis6 hAxis7 hAxis8 hAxis9];
                setappdata(hFigure, 'AxisHandlesArray', AxisHandlesArray);
            else
                hFigure=findobj(0, 'Tag', 'RoiReport');
                AxisHandlesArray=getappdata(hFigure, 'AxisHandlesArray');
                hAxis1=AxisHandlesArray(1);
                hAxis2=AxisHandlesArray(2);
                hAxis3=AxisHandlesArray(3);
                hAxis4=AxisHandlesArray(4);
                hAxis5=AxisHandlesArray(5);
                hAxis6=AxisHandlesArray(6);
                hAxis7=AxisHandlesArray(7);
                hAxis8=AxisHandlesArray(8);
                hAxis9=AxisHandlesArray(9);
                
                h3StdAbove=findobj(hFigure, 'Tag', '3StdAbove');
                hExpFit=findobj(hFigure, 'Tag', 'ExpFit');
                set(h3StdAbove, 'BackgroundColor', [0.8 0.8 0.8]);
                set(hExpFit, 'BackgroundColor', [0.8 0.8 0.8]);
                
                hHuman_response=findobj(hFigure, 'Tag', 'Responsive');
                hHuman_unresponse=findobj(hFigure, 'Tag', 'Unresponsive');
                hHuman_ambiguous=findobj(hFigure, 'Tag', 'Ambiguous');
                
                set([hHuman_response hHuman_unresponse hHuman_ambiguous], 'Value', 0);

                
                
            end
            
            if any(strcmp(varargin, 'SelectionIndex'))
                selection_index=varargin{find(strcmp(varargin, 'SelectionIndex'))+1};
            else
                selection_index=1;
            end
            setappdata(hFigure, 'SelectionIndex', selection_index);
            % end of initialization
            
            
            
            
            
            % begin of data fetch
            
            roi_id=roi_ids(selection_index);
            
            set(hFigure, 'Name', ['ROI ID: ' num2str(roi_id) ' ' num2str(selection_index) '/' num2str(length(roi_ids))]);
            
            procdb=mksqlite(0, 'open', obj.cellular_procdatadb_location);
            if any(strcmp('Quality', varargin))
                quality=varargin{find(strcmp('Quality', varargin))+1};
                query=['SELECT DISTINCT "Dataset", "BranchID" FROM "ROIs"'...
                    ' WHERE "RoiID"=' num2str(roi_id) ' AND "LinkedDataType"="tile" AND "Quality"="' quality '" AND "TrashDBID" IS NULL'];
            else
                query=['SELECT DISTINCT "Dataset", "BranchID" FROM "ROIs"'...
                    ' WHERE "RoiID"=' num2str(roi_id) ' AND "LinkedDataType"="tile" AND "TrashDBID" IS NULL'];
            end
            query_result=multiDimStruct2multiDimMembers(mksqlite(procdb, query));
            
            if numel(query_result.Dataset)>1 || numel(query_result.BranchID)>1
                disp('More than one ROI with same ID exist on different datasets or branches. This was not expected.');
                disp('If a working dataset and branch ID is set, I''ll show the report for that ROI, else I will quit.');
                if isempty(obj.WorkingDataset) || isempty(obj.WorkingBranchID)
                    disp('Working dataset name and branch ID must be set.');
                    return;
                end
                dataset=obj.WorkingDataset;
                branchID=obj.WorkingBranchID;
            else
                dataset=char(query_result.Dataset);
                branchID=cell2mat(query_result.BranchID);
                
                obj.WorkingDataset=dataset;
                obj.WorkingBranchID=branchID;
            end
            
            if any(strcmp('Quality', varargin))
                quality=varargin{find(strcmp('Quality', varargin))+1};
                query=['SELECT "LinkedDataNo" FROM "ROIs"'...
                    ' WHERE "RoiID"=' num2str(roi_id) ' AND "BranchID"=' num2str(branchID)...
                    ' AND "Dataset"="' dataset '" AND "LinkedDataType"="tile" AND "Quality"="' quality '" AND "TrashDBID" IS NULL'];
            else
                query=['SELECT "LinkedDataNo" FROM "ROIs"'...
                    ' WHERE "RoiID"=' num2str(roi_id) ' AND "BranchID"=' num2str(branchID)...
                    ' AND "Dataset"="' dataset '" AND "LinkedDataType"="tile" AND "TrashDBID" IS NULL'];
            end
            query_result=multiDimStruct2multiDimMembers(mksqlite(procdb, query));
            tile_nos=cell2mat(query_result.LinkedDataNo);
            mksqlite(procdb, 'close');
            
            
            if ~isempty(obj.cellular_roianalysisdb_location)
                roianalysisdb=mksqlite(0, 'open', obj.cellular_roianalysisdb_location);
                query=['SELECT "isResponsive_3StdAboveDendriticSignal", "isResponsive_ExponentialFitting", "isResponsive_HumanVerified"'...
                    ' FROM "SpinePooledData" WHERE "SpineID"=' num2str(roi_id)];
                query_result=mksqlite(roianalysisdb, query);
                mksqlite(roianalysisdb, 'close');
                
                isResponsive_3Std=query_result.isResponsive_3StdAboveDendriticSignal;
                isResponsive_Exp=query_result.isResponsive_ExponentialFitting;
                isResponsive_Human=query_result.isResponsive_HumanVerified;
                
                if isResponsive_3Std==1
                    set(h3StdAbove, 'BackgroundColor', [0 1 0]);
                elseif isResponsive_3Std==0
                    set(h3StdAbove, 'BackgroundColor', [1 0 0]);
                elseif isResponsive_3Std==-1
                    set(h3StdAbove, 'BackgroundColor', [1 1 0]);
                end
                
                if isResponsive_Exp==1
                    set(hExpFit, 'BackgroundColor', [0 1 0]);
                elseif isResponsive_Exp==0
                    set(hExpFit, 'BackgroundColor', [1 0 0]);
                elseif isResponsive_Exp==-1
                    set(hExpFit, 'BackgroundColor', [1 1 0]);
                end
                
                if isResponsive_Human==1
                    set(hHuman_response, 'Value', 1);
                elseif isResponsive_Human==0
                    set(hHuman_unresponse, 'Value', 1);
                elseif isResponsive_Human==-1
                    set(hHuman_ambiguous, 'Value', 1);
                end
                
                
            else
                set([hHuman_response hHuman_unresponse hHuman_ambiguous], 'Enable', 'off');
            end

            
            % DATA GATHERING
            
            data_time_imaging=[];
            data_deltaGoverR=[];
            data_deltaGoverR_dend=[];
            plot3_data=[];
            plot3_data_dend=[];
            data_R=[];
            data_R_dend=[];
            data_time_ephys=[];
            data_ephys=[];
            TileNoArray=[];
            trace_index=0;
            
            for i=1:length(tile_nos)
                tile_no=tile_nos(i);
                
                [deltaGoverR R time_imaging]=obj.GetTileTraces('ROI', tile_no, roi_id, 'SelectionMask', 'Min30%MaxBrightness');
                
                %get the roi_id of dendritic roi that is paired with our spine
                procdb=mksqlite(0, 'open', obj.cellular_procdatadb_location);
                query=['SELECT "RoiID" FROM "ROIs" WHERE "LinkedDataType"="tile" AND "LinkedDataNo"=' num2str(tile_no) ' AND "BranchID"=' num2str(branchID)...
                    ' AND "Dataset"="TiledAcquisitions_CalciumSignalXYT" AND "Structure"="DendritePaired" AND "LineID"=' num2str(roi_id) ' AND "Geometry"="Box" AND "TrashDBID" IS NULL'];
                query_result_dendID=multiDimStruct2multiDimMembers(mksqlite(procdb, query));
                mksqlite(procdb, 'close');
                
                if ~isempty(query_result_dendID) % then no dendrite roi. probably it was out of focus, or forgotten to be placed
                    dend_roi_id=cell2mat(query_result_dendID.RoiID);
                    dend_roi_id=dend_roi_id(1); %just in case two dend rois are paired with our spine accidentally in the mess.
                    
                    [deltaGoverR_dend, R_dend, ~]=obj.GetTileTraces('ROI', tile_no, dend_roi_id, 'SelectionMask', 'none'); %since dendrite ROIs are mostly free of background no need for selection mask
                else
                    deltaGoverR_dend=cell(length(deltaGoverR), 1);
                    R_dend=cell(length(deltaGoverR), 1);
                    for j=1:length(deltaGoverR)
                        deltaGoverR_dend{j}=nan(1, length(deltaGoverR{j}));
                        R_dend{j}=nan(1, length(deltaGoverR{j}));
                    end
                end
                
                [ephys time_ephys]=obj.GetTileEphysData(tile_no, 'LowPass', 250);
                
                for j=1:length(deltaGoverR)
                    trace_index=trace_index+1;
                    TileNoArray(trace_index)=i;
                    
                    data_time_imaging(trace_index, :)=time_imaging{j};
                    data_deltaGoverR(trace_index, :)=deltaGoverR{j};
                    data_deltaGoverR_dend(trace_index, :)=deltaGoverR_dend{j};
                    
                    first_poststim_frame_index=find(~isnan(deltaGoverR{j}(time_imaging{j}>0)), 1, 'first')+sum(time_imaging{j}<=0);
                    idx=first_poststim_frame_index;
                    plot3_data(trace_index, 1)=deltaGoverR{j}(idx);
                    plot3_data(trace_index, 2)=mean(deltaGoverR{j}(idx:idx+1));
                    plot3_data(trace_index, 3)=mean(deltaGoverR{j}(idx:idx+2));
                    plot3_data(trace_index, 4)=mean(deltaGoverR{j}(idx:idx+4));
                    plot3_data(trace_index, 5)=std(deltaGoverR{j}(obj.BaselineFrameIndices));
                    plot3_data(trace_index, 6)=std(deltaGoverR{j}(idx:idx+4));
                    
                    plot3_data_dend(trace_index, 1)=deltaGoverR_dend{j}(idx);
                    plot3_data_dend(trace_index, 2)=mean(deltaGoverR_dend{j}(idx:idx+1));
                    plot3_data_dend(trace_index, 3)=mean(deltaGoverR_dend{j}(idx:idx+2));
                    plot3_data_dend(trace_index, 4)=mean(deltaGoverR_dend{j}(idx:idx+4));
                    plot3_data_dend(trace_index, 5)=std(deltaGoverR_dend{j}(obj.BaselineFrameIndices));
                    plot3_data_dend(trace_index, 6)=std(deltaGoverR_dend{j}(idx:idx+4));
                    
                    data_R(trace_index, :)=R{j};
                    data_R_dend(trace_index, :)=R_dend{j};
                    
                    data_time_ephys(trace_index, :)=time_ephys{j};
                    data_ephys(trace_index, :)=ephys{j};
                    
                end
                
            end
            
            %PLOTS
            
            colors=lines(length(tile_nos));
            set(AxisHandlesArray, 'ColorOrder', colors(TileNoArray, :));
            set(AxisHandlesArray, 'XLimMode', 'auto', 'YLimMode', 'auto');
            
            %PLOT1: deltaG/R plot
            plot(hAxis1, data_time_imaging', data_deltaGoverR');
            
            %PLOT2: R plot
            plot(hAxis2, data_time_imaging', data_R');
            
            %PLOT3: baseline vs 1, 2, 3, 5 post stimulus frame averages plot std addition
            plot(hAxis3, 1:4, plot3_data(:, 1:4)');
            plot(hAxis3, 5:6, plot3_data(:, 5:6)');
            
            %PLOT4: ephys traces
            plot(hAxis4, data_time_ephys', data_ephys');
            
            %PLOT5: epsp amplitude vs.trials
            baseline=mean(data_ephys(:, 7000:8000), 2);
            peak=max(data_ephys(8000:end), [], 2);
            amplitude=peak-baseline;
            plot(hAxis5, amplitude);
            
            
            %PLOT6: deltaGoverR peak vs. repetition
            plot(hAxis6, plot3_data(:, 1), 'Marker', 'o', 'Color', 'r');
            plot(hAxis6, plot3_data(:, 2), 'Marker', 'x', 'Color', 'r');
            plot(hAxis6, plot3_data(:, 3), 'Marker', '^', 'Color', 'r');
            plot(hAxis6, plot3_data(:, 5), 'Color', 'r');
            plot(hAxis6, plot3_data_dend(:, 1), 'Marker', 'o', 'Color', 'k');
            plot(hAxis6, plot3_data_dend(:, 2), 'Marker', 'x', 'Color', 'k');
            plot(hAxis6, plot3_data_dend(:, 3), 'Marker', '^', 'Color', 'k');
            plot(hAxis6, plot3_data_dend(:, 5), 'Color', 'k');
            
            %PLOT7: R mean vs. repetition
            plot(hAxis7, nanmean(data_R, 2), 'Color', 'r');
            plot(hAxis7, nanstd(data_R(:, obj.BaselineFrameIndices), 0, 2), 'Color', 'r');
            plot(hAxis7, nanmean(data_R_dend, 2), 'Color', 'k');
            plot(hAxis7, nanstd(data_R_dend(:, obj.BaselineFrameIndices), 0, 2), 'Color', 'k');
            
            %PLOT8: deltaGoverR noise vs R
            scatter(hAxis8, nanmean(data_R, 2), plot3_data(:, 5));
            
            %PLOT9: deltaG/R plot
            plot(hAxis9, data_time_imaging', data_deltaGoverR_dend');
            
            
            ylim_1=get(hAxis1, 'YLim');
            ylim_9=get(hAxis9, 'YLim');
            lim_min=min([ylim_1 ylim_9]);
            lim_max=max([ylim_1  ylim_9]);
            
            set(hAxis1, 'YLim', [lim_min lim_max]);
            set(hAxis9, 'YLim', [lim_min lim_max]);
            
            
            
            
            function Button_Callback(hObject, eventdata)
                sel_idx=getappdata(hFigure, 'SelectionIndex');
                
                switch get(hObject, 'Tag')
                    case 'Next'
                        new_index=sel_idx+1;
                        if new_index>length(roi_ids), new_index=length(roi_ids); end
                        
                    case 'Prev'
                        new_index=sel_idx-1;
                        if new_index<1, new_index=1; end
                        
                        
                end
                
                
                switch get(hObject, 'Tag')
                    case {'Next', 'Prev'}
                        hChildren=get(AxisHandlesArray, 'Children');
                        hChildren=vertcat(hChildren{:});
                        delete(hChildren);
                        
                        obj.ShowRoiReport(roi_ids, 'SelectionIndex', new_index);
                    case 'ShowRoiFits'
                        obj.ShowRoiFits(roi_ids(sel_idx));
                        
                end
                
            end
            
            function HumanDecision_Callback(hObject, eventdata)
                if get(hObject, 'Value')==0
                    set(hObject, 'Value', 1);
                    return;
                end
                set(setdiff([hHuman_response, hHuman_unresponse, hHuman_ambiguous], hObject), 'Value', 0);
                sel_idx=getappdata(hFigure, 'SelectionIndex');

                roianalysisdb=mksqlite(0, 'open', obj.cellular_roianalysisdb_location);
                switch get(hObject, 'Tag')
                    case 'Responsive'
                        query=['UPDATE "SpinePooledData" SET "isResponsive_HumanVerified"=1 WHERE "SpineID"=' num2str(roi_ids(sel_idx))];
                        query_result=mksqlite(roianalysisdb, query);
                        
                    case 'Unresponsive'
                        query=['UPDATE "SpinePooledData" SET "isResponsive_HumanVerified"=0 WHERE "SpineID"=' num2str(roi_ids(sel_idx))];
                        mksqlite(roianalysisdb, query);
                        query=['UPDATE "SpineIndividualAcquisitions" SET "isResponse_HumanVerified"=0 WHERE "SpineID"=' num2str(roi_ids(sel_idx))];
                        mksqlite(roianalysisdb, query);

                    case 'Ambiguous'
                        query=['UPDATE "SpinePooledData" SET "isResponsive_HumanVerified"=-1 WHERE "SpineID"=' num2str(roi_ids(sel_idx))];
                        mksqlite(roianalysisdb, query);

                end
                mksqlite(roianalysisdb, 'close');
            end
       
        end
        function ShowRoiFits(obj, roi_id, varargin)
            roianalysisdb=mksqlite(0, 'open', obj.cellular_roianalysisdb_location);
            query=['SELECT "RoiDBID", "LinkedDataNo", "deltaGoverR_ROI", "deltaGoverR_dend", "TimeArray",'...
                ' "deltaGoverR_ROI_Fit_Parameters", "deltaGoverR_dend_Fit_Parameters",'...
                ' "isResponse_3StdAboveDendriticSignal", "isResponse_ExponentialFitting", "isResponse_HumanVerified"'...
                ' FROM "SpineIndividualAcquisitions" WHERE "SpineID"=' num2str(roi_id) ' AND "LinkedDataType"="tile" ORDER BY "RoiDBID"'];
            query_result=multiDimStruct2multiDimMembers(mksqlite(roianalysisdb, query));
            mksqlite(roianalysisdb, 'close');
            
            roiIDs=cell2mat(query_result.RoiDBID);
            tileNos=cell2mat(query_result.LinkedDataNo);
            deltaGoverR=cellfun(@str2num, query_result.deltaGoverR_ROI', 'UniformOutput', false);
            deltaGoverR_dend=cellfun(@str2num, query_result.deltaGoverR_dend', 'UniformOutput', false);
            time_imaging=cellfun(@str2num, query_result.TimeArray', 'UniformOutput', false);
            isResponse_3Std=query_result.isResponse_3StdAboveDendriticSignal;
            isResponse_Exp=query_result.isResponse_ExponentialFitting;
            isResponse_Human=query_result.isResponse_HumanVerified;
            
            
            if ~any(cellfun(@isempty, query_result.deltaGoverR_ROI_Fit_Parameters))
                keyboard; %not has been executed before. not debugged.
                deltaGoverR_Fit_Parameters=cell2mat(cellfun(@str2num, query_result.deltaGoverR_ROI_Fit_Parameters', 'UniformOutput', false));
                deltaGoverR_dend_Fit_Parameters=cell2mat(cellfun(@str2num, query_result.deltaGoverR_dend_Fit_Parameters', 'UniformOutput', false));
            else
                 
                deltaGoverR_Fit_Parameters=zeros(length(roiIDs), 6);
                deltaGoverR_dend_Fit_Parameters=zeros(length(roiIDs), 6);
                deltaGoverR_Fit_ydata=cell(length(roiIDs), 1);
                deltaGoverR_dend_Fit_ydata=cell(length(roiIDs), 1);
                Pval=zeros(length(roiIDs), 1);
                
                for j=1:size(deltaGoverR,1)
                    
                    signal_ROI=cell2mat(deltaGoverR(j));
                    signal_ROI(:, [obj.BlankFrameIndices obj.ArtifactFrameIndices])=[];
                    signal_dend=cell2mat(deltaGoverR_dend(j));
                    signal_dend(:, [obj.BlankFrameIndices obj.ArtifactFrameIndices])=[];
                    time=cell2mat(time_imaging(j));
                    time([obj.BlankFrameIndices obj.ArtifactFrameIndices])=[];
                    
                    first_afterstim_frame_time=time(find(time>0, 1, 'first'));
                    minimum_detectable_tau=first_afterstim_frame_time/2; %at 2*tau the signal is expected to be 10% of its initial. barely detectable, if at all. Therefore, a reasonable and still conservative cutoff.
                    
                    tau_decay=[minimum_detectable_tau*(1.5.^(0:14)) Inf];
                    tau_rise=[eps minimum_detectable_tau*(1.5.^(0:14)) 999];
                    
                    analysis_ROI=CalciumSignalModelingByKernelMatching4Traces(single(signal_ROI), time, tau_rise, tau_decay);
                    analysis_dend=CalciumSignalModelingByKernelMatching4Traces(single(signal_dend), time, tau_rise, tau_decay);
                    
                    fit_ROI=CalciumSignalModelingByNonLinearFitting4Traces(signal_ROI, time, [analysis_ROI.tau_min_error_rise analysis_ROI.tau_min_error_decay analysis_ROI.scaling_min_error analysis_ROI.offset_min_error]);
                    fit_dend=CalciumSignalModelingByNonLinearFitting4Traces(signal_dend, time, [analysis_dend.tau_min_error_rise analysis_dend.tau_min_error_decay analysis_dend.scaling_min_error analysis_dend.offset_min_error]);
                    
                    deltaGoverR_Fit_Parameters(j, :)=[fit_ROI.TauR fit_ROI.TauD fit_ROI.Scaling fit_ROI.Offset fit_ROI.peak_DeltaY fit_ROI.peak_Time];
                    deltaGoverR_dend_Fit_Parameters(j, :)=[fit_dend.TauR fit_dend.TauD fit_dend.Scaling fit_dend.Offset fit_dend.peak_DeltaY fit_dend.peak_Time];
                    deltaGoverR_Fit_ydata{j}=fit_ROI.ydata;
                    deltaGoverR_dend_Fit_ydata{j}=fit_dend.ydata;
                  
                    Pval(j)=NaN;
         
                end 
            end
            
            FigurePosition=[200 50 1200 900];
            hFigure=figure('Units', 'pixels', 'Position', FigurePosition, 'Name', ['SpineID: ' num2str(roi_id)]);
            nCols=ceil(sqrt(length(roiIDs)));
            nRows=ceil(length(roiIDs)/nCols);
            PanelWidth=FigurePosition(3)/nCols-(nCols-1)*5;
            PanelHeight=FigurePosition(4)/nRows-(nRows-1)*5;
            
            
            %create panels for individual traces with buttons to interact
            hPanel=zeros(1, length(roiIDs));
            hAxis=zeros(1, length(roiIDs));
            h3StdAbove=zeros(1, length(roiIDs));
            hExpFit=zeros(1, length(roiIDs));
            hHuman_response=zeros(1, length(roiIDs));
            hHuman_unresponse=zeros(1, length(roiIDs));
            hHuman_ambiguous=zeros(1, length(roiIDs));
            
            for j=1:length(roiIDs)
                row_offset=(nRows-ceil(j/nCols))*(PanelHeight+5)+5;
                col_offset=(nCols-mod(j, nCols)-1)*(PanelWidth+5)+5;
                hPanel(j)=uipanel(hFigure, 'BorderType', 'line', 'Units', 'pixels', 'Position', [col_offset row_offset PanelWidth PanelHeight], 'BackgroundColor', [0.8 0.8 0.8], 'Userdata', j);
                hAxis(j)=axes('Parent', hPanel(j), 'Units', 'pixels', 'OuterPosition', [0 30 PanelWidth PanelHeight-30], 'NextPlot', 'add', 'Userdata', j);
                h3StdAbove(j)=uicontrol(hPanel(j), 'Style', 'text', 'String', '3StdAbove', 'Tag', '3StdAbove', 'Position', [(PanelWidth-5)/5*0+5 2 (PanelWidth-5)/5-5 20], 'BackgroundColor', [0.8 0.8 0.8], 'Userdata', j);
                hExpFit(j)=uicontrol(hPanel(j), 'Style', 'text', 'String', 'ExpFit', 'Tag', 'ExpFit', 'Position', [(PanelWidth-5)/5*1+5 2 (PanelWidth-5)/5-5 20], 'BackgroundColor', [0.8 0.8 0.8], 'Userdata', j);
                hHuman_response(j)=uicontrol(hPanel(j), 'Style', 'togglebutton', 'String', 'Responsive', 'Tag', 'Responsive', 'Position', [(PanelWidth-5)/5*2+5 2 (PanelWidth-5)/5-5 20], 'Callback', @HumanDecision_Callback, 'Userdata', j);
                hHuman_unresponse(j)=uicontrol(hPanel(j), 'Style', 'togglebutton', 'String', 'Unresponsive', 'Tag', 'Unresponsive', 'Position', [(PanelWidth-5)/5*3+5 2 (PanelWidth-5)/5-5 20], 'Callback', @HumanDecision_Callback, 'Userdata', j);
                hHuman_ambiguous(j)=uicontrol(hPanel(j), 'Style', 'togglebutton', 'String', 'Ambiguous', 'Tag', 'Ambiguous', 'Position', [(PanelWidth-5)/5*4+5 2 (PanelWidth-5)/5-5 20], 'Callback', @HumanDecision_Callback, 'Userdata', j);
            end
            
            
            % create plots
            for j=1:length(roiIDs)
                
                if isempty(isResponse_3Std{j})
                elseif isResponse_3Std{j}==1
                    set(h3StdAbove(j), 'BackgroundColor', [0 1 0]);
                elseif isResponse_3Std{j}==0
                    set(h3StdAbove(j), 'BackgroundColor', [1 0 0]);
                elseif isResponse_3Std{j}==-1
                    set(h3StdAbove(j), 'BackgroundColor', [1 1 0]);
                end
                
                if isempty(isResponse_Exp{j})
                elseif isResponse_Exp{j}==1
                    set(hExpFit(j), 'BackgroundColor', [0 1 0]);
                elseif isResponse_Exp{j}==0
                    set(hExpFit(j), 'BackgroundColor', [1 0 0]);
                elseif isResponse_Exp{j}==-1
                    set(hExpFit(j), 'BackgroundColor', [1 1 0]);
                end
                
                if isempty(isResponse_Human{j})
                elseif isResponse_Human{j}==1
                    set(hHuman_response(j), 'Value', 1);
                elseif isResponse_Human{j}==0
                    set(hHuman_unresponse(j), 'Value', 1);
                elseif isResponse_Human{j}==-1
                    set(hHuman_ambiguous(j), 'Value', 1);
                end
                
                time=time_imaging{j};
                time([obj.BlankFrameIndices obj.ArtifactFrameIndices])=[];
                baseline_length=length(time(time<0));
                
                %spine signal fit   
                rise=deltaGoverR_Fit_Parameters(j, 1);
                decay=deltaGoverR_Fit_Parameters(j, 2);
                peak_y=deltaGoverR_Fit_Parameters(j, 5);
                maximum_t=deltaGoverR_Fit_Parameters(j, 6);
                pval=NaN;
     
                
                spine_fit_desc=['{\bf Spine} {\bf \taur:}' num2str(rise, '%0.3f') ' {\bf \taud:}' num2str(decay, '%0.3f') ' {\bf \Deltamax:}' num2str(peak_y, '%0.2f') ' {\bf tmax:}' num2str(maximum_t,'%0.3f') ' {\bf Pval:}' num2str(pval, '%0.3f')];
                
                %dendrite signal fit
                rise=deltaGoverR_dend_Fit_Parameters(j, 1);
                decay=deltaGoverR_dend_Fit_Parameters(j, 2);
               peak_y=deltaGoverR_dend_Fit_Parameters(j, 5);
                maximum_t=deltaGoverR_dend_Fit_Parameters(j, 6);
                pval=NaN;
              
                dend_fit_desc=['{\bf Dend} {\bf \taur:}' num2str(rise, '%0.3f') ' {\bf \taud:}' num2str(decay, '%0.3f') ' {\bf \Deltamax:}' num2str(peak_y, '%0.2f') ' {\bf tmax:}' num2str(maximum_t,'%0.3f') ' {\bf Pval:}' num2str(pval, '%0.3f')];
                
                %data
                dGoR_roi=deltaGoverR{j};
                dGoR_roi([obj.BlankFrameIndices obj.ArtifactFrameIndices])=[];
                dGoR_dend=deltaGoverR_dend{j};
                dGoR_dend([obj.BlankFrameIndices obj.ArtifactFrameIndices])=[];
                
                %plot
                
                plot(hAxis(j), time, dGoR_roi, 'LineStyle', 'none', 'Marker', 'o', 'Color', 'r');
                plot(hAxis(j), time, dGoR_dend, 'LineStyle', 'none', 'Marker', 'o', 'Color', 'k');
                plot(hAxis(j), time(time<0), deltaGoverR_Fit_ydata{j}(time<0), 'LineWidth', 1, 'Color', 'r');
                plot(hAxis(j), time(time>=0), deltaGoverR_Fit_ydata{j}(time>=0), 'LineWidth', 1, 'Color', 'r');
                plot(hAxis(j), time(time<0), deltaGoverR_dend_Fit_ydata{j}(time<0), 'LineWidth', 1, 'Color', 'k');
                plot(hAxis(j), time(time>=0), deltaGoverR_dend_Fit_ydata{j}(time>=0), 'LineWidth', 1, 'Color', 'k');
%                 xlabel(hAxis(j), 'time (s)');
%                 ylabel(hAxis(j), '\DeltaG/R');
%                 title(hAxis(j), {['\fontsize{8} RoiDBID:' num2str(roiIDs(j)) ' Tile:' num2str(tileNos(j)) ' p:' num2str(Pval(j))]; spine_fit_desc; dend_fit_desc});
            end
            
             function HumanDecision_Callback(hObject, eventdata)
                if get(hObject, 'Value')==0
                    set(hObject, 'Value', 1);
                    return;
                end
                panel_no=get(hObject, 'Userdata');
                
                set(setdiff([hHuman_response(panel_no), hHuman_unresponse(panel_no), hHuman_ambiguous(panel_no)], hObject), 'Value', 0);

                roianalysisdb=mksqlite(0, 'open', obj.cellular_roianalysisdb_location);
                switch get(hObject, 'Tag')
                    case 'Responsive'
                        query=['UPDATE "SpineIndividualAcquisitions" SET "isResponse_HumanVerified"=1 WHERE "RoiDBID"=' num2str(roiIDs(panel_no))];
                        query_result=mksqlite(roianalysisdb, query);
                        
                    case 'Unresponsive'
                        query=['UPDATE "SpineIndividualAcquisitions" SET "isResponse_HumanVerified"=0 WHERE "RoiDBID"=' num2str(roiIDs(panel_no))];
                        mksqlite(roianalysisdb, query);

                    case 'Ambiguous'
                        query=['UPDATE "SpineIndividualAcquisitions" SET "isResponse_HumanVerified"=-1 WHERE "RoiDBID"=' num2str(roiIDs(panel_no))];
                        mksqlite(roianalysisdb, query);

                end
                mksqlite(roianalysisdb, 'close');
            end
            
        end
        
        function plot_metadata=ShowSchematicSegments(obj, varargin)
            %all arguments are also passed directly to the data collecting function:
            %arguments used by this function: 'SchemeType', 'SpineWidth', 'LikelihoodThresh', 'TargetAxis'
            %arguments used by data collection function: 'ResponseDecisionAlgorithm', 'DistanceSource', 'SchemeType', 'ShowClusters'
            
            XY_TO_DPI_FACTOR=[6 54];
            
            SPINE_LENGTH=0.75;
            SPINE_SEPARATION_FACTOR=0.3;
            CLUSTER_MARK_MARGIN=0.4;
            
            if ~any(strcmp(varargin, 'SchemeType')), scheme='order';
            else scheme=varargin{find(strcmp('SchemeType', varargin))+1}; end
            
            if ~any(strcmp(varargin, 'SpineWidth')), spine_width=1;
            else spine_width=varargin{find(strcmp('SpineWidth', varargin))+1}; end
            
            if ~obj.isAttr('/RoiAnalysis', 'ProcessComplete_ComputeSpineDistances')
                disp('Compute spine distances first.');
                return;
            elseif obj.readAttr('/RoiAnalysis', 'ProcessComplete_ComputeSpineDistances')~=1
                disp('Compute spine distances first.');
                return;
            end
            
            if any(strcmp(varargin, 'LikelihoodThresh'))
                likelihood_thresh=varargin{find(strcmp('LikelihoodThresh', varargin))+1};
            else
                likelihood_thresh=0.02;
            end
            
            varargin=[varargin, 'SpineLength', SPINE_LENGTH, 'SpineSeparationFactor', SPINE_SEPARATION_FACTOR, 'ClusterMarkMargin', CLUSTER_MARK_MARGIN];
            plot_metadata=obj.SchematicSegments_StructureData(varargin{:});
            
            cell_seg_offset=plot_metadata.cell_seg_offset;
            cell_segments=plot_metadata.cell_segments;
            cell_segmentIDs=plot_metadata.cell_segmentIDs;
            cell_segments_originalTag=plot_metadata.cell_segments_originalTag;
            cell_segments_branchID=plot_metadata.cell_segments_branchID;
            cell_segments_hasChildren=plot_metadata.cell_segments_hasChildren;
            cell_segments_length=plot_metadata.cell_segments_length;
            cell_spineids=plot_metadata.cell_spineids;
            cell_distances=plot_metadata.cell_distances;
            cell_orders=plot_metadata.cell_orders;
            cell_responses=plot_metadata.cell_responses;
            cell_success_rate=plot_metadata.cell_success_rate;
            cell_segments_nClusters=plot_metadata.cell_segments_nClusters;
            cell_segments_SpinesInCluster=plot_metadata.cell_segments_SpinesInCluster;
            cell_segments_ClusterLikelihood=plot_metadata.cell_segments_ClusterLikelihood;
            cell_segments_ClusterLikelihoodAny=plot_metadata.cell_segments_ClusterLikelihoodAny;
            
            show_clusters=plot_metadata.show_clusters;
            
            if any(strcmp(varargin, 'TargetAxis'))
                hAxis=varargin{find(strcmp('TargetAxis', varargin))+1};
            else
                hFigure=figure('Color', 'w', 'Units', 'points');
                hAxis=axes('NextPlot', 'add', 'YColor', 'w', 'Parent', hFigure, 'Units', 'points');
                title(hAxis, obj.filename, 'Interpreter', 'none');
            end
            
            %draw vertical connecting first order branches.
            connected_first_order=vertcat(cell_seg_offset{logical(vertcat(cell_seg_offset{:, 1})), 5});
            line([0 0], [min(connected_first_order) max(connected_first_order)], 'Parent', hAxis, 'LineWidth', 3, 'Color', [0.6 0.6 0.6]);
            
            for i=1:size(cell_seg_offset, 1)
                branch_segments=cell_segments{i};
                branch_offset_x=cell_seg_offset{i, 2};
                branch_offset_y=cell_seg_offset{i, 3};
                branch_isConnected=cell_seg_offset{i, 1};
                branch_segments_length=cell_segments_length{i};
                branch_segments_hasChildren=cell2mat(cell_segments_hasChildren{i});
                branch_segments_originalTag=cell_segments_originalTag{i};
                branch_spineids=cell_spineids{i};
                branch_segments_nClusters=cell_segments_nClusters{i};
                branch_segments_SpinesInCluster=cell_segments_SpinesInCluster{i};
                branch_segments_ClusterLikelihood=cell_segments_ClusterLikelihood{i};
                branch_segments_ClusterLikelihoodAny=cell_segments_ClusterLikelihoodAny{i};
                
                switch scheme
                    case 'distance'
                        branch_spineloc=cell_distances{i};
                    case 'order'
                        branch_spineloc=cell_orders{i};
                end
                branch_responses=cell_responses{i};
                branch_success_rate=cell_success_rate{i};
                
                %draw vertical connecting lines for sister segments
                unique_offsets_x=unique(branch_offset_x);
                count=histc(branch_offset_x, unique_offsets_x);
                if any(count>2) %this should not happen theoretically, but this implementation to find pairs is lousy as well.
                    keyboard;
                end
                vert_line_loc_x=unique_offsets_x(count==2);
                for j=1:length(vert_line_loc_x)
                    vert_line_loc_y=branch_offset_y(branch_offset_x==vert_line_loc_x(j));
                    line([vert_line_loc_x(j) vert_line_loc_x(j)], [vert_line_loc_y(1) vert_line_loc_y(2)], 'Parent', hAxis, 'LineWidth', 2, 'Color', [0.6 0.6 0.6]);
                end
                
                for j=1:length(branch_offset_x)
                    
                    segment_length=branch_segments_length(j);
                    
                    if branch_isConnected==1
                        line([branch_offset_x(j) branch_offset_x(j)+segment_length], [branch_offset_y(j) branch_offset_y(j)], 'Parent', hAxis, 'LineWidth', 2, 'Color', [0.6 0.6 0.6]);
                        if branch_segments_hasChildren(j)==false
                            line([branch_offset_x(j)+segment_length branch_offset_x(j)+segment_length+10], [branch_offset_y(j) branch_offset_y(j)], 'Parent', hAxis, 'LineWidth', 2, 'LineStyle', ':', 'Color', [0.6 0.6 0.6]);
                        elseif branch_segments_hasChildren(j)==true && segment_length==0
                            line([branch_offset_x(j)+segment_length branch_offset_x(j)+segment_length+10], [branch_offset_y(j) branch_offset_y(j)], 'Parent', hAxis, 'LineWidth', 2, 'LineStyle', ':', 'Color', [0.6 0.6 0.6]);
                        end
                        responsive_locarray=branch_spineloc{j}(branch_responses{j});
                        unresponsive_locarray=branch_spineloc{j}(~branch_responses{j});
                        
                    else %then unconnected, misc branch. start with leading dotted line
                        line([branch_offset_x(j) branch_offset_x(j)+10], [branch_offset_y(j) branch_offset_y(j)], 'Parent', hAxis, 'LineWidth', 2, 'LineStyle', ':', 'Color', [0.6 0.6 0.6]);
                        line([branch_offset_x(j)+10 branch_offset_x(j)+segment_length+10], [branch_offset_y(j) branch_offset_y(j)], 'Parent', hAxis, 'LineWidth', 2, 'Color', [0.6 0.6 0.6]);
                        line([branch_offset_x(j)+segment_length+10 branch_offset_x(j)+segment_length+20], [branch_offset_y(j) branch_offset_y(j)], 'Parent', hAxis, 'LineWidth', 2, 'LineStyle', ':', 'Color', [0.6 0.6 0.6]);
                        responsive_locarray=branch_spineloc{j}(branch_responses{j})+10;
                        unresponsive_locarray=branch_spineloc{j}(~branch_responses{j})+10;
                    end
                    
                    responsive_success=branch_success_rate{j}(branch_responses{j});

                    for k=1:length(unresponsive_locarray)
                        line([unresponsive_locarray(k)+branch_offset_x(j) unresponsive_locarray(k)+branch_offset_x(j)], [branch_offset_y(j)-(SPINE_LENGTH/2) branch_offset_y(j)+(SPINE_LENGTH/2)], 'Parent', hAxis, 'LineWidth', spine_width, 'Color', 'k');
                    end
                    for k=1:length(responsive_locarray)
                        
                        if responsive_success(k)<=1/3
                            spine_length=SPINE_LENGTH*(1/3);
                        elseif responsive_success(k)<=2/3
                            spine_length=SPINE_LENGTH*(2/3);
                        else
                            spine_length=SPINE_LENGTH;
                        end
                        
                        line([responsive_locarray(k)+branch_offset_x(j) responsive_locarray(k)+branch_offset_x(j)], [branch_offset_y(j)-(spine_length/2) branch_offset_y(j)+(spine_length/2)], 'Parent', hAxis, 'LineWidth', spine_width, 'Color', 'r');
                    end
                    
                    %render clusters on the figure
                    if show_clusters==true
                       
                        segment_nClusters=branch_segments_nClusters(j);
                        
                        if segment_nClusters>0
                            segment=branch_segments{j};
                            segment_spineids=branch_spineids{j};
                            segment_spine_locs=branch_spineloc{j};
                            
                            segments_SpinesInCluster=branch_segments_SpinesInCluster{j};
                            segments_ClusterLikelihood=branch_segments_ClusterLikelihood{j};
                            segments_ClusterLikelihoodAny=branch_segments_ClusterLikelihoodAny{j};
                            
                            for k=1:length(segments_SpinesInCluster)
                                spines_in_cluster=str2num(segments_SpinesInCluster{k});
                                cluster_likelihood=segments_ClusterLikelihood{k};
                                cluster_likelihood_any=segments_ClusterLikelihoodAny{k};
                                
                                [~, spine_indices, ~]=intersect(segment_spineids, spines_in_cluster);
                                distances=segment_spine_locs(spine_indices);
                                
                                if branch_isConnected==1
                                    cluster_mark_bounlow=branch_offset_x(j)+min(distances);
                                    cluster_mark_bounhi=branch_offset_x(j)+max(distances);
                                else
                                    cluster_mark_bounlow=branch_offset_x(j)+min(distances)+10;
                                    cluster_mark_bounhi=branch_offset_x(j)+max(distances)+10;
                                end
                                
                                if strcmp(segment(end), 'A')
                                    mark_y=branch_offset_y(j)-(SPINE_LENGTH/2)-(SPINE_LENGTH/10);
                                    text1_y=mark_y-0.12;
                                    text2_y=text1_y-0.14;
                                elseif strcmp(segment(end), 'B')
                                    mark_y=branch_offset_y(j)+(SPINE_LENGTH/2)+(SPINE_LENGTH/10);
                                    text1_y=mark_y+0.12;
                                    text2_y=text1_y+0.14;
                                else
                                    mark_y=branch_offset_y(j)+(SPINE_LENGTH/2)+(SPINE_LENGTH/10);
                                    text1_y=mark_y+0.12;
                                    text2_y=text1_y+0.14;
                                end
                                
                                if cluster_likelihood<=likelihood_thresh
                                    color_cluster='r';
                                else
                                    color_cluster='k';
                                end
                                
                                line([cluster_mark_bounlow cluster_mark_bounhi], [mark_y mark_y], 'Parent', hAxis, 'LineWidth', 2, 'Color', color_cluster);
%                               text(cluster_mark_bounlow, text1_y, num2str(cluster_likelihood_any, '%.3f'), 'Color', 'b', 'FontSize', 8, 'FontWeight', 'bold', 'Parent', hAxis);
%                               text(cluster_mark_bounlow, text2_y, num2str(cluster_likelihood, '%.3f'), 'Color', 'r', 'FontSize', 8, 'FontWeight', 'bold', 'Parent', hAxis);
                                text(cluster_mark_bounlow, text1_y, num2str(cluster_likelihood, '%.3f'), 'Color', 'k', 'FontSize', 8, 'FontWeight', 'bold', 'Parent', hAxis);

                            end
                        end
                    end
                end
            end
            
            %calculate optimal XLim and YLim
            min_seg_Yoffset=min(vertcat(cell_seg_offset{:, 3}));
            max_seg_Yoffset=max(vertcat(cell_seg_offset{:, 3}));
            set(hAxis, 'YLim', [min_seg_Yoffset-SPINE_LENGTH max_seg_Yoffset+SPINE_LENGTH]);
            max_seg_Xoffset=max(vertcat(cell_seg_offset{:, 2})+vertcat(cell_segments_length{:}))+15; %+15 is to take accaount the dotted end of segments.
            set(hAxis, 'XLim', [0 max_seg_Xoffset]);

            if ~any(strcmp(varargin, 'TargetAxis')) %fix the axis and window size so that all the dendrograms generated will have same scaling
                axis_xlim=get(hAxis, 'XLim');
                axis_ylim=get(hAxis, 'YLim');
                axis_pos=get(hAxis, 'Position');
                
                axis_xy_width=axis_xlim(2)-axis_xlim(1);
                axis_xy_height=axis_ylim(2)-axis_ylim(1);
                
                axis_target_size=[axis_xy_width axis_xy_height].*XY_TO_DPI_FACTOR;
                set(hAxis, 'Position', [axis_pos(1) axis_pos(2) axis_target_size]);

                axis_boundaries=get(hAxis, 'OuterPosition');
                set(hFigure, 'Position', [150 200 axis_boundaries(3) axis_boundaries(4)]);
            end

        end
        function data=SchematicSegments_StructureData(obj, varargin)
            if ~any(strcmp(varargin, 'ResponseDecisionAlgorithm')), response_decision='none';
            else response_decision=varargin{find(strcmp('ResponseDecisionAlgorithm', varargin))+1}; end
            
            if ~any(strcmp(varargin, 'SchemeType')), scheme='order';
            else scheme=varargin{find(strcmp('SchemeType', varargin))+1}; end
            
            if ~any(strcmp(varargin, 'DistanceSource')), dist_source='CalciumReconstruction';
            else dist_source=varargin{find(strcmp('DistanceSource', varargin))+1}; end
            
            SPINE_LENGTH=varargin{find(strcmp('SpineLength', varargin))+1};
            SPINE_SEPARATION_FACTOR=varargin{find(strcmp('SpineSeparationFactor', varargin))+1};
            CLUSTER_MARK_MARGIN=varargin{find(strcmp('ClusterMarkMargin', varargin))+1};
            
            if ~obj.isAttr('/RoiAnalysis', 'ProcessComplete_ComputeSpineDistances')
                disp('Compute spine distances first.');
                return;
            elseif obj.readAttr('/RoiAnalysis', 'ProcessComplete_ComputeSpineDistances')~=1
                disp('Compute spine distances first.');
                return;
            end
            
            roianalysisdb=mksqlite(0, 'open', obj.cellular_roianalysisdb_location);
            
            if any(strcmp(varargin, 'ShowClusters')) && ~strcmp(response_decision, 'none')
                show_clusters=true;
                dist_crit=varargin{find(strcmp('ShowClusters', varargin))+1};
                if isempty(mksqlite(roianalysisdb, 'SELECT name FROM sqlite_master WHERE type=''table'' AND name="ClusterAnalysis"'))
                    disp('Clusters have not been detected. Will not attempt to show.');
                    show_clusters=false;
                end
            else
                show_clusters=false;
            end
            
            mksqlite(roianalysisdb, ['ATTACH DATABASE  "' obj.cellular_procdatadb_location '" AS "ProcDB"']);
            if strcmp(response_decision, 'none')
                query=['SELECT DISTINCT a."SpineID", a."DistanceAlongDendrite_um", a."DistanceAlongDendrite_order", a."BranchID", a."SegmentID", b."LineTag" '...
                    'FROM "SpinePooledData" as a '...
                    'INNER JOIN "ProcDB"."ROIs" as b ON a."SegmentID"=b."LineID" '...
                    'WHERE a."DistanceAlongDendrite_source"="' dist_source '" AND b."LineTag" NOT NULL '...
                    'ORDER BY a."DistanceAlongDendrite_order"'];
                query_result=multiDimStruct2multiDimMembers(mksqlite(roianalysisdb, query));
                spine_ids=cell2mat(query_result.SpineID)';
                distances=cell2mat(query_result.DistanceAlongDendrite_um)';
                orders=cell2mat(query_result.DistanceAlongDendrite_order)';
                branch_ids=cell2mat(query_result.BranchID)';
                segment_ids=query_result.SegmentID';
                linetags=query_result.LineTag';
                responses=zeros(1, length(spine_ids))';
                success_rate=zeros(1, length(spine_ids))';

            else
                column_name=['isResponsive_' response_decision];
                column_name2=['nSuccess_' response_decision];
                query=['SELECT DISTINCT a."SpineID", a."DistanceAlongDendrite_um", a."DistanceAlongDendrite_order", a."' column_name '", a."BranchID", a."' column_name2 '", a."nTrials", a."SegmentID", b."LineTag" '...
                    'FROM "SpinePooledData" as a '...
                    'INNER JOIN "ProcDB"."ROIs" as b ON a."SegmentID"=b."LineID" '...
                    'WHERE a."DistanceAlongDendrite_source"="' dist_source '" AND b."LineTag" NOT NULL '...
                    'ORDER BY a."BranchID", b."LineTag", a."DistanceAlongDendrite_order"'];
                query_result=multiDimStruct2multiDimMembers(mksqlite(roianalysisdb, query));
                spine_ids=cell2mat(query_result.SpineID)';
                distances=cell2mat(query_result.DistanceAlongDendrite_um)';
                orders=cell2mat(query_result.DistanceAlongDendrite_order)';
                branch_ids=cell2mat(query_result.BranchID)';
                linetags=query_result.LineTag';
                segment_ids=query_result.SegmentID';
                success_rate=cell2mat(query_result.(column_name2)')./cell2mat(query_result.nTrials');
                
                if show_clusters==true
                    query_result_clusters=multiDimStruct2multiDimMembers(mksqlite(roianalysisdb, ['SELECT DISTINCT count("ClusterID") AS nClusters, "SegmentTag", "BranchID" FROM "ClusterAnalysis" WHERE "DistanceCriterion"=' num2str(dist_crit) ' AND "ResponseDecision"="' response_decision '" GROUP BY "SegmentTag"']));
                    if ~isempty(query_result_clusters)
                        nClusters_raw=[query_result_clusters.SegmentTag' query_result_clusters.BranchID' query_result_clusters.nClusters'];
                    else
                        nClusters_raw={[] [] []};
                    end
                else
                    nClusters_raw={[] [] []};
                end
                
                if any(strcmp(varargin, 'IncludeAmbiguous'))
                    responses=cell2mat(query_result.(column_name)')==1 | cell2mat(query_result.(column_name)')==-1;
                else
                    responses=cell2mat(query_result.(column_name)')==1;
                end
                if isempty(responses)
                    disp([response_decision ': No response data present.']);
                    responses=zeros(length(spine_ids), 1);
                end
            end
            
            %get spineless segments
            query=['SELECT DISTINCT "LineID", "BranchID", "LineTag" '...
                    'FROM "ProcDB"."ROIs" '...
                    'WHERE "LineID" NOT IN (SELECT DISTINCT "SegmentID" FROM "SpinePooledData") '...
                    'AND "Structure"="Dendrite" AND "Geometry"="Point" AND "LinkedDataType"="reconstruction" AND "TrashDBID" IS NULL'];
            query_result=mksqlite(roianalysisdb, query);
            
            if ~isempty(query_result)
                for i=1:length(query_result)
                    segment_ids=[segment_ids; {query_result(i).LineID}];
                    branch_ids=[branch_ids; query_result(i).BranchID];
                    linetags=[linetags; {query_result(i).LineTag}];
                    
                    spine_ids=[spine_ids; NaN];
                    distances=[distances; NaN];
                    orders=[orders; NaN];
                    responses=[responses; false];
                    success_rate=[success_rate; NaN];
                end
            end
            
            
            mksqlite(roianalysisdb, 'DETACH "ProcDB"');
            mksqlite(roianalysisdb, 'close');
            
            idx=1:length(spine_ids);
            new_segment_idxs=unique([1; find(branch_ids(idx(1:end-1))~=branch_ids(idx(2:end)))+1; find(~strcmp(linetags(idx(1:end-1)), linetags(idx(2:end))))+1; length(spine_ids)+1]);
            segment_spine_no=(new_segment_idxs(2:end)-new_segment_idxs(1:end-1));
            
            branch_ids=mat2cell(branch_ids, segment_spine_no);
            branch_list=cellfun(@(member)member(1), branch_ids);
            linetags=mat2cell(linetags, segment_spine_no);
            segment_ids=mat2cell(segment_ids, segment_spine_no);
            segment_list=cellfun(@(member)member(1), linetags);
            segmentID_list=cellfun(@(member)member(1), segment_ids);
            
            spine_ids=mat2cell(spine_ids, segment_spine_no);
            distances=mat2cell(distances, segment_spine_no);
            orders=mat2cell(orders, segment_spine_no);
            responses=mat2cell(responses, segment_spine_no);
            success_rate=mat2cell(success_rate, segment_spine_no);
            
            %clean NaN values for spineless segments with empty matrices.
            nan_indices=cellfun(@(member)all(isnan(member)), spine_ids);
            spine_ids(nan_indices)={[]};
            distances(nan_indices)={[]};
            orders(nan_indices)={[]};
            responses(nan_indices)={[]};
            success_rate(nan_indices)={[]};

            nClusters=zeros(length(segment_list), 1);
            spines_in_cluster=cell(length(segment_list), 1);
            cluster_likelihood=cell(length(segment_list), 1);
            cluster_likelihood_any=cell(length(segment_list), 1);
            
            for i=1:length(segment_list)
                if show_clusters==true
                    seg=segment_list{i};
                    branch=branch_list(i);
                    
                    seg_index=strcmp(nClusters_raw(:,1), seg);
                    branch_index=cell2mat(nClusters_raw(:,2))==branch;
                    
                    if any(seg_index&branch_index)
                        nClusters(i)=nClusters_raw{seg_index&branch_index, 3};
                        roianalysisdb=mksqlite(0, 'open', obj.cellular_roianalysisdb_location);
                        query=['SELECT "SpinesInCluster", "ClusterLikelihood", "ClusterLikelihoodAny" '...
                            'FROM "ClusterAnalysis" '...
                            'WHERE "SegmentTag"="' seg '" AND "BranchID"=' num2str(branch)...
                            ' AND "DistanceCriterion"=' num2str(dist_crit)...
                            ' AND "ResponseDecision"="' response_decision '"'];
                        query_result=multiDimStruct2multiDimMembers(mksqlite(roianalysisdb, query));
                        mksqlite(roianalysisdb, 'close');
                        
                        spines_in_cluster{i}=query_result.SpinesInCluster;
                        cluster_likelihood{i}=query_result.ClusterLikelihood;
                        cluster_likelihood_any{i}=query_result.ClusterLikelihoodAny;
                    else
                        spines_in_cluster{i}=[];
                        cluster_likelihood{i}=[];
                        cluster_likelihood_any{i}=[];
                    end
                    
                else
                    spines_in_cluster{i}=[];
                    cluster_likelihood{i}=[];
                    cluster_likelihood_any{i}=[];
                end
            end
            
            branch_list_unique=unique(branch_list);
            
            identical_branches=obj.identical_branches;
            if iscell(identical_branches) %then multiple branches paired
                identical_branches_pooled=cell2mat(identical_branches);
            else
                identical_branches_pooled=identical_branches;
                identical_branches={identical_branches};
            end
            
            rest_branches=setdiff(branch_list_unique, identical_branches_pooled);
            if ~isempty(rest_branches)
                 rest_branches=num2cell(rest_branches);
                 unique_branches=[identical_branches rest_branches];
            else
                 unique_branches=identical_branches;
            end    
                
            first_order_pool='ABCDEFGHIJKLMNOPQRSTUVWXYZ';
            first_order_counter=1;
            
            cell_segments={};
            cell_segmentIDs={};
            cell_segments_originalTag={};
            cell_segments_branchID={};
            cell_segments_hasChildren={};
            cell_segments_nClusters={};
            cell_segments_SpinesInCluster={};
            cell_segments_ClusterLikelihood={};
            cell_segments_ClusterLikelihoodAny={};
            cell_spineids={};
            cell_distances={};
            cell_orders={};
            cell_responses={};
            cell_success_rate={};
            
            for i=1:length(unique_branches)
                
                branch_segments=segment_list(ismember(branch_list, unique_branches{i}));
                branch_segmentIDs=segmentID_list(ismember(branch_list, unique_branches{i}));
                branch_branchID=branch_list(ismember(branch_list, unique_branches{i}));
                branch_spineids=spine_ids(ismember(branch_list, unique_branches{i}));
                branch_distances=distances(ismember(branch_list, unique_branches{i}));
                branch_orders=orders(ismember(branch_list, unique_branches{i}));
                branch_responses=responses(ismember(branch_list, unique_branches{i}));
                branch_nClusters=nClusters(ismember(branch_list, unique_branches{i}));
                branch_SpinesInCluster=spines_in_cluster(ismember(branch_list, unique_branches{i}));
                branch_ClusterLikelihood=cluster_likelihood(ismember(branch_list, unique_branches{i}));
                branch_ClusterLikelihoodAny=cluster_likelihood_any(ismember(branch_list, unique_branches{i}));
                branch_success_rate=success_rate(ismember(branch_list, unique_branches{i}));
                
                firstorder_segments=unique(cellfun(@(member)member(1), branch_segments));
                
                for j=1:length(firstorder_segments)
                    
                    if ~strcmp(firstorder_segments(j), '?')  %if the segment is connected to the soma
                        
                        subsegments=branch_segments(cellfun(@(member)strcmp(member(1), firstorder_segments(j)), branch_segments));
                        subsegmentIDs=branch_segmentIDs(cellfun(@(member)strcmp(member(1), firstorder_segments(j)), branch_segments));
                        subsegments_branchID=branch_branchID(cellfun(@(member)strcmp(member(1), firstorder_segments(j)), branch_segments));
                        subsegments_spineids=branch_spineids(cellfun(@(member)strcmp(member(1), firstorder_segments(j)), branch_segments));
                        subsegments_distances=branch_distances(cellfun(@(member)strcmp(member(1), firstorder_segments(j)), branch_segments));
                        subsegments_orders=branch_orders(cellfun(@(member)strcmp(member(1), firstorder_segments(j)), branch_segments));
                        subsegments_responses=branch_responses(cellfun(@(member)strcmp(member(1), firstorder_segments(j)), branch_segments));
                        subsegments_success_rate=branch_success_rate(cellfun(@(member)strcmp(member(1), firstorder_segments(j)), branch_segments));
                        subsegments_nClusters=branch_nClusters(cellfun(@(member)strcmp(member(1), firstorder_segments(j)), branch_segments));
                        subsegments_SpinesInCluster=branch_SpinesInCluster(cellfun(@(member)strcmp(member(1), firstorder_segments(j)), branch_segments));
                        subsegments_ClusterLikelihood=branch_ClusterLikelihood(cellfun(@(member)strcmp(member(1), firstorder_segments(j)), branch_segments));
                        subsegments_ClusterLikelihoodAny=branch_ClusterLikelihoodAny(cellfun(@(member)strcmp(member(1), firstorder_segments(j)), branch_segments));

                        subsegments_hasChildren=num2cell(false(length(subsegments), 1));
                        
                        k=1;
                        while k<=length(subsegments)
                            seg=subsegments{k};
                            
                            if length(seg)==1 %then first order segment
                                k=k+1;
                                continue;
                            end
                            
                            %check for the existance of parent segments
                            for l=1:length(seg)-1
                                parent_seg=seg(1:l);
                                if ~any(cellfun(@(member)strcmp(member, parent_seg), subsegments))
                                    subsegments=[subsegments; {parent_seg}];
                                    subsegmentIDs=[subsegmentIDs; {[]}];
                                    subsegments_branchID=[subsegments_branchID; subsegments_branchID(k)];
                                    subsegments_spineids=[subsegments_spineids; {[]}];
                                    subsegments_distances=[subsegments_distances; {0}];
                                    subsegments_orders=[subsegments_orders; {0}];
                                    subsegments_responses=[subsegments_responses; {[]}];
                                    subsegments_success_rate=[subsegments_success_rate; {[]}];
                                    subsegments_nClusters=[subsegments_nClusters; 0];
                                    subsegments_hasChildren=[subsegments_hasChildren; {true}];
                                    subsegments_SpinesInCluster=[subsegments_SpinesInCluster; {[]}];
                                    subsegments_ClusterLikelihood=[subsegments_ClusterLikelihood; {[]}];
                                    subsegments_ClusterLikelihoodAny=[subsegments_ClusterLikelihoodAny; {[]}];
                                else
                                    subsegments_hasChildren{strcmp(parent_seg, subsegments(:, 1))}=true;
                                end
                            end
                            
                            %check for sister segments
                            if strcmp(seg(end), 'A')
                                seg2check=[seg(1:end-1) 'B'];
                            else
                                seg2check=[seg(1:end-1) 'A'];
                            end
                            
                            if ~any(cellfun(@(member)strcmp(member, seg2check), subsegments))
                                subsegments=[subsegments; {seg2check}];
                                subsegmentIDs=[subsegmentIDs; {[]}];
                                subsegments_branchID=[subsegments_branchID; subsegments_branchID(k)];
                                subsegments_spineids=[subsegments_spineids; {[]}];
                                subsegments_distances=[subsegments_distances; {0}];
                                subsegments_orders=[subsegments_orders; {0}];
                                subsegments_responses=[subsegments_responses; {[]}];
                                subsegments_success_rate=[subsegments_success_rate; {[]}];
                                subsegments_nClusters=[subsegments_nClusters; 0];
                                subsegments_hasChildren=[subsegments_hasChildren; {false}];
                                subsegments_SpinesInCluster=[subsegments_SpinesInCluster; {[]}];
                                subsegments_ClusterLikelihood=[subsegments_ClusterLikelihood; {[]}];
                                subsegments_ClusterLikelihoodAny=[subsegments_ClusterLikelihoodAny; {[]}];
                            end
                            k=k+1;
                             
                        end
                        
                        subsegments_originalTag=subsegments;
                        
                        %change the lettering for the first order segment
                        subsegments=cellfun(@(member)horzcat(first_order_pool(first_order_counter), member(2:end)), subsegments, 'UniformOutput', false);
                        first_order_counter=first_order_counter+1;
                        
                    else
                        subsegments=branch_segments(cellfun(@(member)strcmp(member(1), firstorder_segments(j)), branch_segments));
                        subsegmentIDs=branch_segmentIDs(cellfun(@(member)strcmp(member(1), firstorder_segments(j)), branch_segments));
                        subsegments_branchID=branch_branchID(cellfun(@(member)strcmp(member(1), firstorder_segments(j)), branch_segments));
                        subsegments_originalTag=subsegments;
                        subsegments_hasChildren=num2cell(false(length(subsegments), 1));
                        subsegments_spineids=branch_spineids(cellfun(@(member)strcmp(member(1), firstorder_segments(j)), branch_segments));
                        subsegments_distances=branch_distances(cellfun(@(member)strcmp(member(1), firstorder_segments(j)), branch_segments));
                        subsegments_orders=branch_orders(cellfun(@(member)strcmp(member(1), firstorder_segments(j)), branch_segments));
                        subsegments_responses=branch_responses(cellfun(@(member)strcmp(member(1), firstorder_segments(j)), branch_segments));
                        subsegments_success_rate=branch_success_rate(cellfun(@(member)strcmp(member(1), firstorder_segments(j)), branch_segments));
                        subsegments_nClusters=branch_nClusters(cellfun(@(member)strcmp(member(1), firstorder_segments(j)), branch_segments));
                        subsegments_SpinesInCluster=branch_SpinesInCluster(cellfun(@(member)strcmp(member(1), firstorder_segments(j)), branch_segments));
                        subsegments_ClusterLikelihood=branch_ClusterLikelihood(cellfun(@(member)strcmp(member(1), firstorder_segments(j)), branch_segments));
                        subsegments_ClusterLikelihoodAny=branch_ClusterLikelihoodAny(cellfun(@(member)strcmp(member(1), firstorder_segments(j)), branch_segments));
   
                    end
                    
                    %first sort alphabetically, then by length
                    [subsegments IX]=sort(subsegments);
                    subsegmentIDs=subsegmentIDs(IX);
                    subsegments_originalTag=subsegments_originalTag(IX);
                    subsegments_branchID=subsegments_branchID(IX);
                    subsegments_hasChildren=subsegments_hasChildren(IX);
                    subsegments_spineids=subsegments_spineids(IX);
                    subsegments_distances=subsegments_distances(IX);
                    subsegments_orders=subsegments_orders(IX);
                    subsegments_responses=subsegments_responses(IX);
                    subsegments_success_rate=subsegments_success_rate(IX);
                    subsegments_nClusters=subsegments_nClusters(IX);
                    subsegments_SpinesInCluster=subsegments_SpinesInCluster(IX);
                    subsegments_ClusterLikelihood=subsegments_ClusterLikelihood(IX);
                    subsegments_ClusterLikelihoodAny=subsegments_ClusterLikelihoodAny(IX);
                    
                    [~, IX]=sort(cellfun(@length, subsegments));
                    subsegments=subsegments(IX);
                    subsegmentIDs=subsegmentIDs(IX);
                    subsegments_originalTag=subsegments_originalTag(IX);
                    subsegments_branchID=subsegments_branchID(IX);
                    subsegments_hasChildren=subsegments_hasChildren(IX);
                    subsegments_spineids=subsegments_spineids(IX);
                    subsegments_distances=subsegments_distances(IX);
                    subsegments_orders=subsegments_orders(IX);
                    subsegments_responses=subsegments_responses(IX);
                    subsegments_success_rate=subsegments_success_rate(IX);
                    subsegments_nClusters=subsegments_nClusters(IX);
                    subsegments_SpinesInCluster=subsegments_SpinesInCluster(IX);
                    subsegments_ClusterLikelihood=subsegments_ClusterLikelihood(IX);
                    subsegments_ClusterLikelihoodAny=subsegments_ClusterLikelihoodAny(IX);
                    
                    cell_segments=[cell_segments; {subsegments}];
                    cell_segmentIDs=[cell_segmentIDs; {subsegmentIDs}];
                    cell_segments_originalTag=[cell_segments_originalTag; {subsegments_originalTag}];
                    cell_segments_branchID=[cell_segments_branchID; {subsegments_branchID}];
                    cell_segments_hasChildren=[cell_segments_hasChildren; {subsegments_hasChildren}];
                    cell_spineids=[cell_spineids; {subsegments_spineids}];
                    cell_distances=[cell_distances; {subsegments_distances}];
                    cell_orders=[cell_orders; {subsegments_orders}];
                    cell_responses=[cell_responses; {subsegments_responses}];
                    cell_success_rate=[cell_success_rate; {subsegments_success_rate}];
                    cell_segments_nClusters=[cell_segments_nClusters; {subsegments_nClusters}];
                    cell_segments_SpinesInCluster=[cell_segments_SpinesInCluster; {subsegments_SpinesInCluster}];
                    cell_segments_ClusterLikelihood=[cell_segments_ClusterLikelihood; {subsegments_ClusterLikelihood}];
                    cell_segments_ClusterLikelihoodAny=[cell_segments_ClusterLikelihoodAny; {subsegments_ClusterLikelihoodAny}];
                    
                end
            end
            
            %calculate segment lengths from the trace points
            cell_segments_length={};
            switch scheme
                case 'distance'
                    procdb=mksqlite(0, 'open', obj.cellular_procdatadb_location);
                    switch dist_source
                        case 'CalciumReconstruction'
                            dataset='TiledAcquisitions_CalciumSignalXYT';
                        case 'MorphologyReconstruction'
                            dataset='TiledAcquisitions_MorphologyXYZ';
                    end
                    
                    for i=1:length(cell_segments)
                        segments=cell_segments_originalTag{i};
                        segmentIDs=cell_segmentIDs{i};
                        branchIDs=cell_segments_branchID{i};
                        segments_length=zeros(length(segments), 1);
                        
                        for j=1:length(segments)
                            segment_tag=segments{j};
                            branchID=branchIDs(j);
                            
                            query=['SELECT DISTINCT "LineID" FROM "ROIs"'...
                                ' WHERE "Dataset"="' dataset '" AND "BranchID"=' num2str(branchID) ' AND "LineTag"="' segment_tag '"'...
                                ' AND "Structure"="Dendrite" AND "Geometry"="Point" AND "TrashDBID" IS NULL'];
                            query_result=mksqlite(procdb, query);
                            if isempty(query_result) %then dummy sister or parent segments are queried for.
                                segments_length(j)=0;
                                continue;
                            end
                            
                            line_id=query_result.LineID;

                            stitch_group=['/ProcessedData/' dataset '/StitchingDataBranches/branch' num2str(branchID)];
                            num_merges=obj.readAttr(stitch_group, 'NumberOfMerges');
                            
                            query=['SELECT "Coordinates" FROM "ROIs"'...
                                ' WHERE "Dataset"="' dataset '" AND "LineID"="' line_id '"'...
                                ' AND "Structure"="Dendrite" AND "Geometry"="Point" AND "LinkedDataType"="reconstruction"'...
                                ' AND "LinkedDataNo"=' num2str(num_merges) ' AND "TrashDBID" IS NULL'...
                                ' ORDER BY "PointOrder"'];
                            
                            query_result=multiDimStruct2multiDimMembers(mksqlite(procdb, query));
                            if ~isempty(query_result)
                                line_coor=cell2mat(cellfun(@str2num, query_result.Coordinates', 'UniformOutput', false))*1e6;
                                [~, ~, segments_length(j)]=ClosestPointOnLineSegmentToAnyPoint(line_coor, line_coor(end,:));
                            else
                                segments_length(j)=0;
                            end
                        end
                        cell_segments_length=[cell_segments_length; {segments_length}];
                    end
                    mksqlite(procdb, 'close');
                    
                case 'order'
                    for i=1:length(cell_segments)
                        segments_orders=cell_orders{i};
                        segments_length=cellfun(@numel, segments_orders)+1;
                        cell_segments_length=[cell_segments_length; {segments_length}];
                    end
            end
            
            cell_seg_offset={};
            for i=1:length(cell_segments)
                segments=cell_segments{i};
                segments_length=cell_segments_length{i};
                segments_nClusters=cell_segments_nClusters{i};
                
                seg_offset_x=zeros(length(segments), 1);
                seg_offset_y=zeros(length(segments), 1);
                
                if ~strcmp(segments{1}(1), '?')
                    y_extension_log=false(length(segments));
                    for j=2:length(segments)
                        offset=(SPINE_SEPARATION_FACTOR*SPINE_LENGTH/2)+(SPINE_LENGTH/2);
                        if segments_nClusters(j)>0
                            offset=offset+CLUSTER_MARK_MARGIN;
                        end
                        
                        seg=segments{j};
                        parent_seg=seg(1:end-1);
                        parent_idx=strcmp(parent_seg, segments);
                        
                        parent_offset_x=seg_offset_x(parent_idx);
                        parent_length=segments_length(parent_idx);
                        if parent_length==0
                            seg_offset_x(j)=parent_offset_x+10;
                        else
                            seg_offset_x(j)=parent_offset_x+parent_length;
                        end
                        
                        if length(seg)>2 %first order branch offset is always zero. therefore no need to do anything when dealing with second order branches
                            if y_extension_log(parent_idx)==false %then first time this level is processed. parent offsets need to be adjusted first.
                                if strcmp(parent_seg(end), 'A')
                                    seg_offset_y(parent_idx)=seg_offset_y(parent_idx)+offset;
                                elseif strcmp(parent_seg(end), 'B')
                                    seg_offset_y(parent_idx)=seg_offset_y(parent_idx)-offset;
                                end
                                y_extension_log(parent_idx)=true;
                            end
                        end
                        
                        parent_offset_y=seg_offset_y(parent_idx);
                        
                        if strcmp(seg(end), 'A')
                            seg_offset_y(j)=parent_offset_y+offset;
                        elseif strcmp(seg(end), 'B')
                            seg_offset_y(j)=parent_offset_y-offset;
                        end
                    end
                    upper_height=abs(max(seg_offset_y)+SPINE_LENGTH/2);
                    lower_height=abs(min(seg_offset_y)-SPINE_LENGTH/2);
                    cell_seg_offset=[cell_seg_offset; {1} {seg_offset_x} {seg_offset_y} {[upper_height lower_height]}];
                    
                else %then the segment should not be drawn connected to the cell. therefore set the connectedness flag to false.
                    upper_height=abs(max(seg_offset_y)+SPINE_LENGTH/2);
                    lower_height=abs(min(seg_offset_y)-SPINE_LENGTH/2);
                    cell_seg_offset=[cell_seg_offset; {0} {seg_offset_x} {seg_offset_y} {[upper_height lower_height]}];
                end
            end
            
            %rerun over the offsets to adjust that all branches can be drawn together, without overlaps.
            %first sort the offset array so that the unconnected branches are handled last, ie, they will be the bottom-most.
            [~, IX]=sort(vertcat(cell_seg_offset{:, 1}), 'descend');
            cell_seg_offset=cell_seg_offset(IX, :);
            cell_segments=cell_segments(IX);
            cell_segmentIDs=cell_segmentIDs(IX);
            cell_segments_originalTag=cell_segments_originalTag(IX);
            cell_segments_branchID=cell_segments_branchID(IX);
            cell_segments_hasChildren=cell_segments_hasChildren(IX);
            cell_segments_length=cell_segments_length(IX);
            cell_spineids=cell_spineids(IX);
            cell_distances=cell_distances(IX);
            cell_orders=cell_orders(IX);
            cell_responses=cell_responses(IX);
            cell_success_rate=cell_success_rate(IX);
            cell_segments_nClusters=cell_segments_nClusters(IX);
            cell_segments_SpinesInCluster=cell_segments_SpinesInCluster(IX);
            cell_segments_ClusterLikelihood=cell_segments_ClusterLikelihood(IX);
            cell_segments_ClusterLikelihoodAny=cell_segments_ClusterLikelihoodAny(IX);
            
            
            %then make a new column for the correction offset values. initialize with zeros. and calculate the amounts to be corrected
            cell_seg_offset=[cell_seg_offset num2cell(zeros(size(cell_seg_offset,1), 1))];
            for i=2:size(cell_seg_offset, 1)
                upper_branch_bottom_height=cell_seg_offset{i-1, 4}(2);
                this_branch_top_height=cell_seg_offset{i, 4}(1);
                
                correction=cell_seg_offset{i-1, 5}-(upper_branch_bottom_height+this_branch_top_height)-(SPINE_SEPARATION_FACTOR*SPINE_LENGTH);
                
                if cell_seg_offset{i, 1}==0 && cell_segments_nClusters{i}==1 %then unconnected branch
                    correction=correction-CLUSTER_MARK_MARGIN;
                end
                cell_seg_offset(i, 5)=num2cell(correction);
                
            end
            
            %correct offsets in seg_offset_y column
            for i=1:size(cell_seg_offset, 1)
                cell_seg_offset(i, 3)={cell_seg_offset{i, 3}+cell_seg_offset{i, 5}};
            end
            
            %find the minimum segment offset and equate to zero.
            min_seg_offset=min(vertcat(cell_seg_offset{:, 3}));
            for i=1:size(cell_seg_offset, 1)
                cell_seg_offset(i, 3)={cell_seg_offset{i, 3}-min_seg_offset};
                cell_seg_offset(i, 5)={cell_seg_offset{i, 5}-min_seg_offset};
            end
            
            data.cell_seg_offset=cell_seg_offset;
            data.cell_segments=cell_segments;
            data.cell_segmentIDs=cell_segmentIDs;
            data.cell_segments_originalTag=cell_segments_originalTag;
            data.cell_segments_branchID=cell_segments_branchID;
            data.cell_segments_hasChildren=cell_segments_hasChildren;
            data.cell_segments_length=cell_segments_length;
            data.cell_spineids=cell_spineids;
            data.cell_distances=cell_distances;
            data.cell_orders=cell_orders;
            data.cell_responses=cell_responses;
            data.cell_success_rate=cell_success_rate;
            data.cell_segments_nClusters=cell_segments_nClusters;
            data.cell_segments_SpinesInCluster=cell_segments_SpinesInCluster;
            data.cell_segments_ClusterLikelihood=cell_segments_ClusterLikelihood;
            data.cell_segments_ClusterLikelihoodAny=cell_segments_ClusterLikelihoodAny;
            data.show_clusters=show_clusters;
            
        end
    end
end
