# Supplementary material for: Clusters of synaptic inputs on dendrites of layer 5 pyramidal cells in mouse visual cortex
Source: eLife. 2016 Jul 19;5:e09222. doi: 10.7554/eLife.09222 (PMC4951190; doi:10.7554/eLife.09222)
Supplement: Source code 1. — DOI: http://dx.doi.org/10.7554/eLife.09222.013 [file elife-09222-code1.zip › GokceEtAl2016_analysis_source/classes/h5file.m]

classdef h5file < dynamicprops %uses HDF5 Library 1.8.3
%by Onur Gokce, 2013, onurgokce@gmail.com    
    
    properties
        file
        file_access_mode
        error_source %be specific about the error
        error_code=0
        
        %{
        error codes:
        0: no error
        1: Symbol table - Object already exists
        2: Invalid arguments to routine - Bad value
        3: Internal error (too specific to document in detail) - System error message (File exists)
        4: Attribute - Object already exists
        5: Symbol table - Object not found
        6: Object header - Iteration failed
        7: Symbol table - Can't move to next iterator location
        8: Attribute - Object not found
        9: Unable to open file - file is alrady open for read-only
        10: Object cache - Bad value: no intent to write to file
        11: Symbol table - Can't delete message
        12: Symbol Table - Unable to decode value (can't decode)
        13: Wrong version number - bad object header version number
        14: Invalid arguments to routine - Write failed (no write intent on file)
                 
        9999: unassigned error
        %}
        
        error_reporting=4
        
        %{
        0: no reporting, no logging
        1: no reporting, yes logging
        2: level1 reporting, yes logging
        3: level2 reporting, yes logging
        4: level3 reporting, yes logging
        %}
        
    end
    
    properties (SetAccess = protected)
        filename
        filepath
        fileloc
        data_overwrite_handlerFcn
    end
    
    properties (Constant = true)
        hdf5lib_version='1.8.3'
        h5file_version='1.3'
        %{
            version history:
            1.0 - first release
            1.1 - uses H5L and H5O libraries, listObjects function
            1.2 - readAttr. error is resolved if attr doesn't exist.
            1.3 - move in file capability. copy delete flush
        %}
        
        
        
    end
    
    methods (Static)
        % translation functions
        function [datatype_mem]=file2mem(datatype_file) %used extensively during read operations.
            
            filetype_class_no=H5T.get_class(datatype_file);
            datatype_classes={'H5T_INTEGER', 'H5T_FLOAT', 'H5T_TIME', 'H5T_STRING', 'H5T_BITFIELD', 'H5T_OPAQUE', 'H5T_COMPOUND', 'H5T_REFERENCE', 'H5T_ENUM', 'H5T_VLEN', 'H5T_ARRAY'};
            filetype_class=datatype_classes{filetype_class_no+1};
            
            switch filetype_class
                case 'H5T_INTEGER'
                    datatype_mem=H5T.get_native_type(datatype_file, 'H5T_DIR_ASCEND');
                case 'H5T_FLOAT'
                    datatype_mem=H5T.get_native_type(datatype_file, 'H5T_DIR_DESCEND');
                case 'H5T_TIME'
                case 'H5T_STRING'
                    datatype_mem=H5T.copy(datatype_file);
                case 'H5T_BITFIELD'
                    datatype_mem=H5T.get_native_type(datatype_file, 'H5T_DIR_ASCEND');
                case 'H5T_OPAQUE'
                    datatype_mem=H5T.copy(datatype_file);
                case 'H5T_COMPOUND'
                    offset_mem=0;  %offset of first member is always 0.
                    datatype_mem=H5T.create('H5T_COMPOUND', H5T.get_size(datatype_file));
                    nmembers=H5T.get_nmembers(datatype_file);
                    
                    for i=0:nmembers-1
                        member_filetype=H5T.get_member_type(datatype_file, i);
                        member_name=H5T.get_member_name(datatype_file, i);
                        
                        member_memtype=h5file.file2mem(member_filetype);
                        
                        H5T.insert(datatype_mem, member_name, offset_mem, member_memtype);
                        offset_mem=offset_mem+H5T.get_size(member_memtype);
                        H5T.close(member_memtype);
                        H5T.close(member_filetype);
                    end
                    
                case 'H5T_REFERENCE'
                case 'H5T_ENUM'
                    datatype_mem=H5T.copy(datatype_file);
                case 'H5T_VLEN'
                    datatype_mem=H5T.get_native_type(datatype_file, 'H5T_DIR_DESCEND');
                case 'H5T_ARRAY'
                    member_filetype=H5T.get_super(datatype_file);
                    member_memtype=h5file.file2mem(member_filetype);
                    arraydims=H5T.get_array_dims(datatype_file);
                    
                    datatype_mem=H5T.array_create(member_memtype, length(arraydims), arraydims, []);
                    
                    H5T.close(member_memtype);
                    H5T.close(member_filetype);
                    
                    %datatype_mem=H5T.get_native_type(datatype_file, 'H5T_DIR_DESCEND');
            end
        end
        
        % data pre/post-process functions
        
        function data=preprocess(predata) %write function
            if iscell(predata) && numel(predata)==1 %this loop opens up unnecessarily nested cells.
                onlymember=predata{1};
                while iscell(onlymember) && numel(onlymember)==1
                    onlymember=onlymember{1};
                end
                predata=onlymember;
            end
            
            switch class(predata)
                case 'cell'
                    if strcmp(homogenousCellClass(predata), 'char') && is1Dcell(predata)
                        data=char(predata)';
                    else
                        data=predata;
                    end
                otherwise
                    data=predata;
            end
        end
        function data=preprocess_struct(predata) %write function
            numstruct=numel(predata);
            if numstruct==1 %then single dimensional struct, no process needed for hdf5 compability.
                data=predata;
            else %but not always life is so smooth.
                fields=fieldnames(predata);
                field_cell=cell(size(predata));
                for i=1:length(fields)
                    field_class=class(predata(1).(fields{i}));
                    if ischar(predata(1).(fields{i})) %for string padding
                        [field_cell{:}]=predata.(fields{i});
                        temp_field=char(field_cell)';
                        k=1;
                        for j=1:numel(temp_field)
                            data.(fields{i})(k)=temp_field(j);
                            k=k+1;
                        end
                    else
                        numel_field=numel(predata(1).(fields{i}));
                        k=1;
                        for j=1:numstruct
                            field_nodim=numel(size(predata(j).(fields{i})));
                            reordervec=zeros(1,field_nodim);
                            y=1;
                            for z=field_nodim:-1:1
                                reordervec(z)=y;
                                y=y+1;
                            end
                            temp_field=permute(predata(j).(fields{i}), reordervec);
                            temp_field=eval(strcat(field_class, '(temp_field)'));
                            for l=1:numel_field
                                data.(fields{i})(k)=temp_field(l);
                                k=k+1;
                            end
                        end
                    end
                end
            end
            
        end
        
        function data=postprocess(predata, process_level, argA, argB, argC) %read function
            % data=postprocess(predata, 'level1', dataspace_mem, datatype_mem)
            % data=postprocess(predata, 'level2', dataspacedims, datatype_mem)
            % data=postprocess(predata, 'level3', dataspacedims, arraydims, datatype_mem)
            
            data=predata; %data is predata, if there are no exceptions, which would be covered below.
            
            switch process_level
                case 'level1' %entry level. function first should be called level1. other levels are for internal use.
                    dataspace_mem=argA;
                    datatype_mem=argB;
                    
                    dataspace_types={'H5S_SCALAR', 'H5S_SIMPLE', 'H5S_NONE'};
                    dspace_type=dataspace_types{H5S.get_simple_extent_type(dataspace_mem)+1};
                    if strcmp(dspace_type, 'H5S_SCALAR');
                        dataspacedims=[1 1];
                    else
                        [numdims dataspacedims maxdims] = H5S.get_simple_extent_dims(dataspace_mem);
                        dataspacedims=fliplr(dataspacedims);
                    end
                    
                    datatype_class_no=H5T.get_class(datatype_mem);
                    datatypes={'H5T_INTEGER', 'H5T_FLOAT', 'H5T_TIME', 'H5T_STRING', 'H5T_BITFIELD', 'H5T_OPAQUE', 'H5T_COMPOUND', 'H5T_REFERENCE', 'H5T_ENUM', 'H5T_VLEN', 'H5T_ARRAY'};
                    datatype_class=datatypes{datatype_class_no+1};
                    
                    switch datatype_class
                        case {'H5T_INTEGER', 'H5T_FLOAT'}
                            data=reshape(predata, dataspacedims);
                        case {'H5T_TIME', 'H5T_REFERENCE'}
                            data=predata;
                        case 'H5T_STRING'
                            data=predata';
                        case 'H5T_BITFIELD'
                            if predata==1
                                data=true;
                            elseif predata==0
                                data=false;
                            end
                        case 'H5T_OPAQUE'
                            opaqueTag=H5T.get_tag(datatype_mem);
                            data=h5file.postprocess_opaque(predata, opaqueTag); %postprocess depends on the type of data defined by opaqueTag.
                        case 'H5T_COMPOUND'
                            data=struct();
                            nmembers=H5T.get_nmembers(datatype_mem);
                            for i=0:nmembers-1
                                member_memtype=H5T.get_member_type(datatype_mem, i);
                                member_name=H5T.get_member_name(datatype_mem, i);
                                data.(member_name)=h5file.postprocess(predata.(member_name), 'level2', dataspacedims, member_memtype);
                                H5T.close(member_memtype);
                            end
                            
                            if any(dataspacedims>1) %take care of multidimensionality
                                temp=createMultidim(dataspacedims, 'struct');
                                fields=fieldnames(data);
                                for i=1:length(fields)
                                    fielddims=size(data.(fields{i}));
                                    if isequal(dataspacedims, fielddims)
                                        datadims=[1 1];
                                    else
                                        if any(dataspacedims==1)
                                            fielddims=[fielddims 1];
                                        end
                                        datadims=fielddims(1:length(fielddims)-length(dataspacedims));
                                    end
                                    if length(datadims)==1
                                        datadims=[datadims 1];
                                    end
                                    for j=1:prod(dataspacedims)
                                        no_data=prod(datadims);
                                        index_start=1+(j-1)*no_data;
                                        index_end=index_start+no_data-1;
                                        temp(j).(fields{i})=flipdims(reshape(squeeze(data.(fields{i})(index_start:index_end)), datadims));
                                    end
                                end
                                data=temp;
                            end
                            
                        case 'H5T_ENUM'
                            data=struct();
                            data.data=predata';
                            nomembers=H5T.get_nmembers(datatype_mem);
                            for i=0:nomembers-1
                                data.values(i+1)=H5T.get_member_value(datatype_mem, i);
                                data.keys{i+1}=H5T.enum_nameof(datatype_mem, data.values(i+1));
                            end
                        case 'H5T_VLEN'
                            data=cellfun(@(member)member', predata, 'UniformOutput', 0);
                            data=reshape(data, dataspacedims);
                        case 'H5T_ARRAY'
                            arraydims=fliplr(H5T.get_array_dims(datatype_mem));
                            array_memtype=H5T.get_super(datatype_mem);
                            if dataspacedims==[1 1]
                                data=h5file.postprocess(predata, 'level2', arraydims, array_memtype);
                            else
                                data=h5file.postprocess(predata, 'level3', dataspacedims, arraydims, array_memtype);
                            end
                            H5T.close(array_memtype);
                    end
                    
                case 'level2'
                    dataspacedims=argA;
                    datatype_mem=argB;
                    
                    datatype_class_no=H5T.get_class(datatype_mem);
                    datatypes={'H5T_INTEGER', 'H5T_FLOAT', 'H5T_TIME', 'H5T_STRING', 'H5T_BITFIELD', 'H5T_OPAQUE', 'H5T_COMPOUND', 'H5T_REFERENCE', 'H5T_ENUM', 'H5T_VLEN', 'H5T_ARRAY'};
                    datatype_class=datatypes{datatype_class_no+1};
                    
                    switch datatype_class
                        case {'H5T_INTEGER', 'H5T_FLOAT'}
                            data=reshape(predata, dataspacedims);
                        case {'H5T_TIME', 'H5T_REFERENCE'}
                            data=predata;
                        case 'H5T_STRING'
                            data=predata;
                        case 'H5T_BITFIELD'
                            if predata==1
                                data=true;
                            elseif predata==0
                                data=false;
                            end
                        case 'H5T_OPAQUE'
                            opaqueTag=H5T.get_tag(datatype_mem);
                            data=h5file.postprocess_opaque(predata, opaqueTag); %postprocess depends on the type of data defined by opaqueTag.
                        case 'H5T_COMPOUND'
                            data=struct();
                            nmembers=H5T.get_nmembers(datatype_mem);
                            for i=0:nmembers-1
                                member_memtype=H5T.get_member_type(datatype_mem, i);
                                member_name=H5T.get_member_name(datatype_mem, i);
                                data.(member_name)=h5file.postprocess(predata.(member_name), 'level2', dataspacedims, member_memtype);
                                H5T.close(member_memtype);
                            end
                            
                            if any(dataspacedims>1) %take care of multidimensionality
                                temp=createMultidim(dataspacedims, 'struct');
                                fields=fieldnames(data);
                                for i=1:length(fields)
                                    fielddims=size(data.(fields{i}));
                                    if isequal(dataspacedims, fielddims)
                                        datadims=[1 1];
                                    else
                                        if any(dataspacedims==1)
                                            fielddims=[fielddims 1];
                                        end
                                        datadims=fielddims(1:length(fielddims)-length(dataspacedims));
                                    end
                                    if length(datadims)==1
                                        datadims=[datadims 1];
                                    end
                                    for j=1:prod(dataspacedims)
                                        no_data=prod(datadims);
                                        index_start=1+(j-1)*no_data;
                                        index_end=index_start+no_data-1;
                                        temp(j).(fields{i})=flipdims(reshape(squeeze(data.(fields{i})(index_start:index_end)), datadims));
                                    end
                                end
                                data=temp;
                            end
                            
                        case 'H5T_ENUM'
                            data=struct();
                            data.data=predata';
                            nomembers=H5T.get_nmembers(datatype_mem);
                            for i=0:nomembers-1
                                data.values(i+1)=H5T.get_member_value(datatype_mem, i);
                                data.keys{i+1}=H5T.enum_nameof(datatype_mem, data.values(i+1));
                            end
                        case 'H5T_VLEN'
                            data=cellfun(@(member)member', predata, 'UniformOutput', 0);
                            data=reshape(data, dataspacedims);
                        case 'H5T_ARRAY'
                            arraydims=fliplr(H5T.get_array_dims(datatype_mem));
                            array_memtype=H5T.get_super(datatype_mem);
                            if dataspacedims==[1 1]
                                data=h5file.postprocess(predata, 'level2', arraydims, array_memtype);
                            else
                                data=h5file.postprocess(predata, 'level3', dataspacedims, arraydims, array_memtype);
                            end
                            H5T.close(array_memtype);
                    end
                case 'level3' %specifically for arrays of multiple dimensional dataspaces
                    dataspacedims=argA;
                    arraydims=argB;
                    datatype_mem=argC;
                    
                    datatype_class_no=H5T.get_class(datatype_mem);
                    datatypes={'H5T_INTEGER', 'H5T_FLOAT', 'H5T_TIME', 'H5T_STRING', 'H5T_BITFIELD', 'H5T_OPAQUE', 'H5T_COMPOUND', 'H5T_REFERENCE', 'H5T_ENUM', 'H5T_VLEN', 'H5T_ARRAY'};
                    datatype_class=datatypes{datatype_class_no+1};
                    
                    data=predata;
                    switch datatype_class
                        case {'H5T_INTEGER', 'H5T_FLOAT'}
                            data=reshape(predata, [fliplr(arraydims) dataspacedims]);
                        case {'H5T_TIME', 'H5T_REFERENCE'}
                            error('level3 time');
                        case 'H5T_STRING'
                            error('level3 string');
                        case 'H5T_BITFIELD'
                            error('level3 bitfield');
                        case 'H5T_OPAQUE'
                            error('level3 opaque');
                        case 'H5T_COMPOUND'
                            error('level3 compound');
                        case 'H5T_ENUM'
                            error('level3 enum');
                        case 'H5T_VLEN'
                            error('level3 vlen');
                        case 'H5T_ARRAY'
                            error('level3 array');
                    end
            end
        end
        function data=postprocess_opaque(predata, opaqueTag) %read function
            switch opaqueTag
                case 'xxx'
                    data=predata;
            end
        end
        
        % debugging/info retrival
        
        function infoDatatype(datatype)
            
            datatype_classes={'H5T_INTEGER', 'H5T_FLOAT', 'H5T_TIME', 'H5T_STRING', 'H5T_BITFIELD', 'H5T_OPAQUE', 'H5T_COMPOUND', 'H5T_REFERENCE', 'H5T_ENUM', 'H5T_VLEN', 'H5T_ARRAY'};
            datatype_class=datatype_classes{H5T.get_class(datatype)+1};
            disp(['datatype class: ', datatype_class]);
            
            size=H5T.get_size(datatype);
            disp(['datatype size: ', num2str(size)]);
            
            switch datatype_class
                case {'H5T_INTEGER', 'H5T_FLOAT', 'H5T_TIME', 'H5T_STRING', 'H5T_BITFIELD', 'H5T_REFERENCE'}
                    %get info
                    
                    orders={'Not applicable', 'H5T_ORDER_LE', 'H5T_ORDER_BE', 'H5T_ORDER_VAX'};
                    order=orders{H5T.get_order(datatype)+1};
                    disp(['order: ', order]);
                    
                    precision=H5T.get_precision(datatype);
                    disp(['precision: ', num2str(precision)]);
                    
                    offset=H5T.get_offset(datatype);
                    disp(['offset: ', num2str(offset)]);
                    
                    [lsb msb]=H5T.get_pad(datatype);
                    disp(['padding: lsb: ', num2str(lsb), ', msb: ', num2str(msb)]);
                    
                    sign_type={'Not applicable', 'H5T_SGN_NONE', 'H5T_SGN_2'};
                    sign=sign_type{H5T.get_sign(datatype)+2};
                    disp(['sign: ', sign]);
                    
                    if strcmp(datatype_class, 'H5T_FLOAT')
                        [spos epos esize mpos msize]=H5T.get_fields(datatype);
                        disp(['fields: spos: ', num2str(spos), ', epos: ', num2str(epos), ', esize: ', num2str(esize), ', mpos: ', num2str(mpos), ', msize: ', num2str(msize)]);
                    end
                    
                    ebias=H5T.get_ebias(datatype);
                    disp(['ebias: ', num2str(ebias)]);
                    
                    norm_type={'Not applicable', 'H5T_NORM_IMPLIED', 'H5T_NORM_MSBSET', 'H5T_NORM_NONE'};
                    norm=norm_type{H5T.get_norm(datatype)+2};
                    disp(['norm: ', norm]);
                    
                    pad_type={'Not applicable', 'H5T_PAD_ZERO', 'H5T_PAD_ONE', 'H5T_PAD_BACKGROUND'};
                    pad=pad_type{H5T.get_inpad(datatype)+2};
                    disp(['pad type: ', pad]);
                    
                    cset=H5T.get_cset(datatype);
                    disp(['cset: ', num2str(cset)]);
                    
                    strpad_type={'Not applicable', 'H5T_STR_NULLPAD', 'H5T_STR_SPACEPAD'};
                    strpad=strpad_type{H5T.get_strpad(datatype)+2};
                    disp(['strpadding: ', strpad]);
                    
                case 'H5T_OPAQUE'
                    tag=H5T.get_tag(datatype);
                    disp(['opaque tag: ', tag]);
                    
                case 'H5T_COMPOUND'
                    nmembers=H5T.get_nmembers(datatype);
                    disp(['number of members: ', num2str(nmembers)]);
                    disp('member datatype information:');
                    for i=0:nmembers-1
                        disp('>>>>>>>>>');
                        member_datatype=H5T.get_member_type(datatype, i);
                        member_name=H5T.get_member_name(datatype, i);
                        offset=H5T.get_member_offset(datatype, i);
                        
                        disp(['member name: ', member_name, ', offset: ', num2str(offset)]);
                        
                        h5file.infoDatatype(member_datatype);
                        
                        H5T.close(member_datatype);
                        
                    end
                    
                case 'H5T_ENUM'
                    nmembers=H5T.get_nmembers(datatype);
                    disp(['number of members: ', num2str(nmembers)]);
                    for i=0:nmembers-1
                        name=H5T.get_member_name(datatype, i);
                        value=H5T.get_member_value(datatype, i);
                        disp(['index', i, ': name: ', name, ', value: ', num2str(value)]);
                    end
                case 'H5T_VLEN'
                    member_datatype=H5T.get_super(datatype);
                    isstr=H5T.is_variable_str(datatype);
                    
                    disp(['Variable String? ', num2str(isstr)]);
                    disp('vlen member datatype information:');
                    disp('>>>>>>>>>');
                    
                case 'H5T_ARRAY'
                    member_datatype=H5T.get_super(datatype);
                    arraydims=H5T.get_array_dims(datatype);
                    arrayndims=H5T.get_array_ndims(datatype);
                    
                    disp(['no of dims: ', num2str(arrayndims), ', array dimensions: ', num2str(arraydims)]);
                    disp('array member datatype information:');
                    disp('>>>>>>>>>');
                    
                    h5file.infoDatatype(member_datatype);
                    
                    H5T.close(member_datatype);
            end
        end
        function infoDataspace(dataspace)
            
            % get info
            [select_bounds_start select_bounds_finish]=H5S.get_select_bounds(dataspace);          %Gets bounding box of a selection.
            select_elem_npoints=H5S.get_select_elem_npoints(dataspace);    %Gets number of points in selection.
            select_hyper_nblocks=H5S.get_select_hyper_nblocks(dataspace);   %Gets number of hyperslab blocks.
            select_npoints=H5S.get_select_npoints(dataspace);         %Gets point count in a selection.
            select_types={'H5S_SEL_NONE', 'H5S_SEL_POINTS', 'H5S_SEL_HYPERSLABS', 'H5S_SEL_ALL'};
            select_type=select_types{H5S.get_select_type(dataspace)+1}; %Gets type of dataspace selection.
            [numdims dims maxdims]=H5S.get_simple_extent_dims(dataspace);     %Gets dataspace dimension size.
            %numdims=H5S.get_simple_extent_ndims(dataspace);    %Determines rank of dataspace.
            npoints=H5S.get_simple_extent_npoints(dataspace);  %Gets element count in a dataspace.
            dataspace_types={'H5S_SCALAR', 'H5S_SIMPLE', 'H5S_NONE'};
            dataspace_type=dataspace_types{H5S.get_simple_extent_type(dataspace)+1}; %Gets current class of a dataspace.
            
            %disp info
            disp(['dataspace type: ', dataspace_type]);
            disp(['dataspace dimensions: numdims: ', num2str(numdims), ', dims: [', num2str(dims), '], maxdims: [', num2str(maxdims), ']']);
            disp(['number of elements in dataspace: ', num2str(npoints)]);
            disp(['selection type: ', select_type]);
            disp(['point count in selection: ', num2str(select_npoints)]);
            disp(['boundaries: start: [', num2str(select_bounds_start'), '], end: [', num2str(select_bounds_finish'), ']']);
            disp(['number of elements in selection: ', num2str(select_elem_npoints)]);
            disp(['number of hyperslab blocks: ', num2str(select_hyper_nblocks)]);
        end
        
    end
    
    methods
        % basic functions
        function obj=h5file(fileloc, option)
            %optional options are: NEW, OVERWRITE, EDIT, READ-ONLY.
            %if no option not specified following are assumed:
            %opens file read-only if file exists.
            %creates new file if file doesn't exist.
            
            [~, ~, fileext]=fileparts(fileloc);
            if isempty(fileext)
                disp('No extension in the file name. I will append .h5 to the file name and try to continue');
                fileloc=[fileloc '.h5'];
            end
            
            if verLessThan('matlab', '7.9')
                error('h5file class requires at least Matlab release R2009b.');
            end
            
            try
                if nargin==1 %no option specified
                    if exist(fileloc, 'file') %returns 2 when name is the full pathname to a file or the name of an ordinary file on your MATLAB search path.
                        obj.file = H5F.open(fileloc, 'H5F_ACC_RDONLY', 'H5P_DEFAULT');
                        obj.file_access_mode='READ-ONLY';
                    else
                        obj.file = H5F.create(fileloc, 'H5F_ACC_EXCL', 'H5P_DEFAULT', 'H5P_DEFAULT');
                        obj.addAttribute('OverwriteIfExists', '/', 'hdf5lib_version', obj.hdf5lib_version);
                        obj.addAttribute('OverwriteIfExists', '/', 'h5file_version', obj.h5file_version);
                        obj.file_access_mode='NEW';
                    end
                elseif nargin==2
                    switch option
                        case 'NEW'
                            obj.file = H5F.create(fileloc, 'H5F_ACC_EXCL', 'H5P_DEFAULT', 'H5P_DEFAULT');
                            obj.addAttribute('OverwriteIfExists', '/', 'hdf5lib_version', obj.hdf5lib_version);
                            obj.addAttribute('OverwriteIfExists', '/', 'h5file_version', obj.h5file_version);
                            obj.file_access_mode='NEW';
                        case 'OVERWRITE'
                            obj.file = H5F.create(fileloc, 'H5F_ACC_TRUNC', 'H5P_DEFAULT', 'H5P_DEFAULT');
                            obj.addAttribute('OverwriteIfExists', '/', 'hdf5lib_version', obj.hdf5lib_version);
                            obj.addAttribute('OverwriteIfExists', '/', 'h5file_version', obj.h5file_version);
                            obj.file_access_mode='OVERWRITE';
                        case 'EDIT'
                            if exist(fileloc, 'file')
                                obj.file = H5F.open(fileloc, 'H5F_ACC_RDWR', 'H5P_DEFAULT');
                                obj.file_access_mode='EDIT';
                            else
                                error('File does not exist.');
                            end
                        case 'READ-ONLY'
                            if exist(fileloc, 'file')
                                obj.file = H5F.open(fileloc, 'H5F_ACC_RDONLY', 'H5P_DEFAULT');
                                obj.file_access_mode='READ-ONLY';
                            else
                                error('File does not exist.');
                            end
                    end
                end
                [filedir file_prefix file_ext]=fileparts(fileloc);
                obj.filename=[file_prefix file_ext];
                obj.filepath=filedir;
                obj.fileloc=fileloc;
                
                obj.data_overwrite_handlerFcn=@obj.deleteObject;
                disp([obj.filename ' opened.']);
                
                
                
            catch ME
                if ~exist(fileloc, 'file')
                    disp('File doesn''t exist. Could this be the problem?');
                end
                obj.error_source='OpenFile';
                H5E.walk('H5E_WALK_UPWARD', @obj.hdf5_error_grabber);
                curr_workspace=CallerWorkspace2Struct;
                status=obj.hdf5_error_resolver(obj.error_source, obj.error_code, curr_workspace);
                if status==0, return; end
            end
        end
        function close(obj)
            delete(obj);
        end
        function delete(obj)
            H5F.close(obj.file);
            disp([obj.filename ' closed.']);
        end
        
        % translation functions
        function varargout=matlab2hdf5(obj, matlabData, varargin) %used extensively during write operations. data must be preprocessed before calling this function.
            %{
            varargout is: [datatype_mem datatype_file dataspace] or
                          [template] (if createTemplate flag is set)
            OPTIONAL ARGUMENTS:
            1)basename
            2)targetType can be given for nondefault operations. allowed forced types are:
                  types: atomic: time, bitfield, string, opaque, integer, float, reference
                         composite: array, vlen, enum, compound
            3)targetDim ([dimensions of data; dimensions of dataspace])
            4)opaqueTag (string)
            5)createTemplate (if tag exists, then true, else false)
            %}
            
            %% get optional arguments
            
            pos = find(strcmp(varargin, 'basename'));
            if ~isempty(pos)
                basename=varargin{pos+1};
            else
                basename='auto';
            end
            
            pos = find(strcmp(varargin, 'targetType'));
            if ~isempty(pos)
                targetType=varargin{pos+1};
            else
                targetType='auto';
            end
            
            pos = find(strcmp(varargin, 'targetDim'));
            if ~isempty(pos)
                targetDim=varargin{pos+1};
            else
                targetDim=[];
            end
            
            pos = find(strcmp(varargin, 'opaqueTag'));
            if ~isempty(pos)
                opaqueTag=varargin{pos+1};
            end
            
            pos = find(strcmp(varargin, 'createTemplate'));
            if ~isempty(pos)
                createTemplate=true;
            else
                createTemplate=false;
            end
            
            %% initial stuff
            
            sourceType=class(matlabData);
            datadims=size(matlabData);
            
            %% determine dataspacedims and hdf5class variable. either manually or automatically
            switch targetType
                case 'array'
                    hdf5class='array';
                    if ~isempty(targetDim)
                        datadims=targetDim{1};
                        dataspacedims=targetDim{2};
                    else
                        dataspacedims=[1 1];
                    end
                case 'enum'
                    hdf5class='enum';
                    dataspacedims=datadims;
                case 'opaque'
                    hdf5class='opaque';
                    if ~isempty(targetDim)
                        datadims=targetDim{1};
                        dataspacedims=targetDim{2};
                    else
                        dataspacedims=[1 1];
                    end
                    
                case {'integer', 'float', 'string', 'compound'}
                    error('Use automatic feature of the function instead.');
                    
                case {'time', 'bitfield', 'reference'}
                    error('Currently not supported.');
                    
                    %if no targetType given, do the stuff automatically
                case 'auto'
                    switch sourceType
                        case 'logical'
                            hdf5class='bitfield';
                            dataspacedims=datadims;
                        case {'int8','uint8', 'int16', 'uint16', 'int32', 'uint32', 'int64', 'uint64'}
                            hdf5class='integer';
                            dataspacedims=datadims;
                        case {'single', 'double'}
                            hdf5class='float';
                            dataspacedims=datadims;
                        case 'struct'
                            hdf5class='compound';
                            dataspacedims=datadims;
                        case 'char' %this case assumes that strings are preprocessed.
                            if any(size(matlabData)==1) %only one string
                                lengthofstring=size(matlabData, 2);
                                dataspacedims=[1 1];
                                hdf5class='string';
                            else
                                lengthofstring=size(matlabData, 1);
                                noofstring=size(matlabData, 2);
                                dataspacedims=[noofstring 1];
                                hdf5class='string';
                            end
                        case 'cell' %this case assumes that cells are preprocessed.
                            if ~isempty(homogenousCellClass(matlabData)) && is1Dcell(matlabData) %then homogenous and 1d cell
                                hdf5class='vlen';
                                sourceType=homogenousCellClass(matlabData); %no longer it will be considered to be a cell, since it will be written to vlen structure.
                                dataspacedims=datadims;
                            else
                                hdf5class='compound';
                                dataspacedims=datadims;
                            end
                    end
            end
            
            %% figure out basename
            
            if strcmp(basename, 'auto') %basename created automatically.
                %basename will be: sourceType_hdf5type_creationtime_randomNumber
                basename=strcat(sourceType, '_', hdf5class, '_', num2str(now, '%.6f'), '_', num2str(rand*1000, '%.0f'));
            end
            
            %% set native datatypes
            
            switch sourceType
                case 'logical'
                    memkernel='H5T_NATIVE_INT8'; %bitfield tried, was not successful. i think matlab stores logical bits in 1 byte blocks
                    filekernel='H5T_STD_I8BE';
                    %                     memkernel='H5T_NATIVE_B8';
                    %                     filekernel='H5T_STD_B8BE';
                case 'char'
                    memkernel='H5T_C_S1';
                    filekernel='H5T_C_S1';
                    %                     filekernel='H5T_FORTRAN_S1'; %this doesn't work with string cells that should
                    %be written in vlen arrays. if for some reason want to use it, remember to add
                    %+1 to length of string datatype below.
                    %                     memkernel='H5T_NATIVE_CHAR';
                    %                     filekernel='H5T_STD_I8BE';
                case 'int8'
                    memkernel='H5T_NATIVE_INT8';
                    filekernel='H5T_STD_I8BE';
                case 'uint8'
                    memkernel='H5T_NATIVE_UINT8';
                    filekernel='H5T_STD_U8BE';
                case 'int16'
                    memkernel='H5T_NATIVE_INT16';
                    filekernel='H5T_STD_I16BE';
                case 'uint16'
                    memkernel='H5T_NATIVE_UINT16';
                    filekernel='H5T_STD_U16BE';
                case 'int32'
                    memkernel='H5T_NATIVE_INT32';
                    filekernel='H5T_STD_I32BE';
                case 'uint32'
                    memkernel='H5T_NATIVE_UINT32';
                    filekernel='H5T_STD_U32BE';
                case 'int64'
                    memkernel='H5T_NATIVE_INT64';
                    filekernel='H5T_STD_I64BE';
                case 'uint64'
                    memkernel='H5T_NATIVE_UINT64';
                    filekernel='H5T_STD_U64BE';
                case 'single'
                    memkernel='H5T_NATIVE_FLOAT';
                    filekernel='H5T_IEEE_F32BE';
                case 'double'
                    memkernel='H5T_NATIVE_DOUBLE';
                    filekernel='H5T_IEEE_F64BE';
                case 'cell'
                    memkernel='H5T_COMPOUND';
                    filekernel='H5T_COMPOUND';
                case 'struct'
                    memkernel='H5T_COMPOUND';
                    filekernel='H5T_COMPOUND';
            end
            
            %% create datatypes
            
            memtypeName=strcat(basename, '_mem');
            filetypeName=strcat(basename, '_file');
            
            switch hdf5class
                case 'integer'  %H5T_INTEGER
                    datatype_mem=H5T.copy(memkernel);
                    datatype_file=H5T.copy(filekernel);
                case 'float'    %H5T_FLOAT
                    datatype_mem=H5T.copy(memkernel);
                    datatype_file=H5T.copy(filekernel);
                case 'string'   %H5T_STRING
                    datatype_mem=H5T.copy(memkernel);
                    datatype_file=H5T.copy(filekernel);
                    H5T.set_size(datatype_mem, lengthofstring);
                    H5T.set_size(datatype_file, lengthofstring);
                    %                     H5T.set_size(datatype_mem, 'H5T_VARIABLE');
                    %                     H5T.set_size(datatype_file, 'H5T_VARIABLE');
                case 'bitfield' %H5T_BITFIELD
                    datatype_mem=H5T.copy(memkernel);
                    datatype_file=H5T.copy(filekernel);
                case 'opaque'   %H5T_OPAQUE
                    datatype_mem=H5T.create('H5T_OPAQUE', sizeByte(matlabData));
                    datatype_file=H5T.create('H5T_OPAQUE', sizeByte(matlabData));
                    H5T.set_tag(datatype_mem, opaqueTag);
                    H5T.set_tag(datatype_file, opaqueTag);
                case 'time'     %H5T_TIME
                case 'array'    %H5T_ARRAY
                    if isstruct(matlabData) %to handle multiDim structures, a pseudodata must be constructed.
                        fields=fieldnames(matlabData);
                        for i=1:length(fields)
                            if ischar(matlabData(1).(fields{i}))
                                maxlength=0;
                                for j=1:numel(matlabData)
                                    field_length=length(matlabData(j).(fields{i}));
                                    if field_length>maxlength
                                        temp.(fields{i})=matlabData(j).(fields{i}); %copy the longest string in these fields.
                                        maxlength=field_length;
                                    end
                                end
                            else
                                temp.(fields{i})=matlabData(1).(fields{i});
                            end
                        end
                        matlabData=temp;
                    end
                    
                    [member_memtype member_filetype member_dataspace]=obj.matlab2hdf5(matlabData(1));
                    
                    datatype_mem=H5T.array_create(member_memtype, length(datadims), fliplr(datadims), []); %dimensions: matlab column first, hdf5 row first.
                    datatype_file=H5T.array_create(member_filetype, length(datadims), fliplr(datadims), []);
                    
                    H5T.close(member_memtype);
                    H5T.close(member_filetype);
                    H5S.close(member_dataspace);
                case 'vlen'     %H5T_VLEN
                    datatype_mem=H5T.vlen_create(memkernel);
                    datatype_file=H5T.vlen_create(filekernel);
                case 'enum'     %H5T_ENUM
                    % matlabData must be structure with fields: keys, values, data
                    % to be able to store as enum, it must be explicitly stated as targetType
                    % regular addData procedure is not suitable.
                    % use addEnumData function instead.
                    % use of this function to create enum returns wrong dataspace.
                    
                    memkernel='H5T_NATIVE_INT16';
                    filekernel='H5T_STD_I16BE';
                    
                    datatype_mem=H5T.enum_create(memkernel);
                    datatype_file=H5T.enum_create(filekernel);
                    
                    keys=matlabData.keys;
                    values=matlabData.values;
                    nomembers=length(keys);
                    
                    for i=1:nomembers
                        H5T.enum_insert(datatype_mem, keys{i}, values(i));
                        H5T.enum_insert(datatype_file, keys{i}, values(i));
                    end
                    
                case 'compound' %H5T_COMPOUND
                    
                    if isstruct(matlabData)
                        fields=fieldnames(matlabData);
                        %to handle multiDim structures, a pseudodata must be constructed.
                        if numel(matlabData)>1  %construct a dummy object for multiDim struct
                            for i=1:length(fields)
                                if ischar(matlabData(1).(fields{i}))
                                    maxlength=0;
                                    for j=1:numel(matlabData)
                                        field_length=length(matlabData(j).(fields{i}));
                                        if field_length>maxlength
                                            temp.(fields{i})=matlabData(j).(fields{i}); %copy the longest string in these fields.
                                            maxlength=field_length;
                                        end
                                    end
                                else
                                    temp.(fields{i})=matlabData(1).(fields{i});
                                end
                            end
                            matlabData=temp;
                        end
                        
                        offset_mem=0;  %offset of first member is always 0.
                        offset_file=0;
                        
                        
                        datatype_mem=H5T.create('H5T_COMPOUND', sizeByte(matlabData));
                        datatype_file=H5T.create('H5T_COMPOUND', sizeByte(matlabData));
                        
                        for i=1:length(fields) %loop to create field datatypes
                            
                            if numel(matlabData.(fields{i}))>1 && ~ischar(matlabData.(fields{i}))
                                [member_memtype member_filetype member_dataspace]=obj.matlab2hdf5(matlabData.(fields{i}), 'targetType', 'array');
                            else
                                [member_memtype member_filetype member_dataspace]=obj.matlab2hdf5(matlabData.(fields{i}));
                            end
                            
                            H5T.insert(datatype_mem, fields{i}, offset_mem, member_memtype);
                            H5T.insert(datatype_file, fields{i}, offset_file, member_filetype);
                            
                            offset_mem=H5T.get_size(member_memtype)+offset_mem;  %calculate offset for the next member.
                            offset_file=H5T.get_size(member_filetype)+offset_file;
                            
                            H5T.close(member_memtype);
                            H5T.close(member_filetype);
                            H5S.close(member_dataspace);
                            
                        end
                    end
                    
                    if iscell(matlabData)
                        error('Non-homogenous cell structure is not currently supported');
                    end
            end
            
            %% create dataspace
            if ~any(dataspacedims>1)
                dataspace=H5S.create('H5S_SCALAR');
            else
                dataspace=H5S.create_simple(length(dataspacedims), fliplr(dataspacedims), []); %dimensions: matlab column first, hdf5 row first.
            end
            
            %% create function output
            if createTemplate==true;
                H5T.commit(obj.file, memtypeName, datatype_mem);
                H5T.commit(obj.file, filetypeName, datatype_file);
                H5S.close(dataspace);
                H5T.close(datatype_mem);
                H5T.close(datatype_file);
                
                template.dataspacedims=dataspacedims;
                template.memtypeName=memtypeName;
                template.filetypeName=filetypeName;
                
                varargout{1}=template;
            else
                varargout{1}=datatype_mem;
                varargout{2}=datatype_file;
                varargout{3}=dataspace;
            end
            
        end
        
        % add functions
        function status=addGroup(obj, path_name)
            %absolute location including name of group
            
            if ~strcmp(path_name(1), '/'), path_name=['/' path_name]; end
            if ~strcmp(path_name(end), '/'), path_name=[path_name '/']; end
            
            separators=strfind(path_name, '/');
            
            for i=1:length(separators)-1
                sub_path=path_name(1:separators(i+1)-1);
                
                if ~obj.isObject(sub_path)
                    status=addSubgroup(sub_path);
                    if status==0 || status==-1
                        disp(['Group ' sub_path ' wasn''t created.']);
                        return;
                    end
                end
            end
            
            function status=addSubgroup(path_name)
                try
                    size_hint=0;
                    group = H5G.create(obj.file, path_name, size_hint);
                    H5G.close(group);
                catch
                    obj.error_source='CreateGroup';
                    H5E.walk('H5E_WALK_UPWARD', @obj.hdf5_error_grabber);
                    curr_workspace=CallerWorkspace2Struct;
                    status=obj.hdf5_error_resolver(obj.error_source, obj.error_code, curr_workspace);
                    if status==0 || status==-1, return; end
                end
                
                H5F.flush(obj.file, 'H5F_SCOPE_LOCAL');
                status=1;
            end
        end
        function status=addAttribute(obj, mode, target, name, value, template)
            %mode='OverwriteIfExists', 'SkipIfExists', 'AppendIfExists'
            %mode argument is not used directly under this function. in case of error it is passed to error resolver.
            %template argument is optional.
            %if target is a cell array with multiple target locations, then add the attribute to each one location in targets array.
            
            if ischar(target) %then a single target location. for compatibility with multiple locations input, convert to cell.
                target={target};
            end
             
            % preprocess data if necessary
            value=h5file.preprocess(value);
            
            % if the value to set is empty, it doesn't make sense to create
            % the attribute. Besides, currently results in an error.
            if isempty(value)
                status=1;
                return;
            end
            
            % create datatypes and dataspace
            if nargin<6 %then datatype determination is automatic.
                [datatype_mem datatype_file dataspace]=obj.matlab2hdf5(value);
            else
                if any([~obj.isObject(template.memtypeName) ~obj.isObject(template.filetypeName)])
                    disp('Memory and file datatype templates not fount at location. Regenerating.');
                    [datatype_mem datatype_file dataspace]=obj.matlab2hdf5(data);
                else
                    datatype_mem=H5T.open(obj.file, template.memtypeName);
                    datatype_file=H5T.open(obj.file, template.filetypeName);
                    dataspace=H5S.create_simple(length(template.dataspacedims), fliplr(template.dataspacedims), []);
                end
                
            end
            
            % preprocess data if necessary
            if isstruct(value)
                value=h5file.preprocess_struct(value);
            end

            % open target
            
            for i=1:length(target)
                target_id=H5O.open(obj.file, target{i}, 'H5P_DEFAULT');
                
                % create and write attribute
                try
                    attribute=H5A.create(target_id, name, datatype_file, dataspace, 'H5P_DEFAULT');
                catch
                    obj.error_source='CreateAttribute';
                    H5E.walk('H5E_WALK_UPWARD', @obj.hdf5_error_grabber);
                    curr_workspace=CallerWorkspace2Struct;
                    [status attribute]=obj.hdf5_error_resolver(obj.error_source, obj.error_code, curr_workspace);
                    if status==0 || status==-1, return; end
                end
                
                try
                    H5A.write(attribute, datatype_mem, value);
                catch
                    obj.error_source='WriteAttribute';
                    H5E.walk('H5E_WALK_UPWARD', @obj.hdf5_error_grabber);
                    curr_workspace=CallerWorkspace2Struct;
                    status=obj.hdf5_error_resolver(obj.error_source, obj.error_code, curr_workspace);
                    if status==0 || status==-1, return; end
                end
                
                % close resources
                H5A.close(attribute);
                H5O.close(target_id);
            end
            H5S.close(dataspace);
            H5T.close(datatype_mem);
            H5T.close(datatype_file);
            H5F.flush(obj.file, 'H5F_SCOPE_LOCAL');
            status=1;
        end
        function status=addAttr(obj, mode, target, name, value, template)
            if nargin==6
                status=obj.addAttribute(mode, target, name, value, template);
            else
                status=obj.addAttribute(mode, target, name, value);
            end
            
        end
        function status=addData(obj, mode, path, data, template)
            %mode='OverwriteIfExists', 'SkipIfExists', 'AppendIfExists'
            %mode argument is not used directly under this function. in case of error it is passed
            %to error resolver.
            %template argument is optional. for use of template named datatypes
            %varargin will be directly transfered to matlab2hdf5 function.
            
            
            % preprocess data if necessary
            data=h5file.preprocess(data);
            
            % if the value to set is empty, it doesn't make sense to create
            % the data. Besides, currently results in an error.
            if isempty(data)
                status=1;
                return;
            end
            
            % create datatypes and dataspace
            if nargin<5 %then no template given; datatype and dataspace determination is automatic.
                template=[];
                [datatype_mem datatype_file dataspace]=obj.matlab2hdf5(data);
            else
                if any([~obj.isObject(template.memtypeName) ~obj.isObject(template.filetypeName)])
                    disp('Memory and file datatype templates not fount at location. Regenerating.');
                    template=[];
                    [datatype_mem datatype_file dataspace]=obj.matlab2hdf5(data);
                else
                    datatype_mem=H5T.open(obj.file, template.memtypeName);
                    datatype_file=H5T.open(obj.file, template.filetypeName);
                    dataspace=H5S.create_simple(length(template.dataspacedims), fliplr(template.dataspacedims), []);
                end
            end
            
            % preprocess data if necessary
            if isstruct(data)
                data=h5file.preprocess_struct(data);
            end
            
            
            % create dataset write data
            try
                dataset=H5D.create(obj.file, path, datatype_file, dataspace, 'H5P_DEFAULT');
            catch
                obj.error_source='CreateDataset';
                H5E.walk('H5E_WALK_UPWARD', @obj.hdf5_error_grabber);
                curr_workspace=CallerWorkspace2Struct;
                [status dataset]=obj.hdf5_error_resolver(obj.error_source, obj.error_code, curr_workspace);
                if status==0 || status==-1, return; end
            end
            
            try
                H5D.write(dataset, datatype_mem, 'H5S_ALL', 'H5S_ALL', 'H5P_DEFAULT', data);
            catch
                obj.error_source='WriteDataset';
                H5E.walk('H5E_WALK_UPWARD', @obj.hdf5_error_grabber);
                curr_workspace=CallerWorkspace2Struct;
                status=obj.hdf5_error_resolver(obj.error_source, obj.error_code, curr_workspace);
                if status==0 || status==-1, return; end
            end
            
            % close resources
            H5D.close(dataset);
            H5S.close(dataspace);
            H5T.close(datatype_mem);
            H5T.close(datatype_file);
            
            % add template attribute if applicable.
            if ~isempty(template) %if dataset is created from a template, then save template location as an attribute for easy access later.
                status_dump=obj.addAttribute('OverwriteIfExists', path, 'datatype_mem_name', template.memtypeName);
            end
            H5F.flush(obj.file, 'H5F_SCOPE_LOCAL');
            status=1;
            
        end
        function status=addEnumData(obj, mode, path, data)
            %mode='OverwriteIfExists', 'SkipIfExists', 'AppendIfExists'
            %mode argument is not used directly under this function. in case of error it is passed
            %to error resolver.
            %data is struct with fields: keys, values, data
            
             % if the value to set is empty, it doesn't make sense to create
            % the data. Besides, currently results in an error.
            if isempty(data)
                status=1;
                return;
            end

            data.data=int16(data.data); %assure compability with h5_enum class
            dataspacedims=size(data.data);
            
            [datatype_mem datatype_file dataspace]= obj.matlab2hdf5(data, 'targetType', 'enum');
            
            %close incorrect dataspace from matlab2hdf5 function
            H5S.close(dataspace);
            
            %create correct dataspace
            dataspace=H5S.create_simple(length(dataspacedims), fliplr(dataspacedims), []);
            
            %create dataset
            try
                dataset=H5D.create(obj.file, path, datatype_file, dataspace, 'H5P_DEFAULT');
            catch
                obj.error_source='CreateDataset';
                H5E.walk('H5E_WALK_UPWARD', @obj.hdf5_error_grabber);
                curr_workspace=CallerWorkspace2Struct;
                [status dataset]=obj.hdf5_error_resolver(obj.error_source, obj.error_code, curr_workspace);
                if status==0 || status==-1, return; end
            end
            
            %write data
            try
                H5D.write(dataset, datatype_mem, 'H5S_ALL', 'H5S_ALL', 'H5P_DEFAULT', data.data);
            catch
                obj.error_source='WriteDataset';
                H5E.walk('H5E_WALK_UPWARD', @obj.hdf5_error_grabber);
                curr_workspace=CallerWorkspace2Struct;
                status=obj.hdf5_error_resolver(obj.error_source, obj.error_code, curr_workspace);
                if status==0 || status==-1, return; end
            end
            
            %close resources
            H5D.close(dataset);
            H5S.close(dataspace);
            H5T.close(datatype_mem);
            H5T.close(datatype_file);
            H5F.flush(obj.file, 'H5F_SCOPE_LOCAL');
            status=1;
        end
        function status=addOpaqueData(obj, mode, path, data, tag)
            %mode='OverwriteIfExists', 'SkipIfExists', 'AppendIfExists'
            %mode argument is not used directly under this function. in case of error it is passed
            %to error resolver.
            
            % if the value to set is empty, it doesn't make sense to create
            % the data. Besides, currently results in an error.
            if isempty(data)
                status=1;
                return;
            end
            
            [datatype_mem datatype_file dataspace]=obj.matlab2hdf5(data, 'targetType', 'opaque', 'opaqueTag', tag);
            
            %create dataset
            try
                dataset=H5D.create(obj.file, path, datatype_file, dataspace, 'H5P_DEFAULT');
            catch
                obj.error_source='CreateDataset';
                H5E.walk('H5E_WALK_UPWARD', @obj.hdf5_error_grabber);
                curr_workspace=CallerWorkspace2Struct;
                [status dataset]=obj.hdf5_error_resolver(obj.error_source, obj.error_code, curr_workspace);
                if status==0 || status==-1, return; end
            end
            
            %write data
            try
                H5D.write(dataset, datatype_mem, 'H5S_ALL', 'H5S_ALL', 'H5P_DEFAULT', data);
            catch
                obj.error_source='WriteDataset';
                H5E.walk('H5E_WALK_UPWARD', @obj.hdf5_error_grabber);
                curr_workspace=CallerWorkspace2Struct;
                status=obj.hdf5_error_resolver(obj.error_source, obj.error_code, curr_workspace);
                if status==0 || status==-1, return; end
            end
            
            %close resources
            H5D.close(dataset);
            H5S.close(dataspace);
            H5T.close(datatype_mem);
            H5T.close(datatype_file);
            H5F.flush(obj.file, 'H5F_SCOPE_LOCAL');
            status=1;
        end
        function status=addAttrPackage(obj, mode, target, attrStruct)
            fields=fieldnames(attrStruct);
            j=1;
            status_array=[];
            for i=1:length(fields)
                if ~isempty(attrStruct.(fields{i})) %do not try to save empty attributes to hdf5; causes error.
                    status_member=obj.addAttribute(mode, target, fields{i}, attrStruct.(fields{i}));
                    status_array(j)=status_member;
                    j=j+1;
                end
            end
            if any(status_array==0) || any(status_array==-1);
                status=0;
            else
                status=1;
            end
        end
        function status=createSymlink(obj, target, linkname)
            try
                H5L.create_soft(target, obj.file, linkname, 'H5P_DEFAULT', 'H5P_DEFAULT');
                status=1;
            catch
                obj.error_source='CreateSymlink';
                H5E.walk('H5E_WALK_UPWARD', @obj.hdf5_error_grabber);
                curr_workspace=CallerWorkspace2Struct;
                status=obj.hdf5_error_resolver(obj.error_source, obj.error_code, curr_workspace);
                if status==0 || status==-1, value=[]; return; end
            end
            H5F.flush(obj.file, 'H5F_SCOPE_LOCAL');
        end
        function status=createReference(obj, mode, target, refloc, selection_type, selection, varargin)
            object=H5O.open(obj.file, target, 'H5P_DEFAULT');
            obj_type=H5I.get_type(object);

            if obj_type==5 %selection defined and object is dataset
                % create reference
                ref_type='H5R_DATASET_REGION';
                dataspace=H5D.get_space(object);
                
                switch selection_type
                    case 'hyperslab'

                        if ~iscell(selection)
                            selection={selection};
                        end
                        
                        start=selection{1}(1,:);
                        stride=selection{1}(2,:);
                        count=selection{1}(3,:);
                        block=selection{1}(4,:);
                        H5S.select_hyperslab(dataspace, 'H5S_SELECT_SET', start, stride, count, block);
                        
                        if numel(selection)>1
                            for i=2:numel(selection)
                                start=selection{i}(1,:);
                                stride=selection{i}(2,:);
                                count=selection{i}(3,:);
                                block=selection{i}(4,:);
                                H5S.select_hyperslab(dataspace, 'H5S_SELECT_OR', start, stride, count, block);
                            end
                            
                            %check for dimension and size mismatch of hyperslabs
                            nDims=cellfun(@(member)size(member, 2), selection);
                            if var(nDims)~=0
                                disp('Dimension mismatch between hyperslabs. I stop execution here and return an empty matrix.');
                                
                                H5D.close(object);
                                H5S.close(dataspace);
                                
                                status=0;
                                return;
                            end
                            
                            counts=cell2mat(cellfun(@(member)member(3,:), selection, 'UniformOutput', false)');
                            if sum(var(counts)~=0)>1 % then dimension mismatch 
                                disp('Size mismatch between hyperslabs. I stop execution here and return an empty matrix.');
                                
                                H5D.close(object);
                                H5S.close(dataspace);
                                
                                status=0;
                                return;
                            end
                            shape=fliplr(counts(1,:).*(var(counts)==0) + sum(counts).*(var(counts)~=0));
                        else
                            shape=fliplr(count);
                        end
                    case 'point'
                        selection=double(selection);
                        H5S.select_elements(dataspace, 'H5S_SELECT_SET', fliplr(selection)'); %fliplr and transpose because matlab and hdf5 have different addressing.
                        shape=[1 size(selection, 1)];
                end
                
                try
                    ref=H5R.create(obj.file, target, ref_type, dataspace);
                catch
                    obj.error_source='CreateReference';
                    H5E.walk('H5E_WALK_UPWARD', @obj.hdf5_error_grabber);
                    curr_workspace=CallerWorkspace2Struct;
                    [status ref]=obj.hdf5_error_resolver(obj.error_source, obj.error_code, curr_workspace);
                    if status==0 || status==-1, return; end
                end
                
                H5S.close(dataspace);
                H5O.close(object);
                % end create reference
                
                % write reference
                dataspace = H5S.create('H5S_SCALAR');
                try
                    dataset=H5D.create(obj.file, refloc, 'H5T_STD_REF_DSETREG', dataspace, 'H5P_DEFAULT');
                catch
                    obj.error_source='CreateDataset';
                    H5E.walk('H5E_WALK_UPWARD', @obj.hdf5_error_grabber);
                    curr_workspace=CallerWorkspace2Struct;
                    [status dataset]=obj.hdf5_error_resolver(obj.error_source, obj.error_code, curr_workspace);
                    if status==0 || status==-1, return; end
                end
                
                try
                    H5D.write(dataset, 'H5T_STD_REF_DSETREG', 'H5S_ALL', 'H5S_ALL', 'H5P_DEFAULT', ref);
                catch
                    obj.error_source='WriteDataset';
                    H5E.walk('H5E_WALK_UPWARD', @obj.hdf5_error_grabber);
                    curr_workspace=CallerWorkspace2Struct;
                    status=obj.hdf5_error_resolver(obj.error_source, obj.error_code, curr_workspace);
                    if status==0 || status==-1, return; end
                end
                
                H5S.close(dataspace);
                H5D.close(dataset);
                H5F.flush(obj.file, 'H5F_SCOPE_LOCAL');
                % end write reference
                
                % add memory shape as attribute
                if any(strcmp(varargin, 'DataSpaceMem_Shape'))
                    user_shape=varargin{find(strcmp(varargin, 'DataSpaceMem_Shape'))+1};
                    
                    if prod(user_shape) ~= prod(shape)
                        disp('Read data will not fit to the given shape. Disregarding user shape and saving generated shape');
                    else
                        shape=user_shape;
                    end
              
                end
                
                obj.addAttr('OverwriteIfExists', refloc, 'DataSpaceMem_Shape', shape);
                status=1;
            else
                disp('Use link interface instead of referencing when not referencing to a region in a dataset (Object references not supported).');
                status=0;
            end
        end
        
        function status=replaceData(obj, path, data) %use only if datatype and dataspace, etc are the same, only data inside needs to be changed.
            if ~obj.isObject(path)
                status=obj.addData('OverwriteIfExists', path, data);
                return;
            end
            
            % preprocess data if necessary
            data=h5file.preprocess(data);
            if isstruct(data)
                data=h5file.preprocess_struct(data);
            end
            
            % if the value to set is empty, it doesn't make sense to create
            % the data. Besides, currently results in an error.
            if isempty(data)
                status=1;
                return;
            end
            
            dataset=H5D.open(obj.file, path);
            % open memory datatype
            if obj.isAttr(path, 'datatype_mem_name') %check if there's an attribute for named datatype at dataset. maybe data is created from a datatype template
                memtypeName=obj.readAttr(path, 'datatype_mem_name');
                datatype_mem=H5T.open(obj.file, memtypeName);
            else %create datatype_mem from scratch
                datatype_file=H5D.get_type(dataset);
                datatype_mem=h5file.file2mem(datatype_file);
                H5T.close(datatype_file);
            end
            
            try
                H5D.write(dataset, datatype_mem, 'H5S_ALL', 'H5S_ALL', 'H5P_DEFAULT', data);
            catch
                obj.error_source='WriteDataset';
                H5E.walk('H5E_WALK_UPWARD', @obj.hdf5_error_grabber);
                curr_workspace=CallerWorkspace2Struct;
                status=obj.hdf5_error_resolver(obj.error_source, obj.error_code, curr_workspace);
                if status==0 || status==-1, return; end
            end
            
            H5D.close(dataset);
            H5T.close(datatype_mem);
            H5F.flush(obj.file, 'H5F_SCOPE_LOCAL');
            status=1;
        end
        
        % open/read functions
        function bool=isObject(obj, location)
            %replace following with H5O.exists_by_name once available in matlab
            bool=1;
            try
               target_id=H5O.open(obj.file, location, 'H5P_DEFAULT');
            catch ME
                H5E.walk('H5E_WALK_UPWARD', @get_error);
            end
            if bool==1, H5O.close(target_id);end
            
            function status=get_error(n, error_struct)
                maj_num=error_struct.maj_num;
                min_num=error_struct.min_num;
                maj_min_num=[num2str(maj_num) '_' num2str(min_num)];
                
                if any(strcmp({'201326597_201326723'}, maj_min_num))
                    bool=0;
                else
                    keyboard;
                end
                H5E.clear;
                status=1;
            end
            
            
        end
        function bool=isAttr(obj, location, name)
            if ~obj.isObject(location)
                bool=0;
                return;
            end
            
            bool=1;
            target_id=H5O.open(obj.file, location, 'H5P_DEFAULT');
            try
                attr=H5A.open(target_id, name, 'H5P_DEFAULT');
            catch ME
                H5E.walk('H5E_WALK_UPWARD', @get_error);
            end
            
            if bool==1
               H5A.close(attr); 
            end
            
            H5O.close(target_id);
            function status=get_error(n, error_struct)
                maj_num=error_struct.maj_num;
                min_num=error_struct.min_num;
                maj_min_num=[num2str(maj_num) '_' num2str(min_num)];
                
                if strcmp(maj_min_num, '201326611_201326723')
                    bool=0;
                else
                    keyboard;
                end
                H5E.clear;
                status=1;
            end
            
        end
        
        function objListStruct=listObjects(obj, location, varargin)
            if any(strcmp(varargin, 'Recursive'))
                recursion=1;
            else
                recursion=0;
                idx_in=0;
            end
            
            if nargin==1
                location='/';
            end
            
            index_type='H5_INDEX_NAME';
            order='H5_ITER_NATIVE';
            opdata_in=struct;
            
            try
                obj_id=H5O.open(obj.file, location, 'H5P_DEFAULT');
            catch
                obj.error_source='OpenObject';
                H5E.walk('H5E_WALK_UPWARD', @obj.hdf5_error_grabber);
                curr_workspace=CallerWorkspace2Struct;
                [status obj_id]=obj.hdf5_error_resolver(obj.error_source, obj.error_code, curr_workspace);
                if status==0 || status==-1, objListStruct=[]; return; end
            end
            
            if recursion==1
                try
                    [status objListStruct]=H5L.visit(obj_id, index_type, order, @iterFunc, opdata_in);
                    %natively returns status=0 if no failure, negative if failure
                    if status==0, status=1;
                    elseif status<0, status=0;
                    end
                catch
                    obj.error_source='ListObjects';
                    H5E.walk('H5E_WALK_UPWARD', @obj.hdf5_error_grabber);
                    curr_workspace=CallerWorkspace2Struct;
                    status=obj.hdf5_error_resolver(obj.error_source, obj.error_code, curr_workspace);
                    if status==0 || status==-1, objListStruct=[]; return; end
                    
                end
            else
                try
                    [status idx_out objListStruct]=H5L.iterate(obj_id, index_type, order, idx_in, @iterFunc, opdata_in);
                    %natively returns status=0 if no failure, negative if failure
                    if status==0, status=1;
                    elseif status<0, status=0;
                    end
                catch
                    obj.error_source='ListObjects';
                    H5E.walk('H5E_WALK_UPWARD', @obj.hdf5_error_grabber);
                    curr_workspace=CallerWorkspace2Struct;
                    status=obj.hdf5_error_resolver(obj.error_source, obj.error_code, curr_workspace);
                    if status==0 || status==-1, objListStruct=[]; return; end
                    
                end
                
                
                
            end
            H5O.close(obj_id);
            
            function [status opdata_out]=iterFunc(group_id, name, opdata_in)
                memobj_id=H5O.open(group_id, name, 'H5P_DEFAULT');
                obj_type=H5I.get_type(memobj_id);
                
                opdata_out=opdata_in;
                switch obj_type
                    case 1 %'H5I_FILE'
                        if ~isfield(opdata_in, 'file')
                            opdata_out.file={name};
                        else
                            opdata_out.file=[opdata_in.file; {name}];
                        end
                    case 2 %'H5I_GROUP'
                        if ~isfield(opdata_in, 'group')
                            opdata_out.group={['/' name]};
                        else
                            opdata_out.group=[opdata_in.group; {['/' name]}];
                        end
                    case 3 %'H5I_DATATYPE'
                        if ~isfield(opdata_in, 'datatype')
                            opdata_out.datatype={['/' name]};
                        else
                            opdata_out.datatype=[opdata_in.datatype; {['/' name]}];
                        end
                    case 4 %'H5I_DATASPACE'
                        if ~isfield(opdata_in, 'dataspace')
                            opdata_out.dataspace={['/' name]};
                        else
                            opdata_out.dataspace=[opdata_in.dataspace; {['/' name]}];
                        end
                    case 5 %'H5I_DATASET'
                        if ~isfield(opdata_in, 'dataset')
                            opdata_out.dataset={['/' name]};
                        else
                            opdata_out.dataset=[opdata_in.dataset; {['/' name]}];
                        end
                    case 6 %'H5I_ATTR'
                        if ~isfield(opdata_in, 'attr')
                            opdata_out.attr={name};
                        else
                            opdata_out.attr=[opdata_in.attr; {name}];
                        end
                    case 7 %'H5I_BADID'
                end
                
                H5O.close(memobj_id);
                status=0; %Zero causes the visit iterator to continue, returning zero when all group members have been processed.
            end
            
        end
        function [attrNames attrValues]=listAttr(obj, location)
            
            
            loc_id=H5O.open(obj.file, location, 'H5P_DEFAULT');
            
            attrNames={};
            attrValues={};
            attrSize=H5A.get_num_attrs(loc_id);
            
            for i=0:attrSize-1
                attr=H5A.open_idx(loc_id, i);
                name=H5A.get_name(attr);
                
                if nargout == 2
                    datatype_file=H5A.get_type(attr);
                    datatype_mem=h5file.file2mem(datatype_file);
                    H5T.close(datatype_file);
                    dataspace=H5A.get_space(attr);
                    prevalue=H5A.read(attr, datatype_mem);
                    value=h5file.postprocess(prevalue, 'level1', dataspace, datatype_mem);
                    
                    H5T.close(datatype_mem);
                    H5S.close(dataspace);
                    attrValues=[attrValues; value];
                end
                
                attrNames=[attrNames; name];
                
                H5A.close(attr);
            end
            H5O.close(loc_id);
            
        end
        function datalist=listData(obj, location, varargin)
            
            if nargin==1
                location='/';
            end
            
            objectlist=obj.listObjects(location, varargin{:});
            if ~isempty(objectlist)
                if ~isfield(objectlist, 'dataset')
                    datalist='';
                    return;
                end
            else
                datalist='';
                return;
            end
            
            datalist_namesonly=objectlist.dataset;
            if any(strcmp(varargin, 'RelativePathOnly'))
                datalist=datalist_namesonly;
            else
                target_id=H5O.open(obj.file, location, 'H5P_DEFAULT');
                target_name=H5I.get_name(target_id);
                H5O.close(target_id);
                
                if strcmp(target_name, '/');
                    target_name='';
                end
                dummy_paths(1:length(datalist_namesonly))={target_name};
                datalist_withpaths=strcat(dummy_paths', datalist_namesonly);
                datalist=datalist_withpaths;
            end
            
        end
        function grouplist=listGroups(obj, location, varargin)
            if nargin==1
                location='/';
            end
            
            objectlist=obj.listObjects(location, varargin{:});
            if ~isempty(objectlist)
                if ~isfield(objectlist, 'group')
                    grouplist='';
                    return;
                end
            else
                grouplist='';
                return;
            end
            
            grouplist_namesonly=objectlist.group;
            
            if any(strcmp(varargin, 'RelativePathOnly'))
                grouplist=grouplist_namesonly;
            else
                target_id=H5O.open(obj.file, location, 'H5P_DEFAULT');
                target_name=H5I.get_name(target_id);
                H5O.close(target_id);
                if strcmp(target_name, '/');
                    target_name='';
                end
                dummy_paths(1:length(grouplist_namesonly))={target_name};
                grouplist_withpaths=strcat(dummy_paths', grouplist_namesonly);
                grouplist=grouplist_withpaths;
            end
            
        end
        
        function group_id=openGroup(obj, location)
            group_id=H5G.open(obj.file, location);
        end
        function value=readAttr(obj, target, name)

            if ischar(target), target={target}; end
            value=cell(size(target));
            
            % open target
            
            for i=1:length(target)
                
                if ~obj.isAttr(target{i}, name)
                    disp(['No attribute "' name '" at ' target{i} '. I return an empty matrix.']);
                    value{i}=[];
                    continue;
                end

                try
                    target_id=H5O.open(obj.file, target{i}, 'H5P_DEFAULT');
                catch
                    obj.error_source='OpenObject';
                    H5E.walk('H5E_WALK_UPWARD', @obj.hdf5_error_grabber);
                    curr_workspace=CallerWorkspace2Struct;
                    [status target_id]=obj.hdf5_error_resolver(obj.error_source, obj.error_code, curr_workspace);
                    if status==0 || status==-1, value=[]; return; end
                end
                
                % open attribute
                try
                    attr=H5A.open(target_id, name, 'H5P_DEFAULT');
                catch
                    obj.error_source='OpenAttribute';
                    H5E.walk('H5E_WALK_UPWARD', @obj.hdf5_error_grabber);
                    curr_workspace=CallerWorkspace2Struct;
                    [status attr]=obj.hdf5_error_resolver(obj.error_source, obj.error_code, curr_workspace);
                    
                    if status==0 || status==-1
                        value=[];
                        return;
                    elseif status==1 && isempty(attr)
                        value=[];
                        return;
                    end
                    
                end
                
                % open memory datatype
                
                datatype_file=H5A.get_type(attr);
                datatype_mem=h5file.file2mem(datatype_file);
                H5T.close(datatype_file);
                
                % get dataspace
                dataspace=H5A.get_space(attr);
                
                % read data
                
                prevalue=H5A.read(attr, datatype_mem);
                
                % post-processing
                value{i}=h5file.postprocess(prevalue, 'level1', dataspace, datatype_mem);
                
                % close resources
                H5O.close(target_id);
                H5A.close(attr);
                H5S.close(dataspace);
                H5T.close(datatype_mem);
            end
            
            if numel(value)==1, value=value{1}; end
            
            
        end
        function data=readData(obj, location, varargin)
            %varargin: 'DataSpaceMem_Shape', [h5 dimensions]
            %           'Selection', selection_type, selection  (define selection for partial I/O)
            %                  selection=[start; stride; count; block] if selection_type='hyperslab'
            %                  selection=[pt1; pt2;.....] (rank x numel matrix) (rank=ndim) if selection_type='point'
            
            % open dataset
            if ~obj.isObject(location)
                disp('No object at indicated location.');
                data=[];
                return;
            end
            
            
            dataset=H5D.open(obj.file, location);
            
            % look to see if the dataset is a reference
            datatype_file=H5D.get_type(dataset);
            filetype_class=H5T.get_class(datatype_file);
            H5T.close(datatype_file);
            if filetype_class==7  %H5T_REFERENCE
                dataset_parent=dataset;
                try
                    ref=H5D.read(dataset_parent, 'H5T_STD_REF_DSETREG', 'H5S_ALL', 'H5S_ALL', 'H5P_DEFAULT');
                catch
                    obj.error_source='ReadDataset';
                    H5E.walk('H5E_WALK_UPWARD', @obj.hdf5_error_grabber);
                    curr_workspace=CallerWorkspace2Struct;
                    [status ref]=obj.hdf5_error_resolver(obj.error_source, obj.error_code, curr_workspace);
                    if status==0 || status==-1
                        data=[];
                        return;
                    end
                end
                
                try
                    dataset=H5R.dereference(dataset_parent, 'H5R_DATASET_REGION', ref);
                catch
                    obj.error_source='DereferenceDataset';
                    H5E.walk('H5E_WALK_UPWARD', @obj.hdf5_error_grabber);
                    curr_workspace=CallerWorkspace2Struct;
                    [status dataset]=obj.hdf5_error_resolver(obj.error_source, obj.error_code, curr_workspace);
                    if status==0 || status==-1
                        data=[];
                        return;
                    end
                end
                
                dataspace_file=H5R.get_region(dataset_parent, 'H5R_DATASET_REGION', ref);
            else
                dataspace_file=H5D.get_space(dataset);
            end
            
            % get dataspace, read dimensions
            if any(strcmp(varargin, 'Selection'))
                selection_type=varargin{find(strcmp(varargin, 'Selection'))+1};
                selection=varargin{find(strcmp(varargin, 'Selection'))+2};
                
                switch selection_type
                    case 'hyperslab'
                        if ~iscell(selection)
                            selection={selection};
                        end
                        
                        start=selection{1}(1,:);
                        stride=selection{1}(2,:);
                        count=selection{1}(3,:);
                        block=selection{1}(4,:);
                        H5S.select_hyperslab(dataspace_file, 'H5S_SELECT_SET', start, stride, count, block);
                        
                        if numel(selection)>1
                            for i=2:numel(selection)
                                start=selection{i}(1,:);
                                stride=selection{i}(2,:);
                                count=selection{i}(3,:);
                                block=selection{i}(4,:);
                                H5S.select_hyperslab(dataspace_file, 'H5S_SELECT_OR', start, stride, count, block);
                            end
                            
                            %check for dimension and size mismatch of hyperslabs
                            
                            nDims=cellfun(@(member)size(member, 2), selection);
                            if var(nDims)~=0
                                disp('Dimension mismatch between hyperslabs. I stop execution here and return an empty matrix.');
                                
                                H5D.close(dataset);
                                H5S.close(dataspace_file);
                                
                                data=[];
                                return;
                            end

                            counts=vertcat(selection{:}(3,:));
                            
                            if sum(var(counts)~=0)>1 % then dimension mismatch 
                                disp('Size mismatch between hyperslabs. I stop execution here and return an empty matrix.');
                                
                                H5D.close(dataset);
                                H5S.close(dataspace_file);
                                
                                data=[];
                                return;
                            else
                                dimensions=counts(1,:).*(var(counts)==0) + sum(counts).*(var(counts)~=0);
                                dataspace_mem=H5S.create_simple(length(dimensions), dimensions, []);
                            end
                        else
                            dataspace_mem=H5S.create_simple(length(count), count, []);
                        end
                        
                    case 'point'
                        selection=double(selection);
                        H5S.select_elements(dataspace_file, 'H5S_SELECT_SET', fliplr(selection)'); %fliplr and transpose because matlab and hdf5 have different addressing.
                        
                        if any(strcmp(varargin, 'DataSpaceMem_Shape'))
                            shape=varargin{find(strcmp(varargin, 'DataSpaceMem_Shape'))+1};
                            capacity=prod(shape);
                            
                            if capacity ~= size(selection, 1)
                                disp('Read data will not fit to the given shape. I stop execution here and return an empty matrix.');
                                
                                H5D.close(dataset);
                                H5S.close(dataspace_file);
                                
                                data=[];
                                return;
                            end
                            
                            dataspace_mem=H5S.create_simple(numel(shape), fliplr(shape), []);
                        else
                            dataspace_mem=H5S.create_simple(2, [1 size(selection, 1)], []);
                        end
                end
                
            elseif filetype_class==7  %H5T_REFERENCE
                shape=obj.readAttr(location, 'DataSpaceMem_Shape');
                capacity=prod(double(shape));
                
                if capacity ~= H5S.get_select_npoints(dataspace_file)
                    disp('Read data will not fit to the given shape. I stop execution here and return an empty matrix.');
                    
                    H5S.close(dataspace_file);
                    H5D.close(dataset);
                    H5D.close(dataset_parent);
                    
                    data=[];
                    return;
                end
                dataspace_mem=H5S.create_simple(numel(shape), fliplr(shape), []);

            else
                dataspace_mem=H5D.get_space(dataset);
            end
            
            if filetype_class==7
                 H5D.close(dataset_parent);
            end
            
            
            % open memory datatype
            if obj.isAttr(location, 'datatype_mem_name') %check if there's an attribute for named datatype at dataset. maybe data is created from a datatype template
                memtypeName=obj.readAttr(location, 'datatype_mem_name');
                datatype_mem=H5T.open(obj.file, memtypeName);
            else %create datatype_mem from scratch
                datatype_file=H5D.get_type(dataset);
                datatype_mem=h5file.file2mem(datatype_file);
                H5T.close(datatype_file);
            end
            
            % read data
            try
                predata=H5D.read(dataset, datatype_mem, dataspace_mem, dataspace_file, 'H5P_DEFAULT');
            catch
                obj.error_source='ReadDataset';
                H5E.walk('H5E_WALK_UPWARD', @obj.hdf5_error_grabber);
                curr_workspace=CallerWorkspace2Struct;
                [status predata]=obj.hdf5_error_resolver(obj.error_source, obj.error_code, curr_workspace);
                if status==0 || status==-1
                    data=[];
                    return;
                end
            end
            
            % post-processing
            data=h5file.postprocess(predata, 'level1', dataspace_mem, datatype_mem);
            
            % close resources
            H5D.close(dataset);
            H5S.close(dataspace_mem);
            H5S.close(dataspace_file);
            H5T.close(datatype_mem);
            
        end
        
        function dimensions=getFileDataSpaceDims(obj, location)
            % open dataset
            dataset=H5D.open(obj.file, location);
            
            % get dataspace, read dimensions
            dataspace_file=H5D.get_space(dataset);
            
            [~, dimensions, ~]=H5S.get_simple_extent_dims(dataspace_file);
            dimensions=fliplr(dimensions); %convert to matlab dimensions.
            
            % close resources
            H5S.close(dataspace_file);
            H5D.close(dataset);
            
        end
        
        % move/delete/file maintenance functions
        function status=moveObject(obj, target, destination)
            %target and destination are full addresses relative to file root.
            
            if ~obj.isObject(target)
                disp('Object to move doesn''t exist.');
                status=0;
                return;
            end
            
            if obj.isObject(destination)
                disp('There''s already an object at destination. Will not overwrite. Choose a different destination name.');
                status=0;
                return;
            end
            
            try
                H5L.move(obj.file, target, obj.file, destination, 'H5P_DEFAULT', 'H5P_DEFAULT');
                status=1;
            catch ME
                
                obj.error_source='MoveObject';
                H5E.walk('H5E_WALK_UPWARD', @obj.hdf5_error_grabber);
                curr_workspace=CallerWorkspace2Struct;
                [status ~]=obj.hdf5_error_resolver(obj.error_source, obj.error_code, curr_workspace);
                if status==0 || status==-1, return; end
                
            end
            H5F.flush(obj.file, 'H5F_SCOPE_LOCAL');
            
        end
        function status=moveAttr(obj, target, attrname_target, destination, attrname_destination)
            if nargin<5 %no destination attr name given
                attrname_destination=attrname_target;
            end
            
            if obj.isAttr(target, attrname_target)
                value=obj.readAttr(target, attrname_target);
                
                if ~isempty(value)
                    
                    status=obj.addAttr('OverwriteIfExists', destination, attrname_destination, value);
                    
                    if status==1
                        status=obj.deleteAttr(target, attrname_target, 'DoNotAskVerification');
                    else
                        disp('Couldn''t create attribute at destination.');
                        status=0;
                    end
                else
                    disp('Attribute at target wasn''t read');
                    status=0;
                end
            else
                disp('Attribute doesn''t exist');
                status=0;
            end
            
            H5F.flush(obj.file, 'H5F_SCOPE_LOCAL');
            
        end
        function status=copyAttr(obj, target, attrname_target, destination, attrname_destination)
            if nargin<5 %no destination attr name given
                attrname_destination=attrname_target;
            end
            
            if obj.isAttr(target, attrname_target)
                value=obj.readAttr(target, attrname_target);
                
                if ~isempty(value)
                    
                    status=obj.addAttr('OverwriteIfExists', destination, attrname_destination, value);
                    
                    if status==0
                        disp('Couldn''t create attribute at destination.');
                    end
                else
                    disp('Attribute at target wasn''t read');
                    status=0;
                end
            else
                disp('Attribute doesn''t exist');
                status=0;
            end
            
            H5F.flush(obj.file, 'H5F_SCOPE_LOCAL');
            
        end
        function status=deleteObject(obj, target, varargin)
            verification_required=1;
            if strcmp(varargin, 'DoNotAskVerification')
                verification_required=0;
            end
            
            if verification_required==1
                choice = questdlg({['This will make ' target ' and all its substructures forever inaccessible.']; 'Are you sure you want to continue?'}, ...
                    'Deleting Object', 'Yes','No','No');
                if strcmp(choice, 'No')
                    status=1;
                    disp(['Object (' target ') not deleted.']);
                    return;
                end
            end
            
            try
                H5L.delete(obj.file, target, 'H5P_DEFAULT');
                status=1;
            catch ME
                obj.error_source='DeleteObject';
                H5E.walk('H5E_WALK_UPWARD', @obj.hdf5_error_grabber);
                curr_workspace=CallerWorkspace2Struct;
                status=obj.hdf5_error_resolver(obj.error_source, obj.error_code, curr_workspace);
                if status==0 || status==-1, return; end
            end
            
            %set flag to remind necessity of repacking.
            obj.addAttr('OverwriteIfExists', '/', 'RepackRecommendation', 1);
            H5F.flush(obj.file, 'H5F_SCOPE_LOCAL');
        end
        function status=deleteAttr(obj, target, name, varargin)
            if ~obj.isAttr(target, name)
                disp(['No attribute to delete. ' target ' - ' name]);
                status=1;
                return;
            end       
            
            verification_required=1;
            if strcmp(varargin, 'DoNotAskVerification')
                verification_required=0;
            end
            
            if verification_required==1
                choice = questdlg(['Delete attribute ' target ' - ' name '?'], ...
                    'Deleting Attribute', 'Yes','No','No');
                if strcmp(choice, 'No')
                    status=1;
                    disp(['Attribute (' target ' - ' name ') not deleted.']);
                    return;
                end
            end
            
            % open target
            try
                target_id=H5O.open(obj.file, target, 'H5P_DEFAULT');
            catch
                obj.error_source='OpenObject';
                H5E.walk('H5E_WALK_UPWARD', @obj.hdf5_error_grabber);
                curr_workspace=CallerWorkspace2Struct;
                [status target_id]=obj.hdf5_error_resolver(obj.error_source, obj.error_code, curr_workspace);
                if status==0 || status==-1, return; end
            end
            
            % delete attribute
            try
                H5A.delete(target_id, name);
            catch
                obj.error_source='DeleteAttribute';
                H5E.walk('H5E_WALK_UPWARD', @obj.hdf5_error_grabber);
                curr_workspace=CallerWorkspace2Struct;
                status=obj.hdf5_error_resolver(obj.error_source, obj.error_code, curr_workspace);
                if status==0 || status==-1, return; end
            end
            H5F.flush(obj.file, 'H5F_SCOPE_LOCAL');
            status=1;
            
            
            
        end
        function status=repack(obj, varargin)
            % output file is appended with _repacked and resides same place as original file.
            % varargin: "'OmitGroup', group_list" (skips listed first level groups)

            if ~any(strcmp(varargin, 'OmitGroup')), omit_list='';
            else omit_list=varargin{find(strcmp('OmitGroup', varargin))+1}; end
            
            %create temp file
            
            if ~isempty(obj.filepath)
                tempfilename=[obj.filepath filesep obj.filename '_repacked'];
            else
                tempfilename=[obj.filename '_repacked'];
            end
            hTempFile=h5file(tempfilename, 'NEW');
            
            first_level_obj=obj.listObjects;
             
            ocpl = H5P.create('H5P_OBJECT_COPY');
            lcpl = H5P.create('H5P_LINK_CREATE');
            
            fields=fieldnames(first_level_obj);
            
            for i=1:length(fields)
                object_list=first_level_obj.(fields{i});
                
                for j=1:length(object_list)
                    
                    if ~any(strcmp(object_list{j}, omit_list))
                        try
                            H5O.copy(obj.file, object_list{j}, hTempFile.file, object_list{j}, ocpl, lcpl);
                        catch ME
                            obj.error_source='CopyObject';
                            H5E.walk('H5E_WALK_UPWARD', @obj.hdf5_error_grabber);
                            curr_workspace=CallerWorkspace2Struct;
                            [status ~]=obj.hdf5_error_resolver(obj.error_source, obj.error_code, curr_workspace);
                            if status==0 || status==-1
                                H5P.close(ocpl);
                                H5P.close(lcpl);
                                hTempFile.close;
                                return;
                            end
                        end
                    end
                end
            end
            
            H5P.close(ocpl);
            H5P.close(lcpl);
            
            hTempFile.addAttr('OverwriteIfExists', '/', 'RepackRecommendation', 0);
            
            hTempFile.close;
            status=1;
        end
       

        % error handling
        function status=hdf5_error_grabber(obj, n, error_struct)
            maj_num=error_struct.maj_num;
            maj_str=H5E.get_major(maj_num);
            min_num=error_struct.min_num;
            min_str=H5E.get_minor(min_num);
            desc=error_struct.desc;
            maj_min_num=[num2str(maj_num) '_' num2str(min_num)];
            
            %set error code
            switch maj_min_num
                case '201326597_201326724' %Symbol table - Object already exists
                    obj.error_code=1;
                case '201326617_201326722' %Invalid arguments to routine - Bad value
                    obj.error_code=2;
                case '201326599_201326661' %Internal error (too specific to document in detail) - System error message (File exists)
                    obj.error_code=3;
                case '201326611_201326632' %Attribute - Object already exists
                    obj.error_code=4;
                case '201326597_201326723' %Symbol table - Object not found
                    obj.error_code=5;
                case '201326609_201326658' %Object header - Iteration failed
                    obj.error_code=6;
                case '201326597_201326715' %Symbol table - Can't move to next iterator location
                    obj.error_code=7;
                case '201326611_201326723' %Attribute - Object not found
                    obj.error_code=8;
                case '201326595_201326676' %Unable to open file - file is alrady open for read-only
                    obj.error_code=9;
                case '201326621_201326722' %Object cache - Bad value: no write intent on file. 
                    obj.error_code=10;
                case '201326597_201326657' %Symbol Table - Can't delete message (can't delete self)
                    obj.error_code=11;
                case '201326597_201326726' %Symbol Table - Unable to decode value (can't decode)
                    obj.error_code=12;
                case '201326609_201326654' %Wrong version number - bad object header version number
                    obj.error_code=13;
                case '201326617_201326624' %Invalid arguments to routine - Write failed (no write intent on file)
                    obj.error_code=14;
                otherwise
                    obj.error_code=9999;
                    disp('Dear developer, it seems you ran into an error you never anticipated. I will now stall execution. Debug/change me accordingly.');
                    keyboard;
            end
            
            %display error
            if obj.error_reporting>=3
                disp(['HDF5: ', obj.error_source, ': ', maj_str, ' - ', min_str, ' (', desc, ')']);
            end
            
            %write in log file
            if obj.error_reporting>=1
                logfile=fopen([obj.fileloc, '_h5file_error.log'], 'at');
                fprintf(logfile, [datestr(now, 'yyyy-mm-dd HH:MM:SS.FFF'), ': ', obj.error_source, ': ', num2str(n), ': ', maj_min_num ': ', maj_str, ' - ', min_str, ' (', desc, ')', '\n']);
                fclose(logfile);
            end
            
            %clear error stack
            H5E.clear();
            status=1;
            
            
        end
        function [status output]=hdf5_error_resolver(obj, error_source, error_code, caller_workspace)
            %status==1: error resolved
            %status==0: do not know how to resolve
            %status==-1: nothing to resolve, not possible to resolve.
            status=0; %if not converted to something else, resolved, etc, an error is an error, so status=0;
            switch error_source
                case 'CreateGroup'
                    task='create';
                    target='group';
                case 'CreateAttribute'
                    task='create';
                    target='attribute';
                case 'CreateSymlink'
                    task='create';
                    target='symlink';
                case 'CreateDataset'
                    task='create';
                    target='dataset';
                case 'CreateReference'
                    task='create';
                    target='reference';
                    
                case 'OpenObject'
                    task='open';
                    target='object';
                case 'OpenFile'
                    task='open';
                    target='file';    
                case 'OpenAttribute'
                    task='open';
                    target='attribute';
                    
                case 'WriteAttribute'
                    task='write';
                    target='attribute';
                case 'WriteDataset'
                    task='write';
                    target='dataset';
                    
                case 'ReadDataset'
                    task='read';
                    target='dataset';
                    
                case 'ListObjects'
                    task='list';
                    target='object';
                
                case 'MoveObject'
                    task='move';
                    target='object';
                    
                case 'DeleteObject'
                    task='delete';
                    target='object';
                case 'DeleteAttribute'
                    task='delete';
                    target='attribute';
                    
                case 'DereferenceDataset'
                    task='dereference';
                    target='dataset';
                    
                otherwise
                    keyboard;
            end
            
            if strcmp(obj.file_access_mode, 'READ-ONLY') && any(strcmp(task, {'create', 'write', 'move', 'delete'}))
                disp('File is read-only.');
                output=[];
                status=-1;
                return;
            end
            
            switch task
                %%%%%%%%%%%%%%%%%%%%%%%%%%%%%%%%%%%%%%%%%%%%%%%%%%%%%%%%%%%%%%%%%%%%%%%%%%%%%%%%%%%
                %%%%%%%%%%%%%%%%%%%%%%%%%%%%%%%%%%%%%%%%%%%%%%%%%%%%%%%%%%%%%%%%%%%%%%%%%%%%%%%%%%%
                case 'create'
                    switch target
                        case 'group'
                            if error_code==1 %Symbol table - Object already exists
                                if obj.error_reporting>=2
                                    disp('Will do nothing. Resuming operation.');
                                end
                                output=[];
                                status=1;
                            elseif error_code==5 %Symbol table - Object not found
                                status=0;
                            elseif error_code==12 %Symbol table - Unable to decode value 
                                disp('Unable to decode value. And I have no idea why. Perhaps parent group is corrupted.');
                                output=[];
                                status=0;
                            end
                        case 'attribute'
                            if error_code==4 %Attribute - Object already exists
                                switch caller_workspace.mode
                                    case 'AppendIfExists'
                                        if obj.error_reporting>=2
                                            disp('_timestamp appended to attribute name and will be retried.');
                                        end
                                        name=[caller_workspace.name '_' datestr(now, 'yyyymmdd-HHMMSS')];
                                        attribute=H5A.create(caller_workspace.target_id, name, caller_workspace.datatype_file, caller_workspace.dataspace, 'H5P_DEFAULT');
                                        output=attribute;
                                        status=1;
                                    case 'SkipIfExists'
                                        if obj.error_reporting>=2
                                            disp('Attribute is dropped.');
                                        end
                                        H5O.close(caller_workspace.target_id);
                                        status=-1;
                                        
                                    case 'OverwriteIfExists'
                                        H5A.delete(caller_workspace.target_id, caller_workspace.name);
                                        attribute=H5A.create(caller_workspace.target_id, caller_workspace.name, caller_workspace.datatype_file, caller_workspace.dataspace, 'H5P_DEFAULT');
                                        output=attribute;
                                        status=1;
                                        disp(['Attribute Overwritten: ' caller_workspace.target{:} ' - ' caller_workspace.name]);
                                        
                                    otherwise
                                        if obj.error_reporting>=2
                                            disp('Error during attribute addition');
                                        end
                                end
                            else
                                H5O.close(caller_workspace.target_id);
                            end
                        case 'dataset'
                            if error_code==1 %Symbol table - Object already exists
                                switch caller_workspace.mode
                                    case 'AppendIfExists'
                                        if obj.error_reporting>=2
                                            disp('Will append _timestamp to dataset name and retry.');
                                        end
                                        path=[caller_workspace.path '_' datestr(now, 'yyyymmdd-HHMMSS')];
                                        dataset=H5D.create(obj.file, path, caller_workspace.datatype_file, caller_workspace.dataspace, 'H5P_DEFAULT');
                                        output=dataset;
                                        status=1;
                                    case 'SkipIfExists'
                                        if obj.error_reporting>=2
                                            disp('Data is dropped.');
                                        end
                                        status=-1;
                                    case 'OverwriteIfExists'
                                        if obj.error_reporting>=2
                                            disp('Previous data will be somehow dealt with. Then your more precious data shall be saved. No worries.');
                                        end
                                        status=obj.data_overwrite_handlerFcn(caller_workspace.path);
                                        if status==0
                                            disp('Cannot get rid of previous data.');
                                            output=[];
                                        else
                                            dataset=H5D.create(obj.file, caller_workspace.path, caller_workspace.datatype_file, caller_workspace.dataspace, 'H5P_DEFAULT');
                                            output=dataset;
                                            status=1;
                                        end
                                        
                                    otherwise
                                        disp('Error during dataset addition');
                                end
                            end
                        case 'symlink'
                             if error_code==1 %Symbol table - Object already exists
                                if obj.error_reporting>=2
                                    disp('Will do nothing. Resuming operation. If you want to overwrite delete old link first.');
                                end
                                output=[];
                                status=1;
                             end
                            
                        case 'reference'
                            %in case of error close target object and dataspace
                             %H5S.close(caller_workspace.dataspace);
                             %H5O.close(caller_workspace.object);
                            
                            
                    end
                    if status==0 || status==-1
                        switch target
                            case {'dataset', 'attribute'}
                                H5S.close(caller_workspace.dataspace);
                                H5T.close(caller_workspace.datatype_mem);
                                H5T.close(caller_workspace.datatype_file);
                            case {'group', 'symlink'}
                                
                        end
                    end
                    
                    %%%%%%%%%%%%%%%%%%%%%%%%%%%%%%%%%%%%%%%%%%%%%%%%%%%%%%%%%%%%%%%%%%%%%%%%%%%%%%%%%%%
                    %%%%%%%%%%%%%%%%%%%%%%%%%%%%%%%%%%%%%%%%%%%%%%%%%%%%%%%%%%%%%%%%%%%%%%%%%%%%%%%%%%%
                case 'write'
                    switch target
                        case 'attribute'
                            H5A.close(caller_workspace.attribute);
                            H5O.close(caller_workspace.target_id);
                            
                        case 'dataset'
                            H5D.close(caller_workspace.dataset);
                    end
                    
                    if status==0
                        switch target
                            case {'attribute', 'dataset'}
                                H5S.close(caller_workspace.dataspace);
                                H5T.close(caller_workspace.datatype_mem);
                                H5T.close(caller_workspace.datatype_file);
                        end
                    end
                    
                    %%%%%%%%%%%%%%%%%%%%%%%%%%%%%%%%%%%%%%%%%%%%%%%%%%%%%%%%%%%%%%%%%%%%%%%%%%%%%%%%%%%
                    %%%%%%%%%%%%%%%%%%%%%%%%%%%%%%%%%%%%%%%%%%%%%%%%%%%%%%%%%%%%%%%%%%%%%%%%%%%%%%%%%%%
                    
                case 'read'
                    switch target
                        case 'dataset'
                            H5D.close(caller_workspace.dataset);
                            H5S.close(caller_workspace.dataspace_mem);
                            H5S.close(caller_workspace.dataspace_file);
                            H5T.close(caller_workspace.datatype_mem);
                            
                            
                            
                    end
                    
                    if status==0
                        switch target
                            case 'dataset'
                                
                        end
                        
                    end
                    
                    
                    
                    %%%%%%%%%%%%%%%%%%%%%%%%%%%%%%%%%%%%%%%%%%%%%%%%%%%%%%%%%%%%%%%%%%%%%%%%%%%%%%%%%%%
                    %%%%%%%%%%%%%%%%%%%%%%%%%%%%%%%%%%%%%%%%%%%%%%%%%%%%%%%%%%%%%%%%%%%%%%%%%%%%%%%%%%%
                case 'list'
                    switch target
                        case 'group'
                            
                            
                        case 'attribute'
                            
                            
                        case 'dataset'
                            
                            
                        case 'object'
                            H5O.close(caller_workspace.obj_id);
                            
                    end
                    if status==0 || status==-1
                        
                    end
                    
                    %%%%%%%%%%%%%%%%%%%%%%%%%%%%%%%%%%%%%%%%%%%%%%%%%%%%%%%%%%%%%%%%%%%%%%%%%%%%%%%%%%%
                    %%%%%%%%%%%%%%%%%%%%%%%%%%%%%%%%%%%%%%%%%%%%%%%%%%%%%%%%%%%%%%%%%%%%%%%%%%%%%%%%%%%
                case 'open'
                    switch target
                        case 'file'
                            if error_code==9 % Unable to open file - file is alrady open for read-only
                                if obj.error_reporting>=2
                                    disp('File is already open for read-only access.');
                                end
                                status=-1;
                                output=[];
                            elseif error_code==3 % Internal error (too specific to document in detail) - System error message (File exists)
                                if obj.error_reporting>=2
                                    disp('File already exists.');
                                end
                                status=-1;
                                output=[];
                            end
                            
                        case 'group'
                            
                            
                        case 'attribute'
                            if error_code==8 % Attribute - Object not found
                                if obj.error_reporting>=2
                                    disp(['Attribute does not exist (' caller_workspace.target{:} ' - ' caller_workspace.name '). I will return an empty matrix.']);
                                end
                                status=-1;
                                output=[];
                            end
                            
                        case 'dataset'
                            
                            
                        case 'object'
                            %output, if can be handled, will be obj_id
                            if error_code==5 %Symbol table - Object not found
                                status=-1;
                            end
                            
                            
                    end
                    
                    
                    
                    if status==0 || status==-1
                        
                    end
                    
                    %%%%%%%%%%%%%%%%%%%%%%%%%%%%%%%%%%%%%%%%%%%%%%%%%%%%%%%%%%%%%%%%%%%%%%%%%%%%%%%%%%%
                    %%%%%%%%%%%%%%%%%%%%%%%%%%%%%%%%%%%%%%%%%%%%%%%%%%%%%%%%%%%%%%%%%%%%%%%%%%%%%%%%%%%
                    
                case 'move'
                    
                    if error_code==5 %Symbol table - Object not found
                        status=-1;
                    end
                    
                    
                    
                    %%%%%%%%%%%%%%%%%%%%%%%%%%%%%%%%%%%%%%%%%%%%%%%%%%%%%%%%%%%%%%%%%%%%%%%%%%%%%%%%%%%
                    %%%%%%%%%%%%%%%%%%%%%%%%%%%%%%%%%%%%%%%%%%%%%%%%%%%%%%%%%%%%%%%%%%%%%%%%%%%%%%%%%%%
                case 'delete'
                    
                    status=0;
                    switch target
                        case 'object'
                            if error_code==11 %Symbol table - Cannot delete message
                                if ~obj.isObject(caller_workspace.target)
                                    if obj.error_reporting>=2
                                        disp('Object doesn''t exist. Nothing to delete');
                                    end
                                    status=-1;
                                end
                            end
                            
                        case 'attribute'
                            if error_code==8 % Attribute - Object not found
                                if obj.error_reporting>=2
                                    disp('Attribute does not exist.');
                                end
                                status=-1;
                                output=[];
                            end
                            
                            
                    end
                    
                    
                    
                    %%%%%%%%%%%%%%%%%%%%%%%%%%%%%%%%%%%%%%%%%%%%%%%%%%%%%%%%%%%%%%%%%%%%%%%%%%%%%%%%%%%
                    %%%%%%%%%%%%%%%%%%%%%%%%%%%%%%%%%%%%%%%%%%%%%%%%%%%%%%%%%%%%%%%%%%%%%%%%%%%%%%%%%%%
                    
                case 'dereference'
                    switch target
                        case 'dataset'
                            
                            
                    end
                    
                    
                    
                    %%%%%%%%%%%%%%%%%%%%%%%%%%%%%%%%%%%%%%%%%%%%%%%%%%%%%%%%%%%%%%%%%%%%%%%%%%%%%%%%%%%
                    %%%%%%%%%%%%%%%%%%%%%%%%%%%%%%%%%%%%%%%%%%%%%%%%%%%%%%%%%%%%%%%%%%%%%%%%%%%%%%%%%%%
                    
                    
            end
            
            if status==0
                disp('I do not know how to resolve this error. Nothing done.');
                keyboard;
                output=[];
            elseif status==-1
                if obj.error_reporting>=2
                    disp('This problem cannot be resolved automatically, or nothing to resolve. Nothing done.');
                end
                output=[];
            else
                obj.error_code=0;
            end
            
        end
end
end
