# Supplementary material for: Clusters of synaptic inputs on dendrites of layer 5 pyramidal cells in mouse visual cortex
Source: eLife. 2016 Jul 19;5:e09222. doi: 10.7554/eLife.09222 (PMC4951190; doi:10.7554/eLife.09222)
Supplement: Source code 1. — DOI: http://dx.doi.org/10.7554/eLife.09222.013 [file elife-09222-code1.zip › GokceEtAl2016_analysis_source/classes/stimulus.m]

classdef stimulus < handle
%by Onur Gokce, 2013, onurgokce@gmail.com    
    
    
    
    properties
        routing       %(bluelaser, imaginglaser, uncaginglaser, voltageclamp, currentclamp, unknown)
        functionType  %(pulseTrain, sinusoidal, randomPulses, multiStep)
        randomType    %(beta, bino, chi2, exp, ev, f, gam, gev, gp, geo, hyge, logn, nbin, ncf, nct, ncx2, norm, poiss, rayl, t, unif, unid, wbl)
        amplitude
        pulseWidth
        freq
        phase         %(0, pi)  (other phases don't make sense) (currently disabled. if wish to enable, edit identifier constructor function)
        offset
        interval
        pulseNum
        rampWidth
        onsetDelay
        cycleNum
        multiStepDurationsArray
        multiStepAmplitudesArray
        presetLocation
        waveForm
    end
    
    properties (SetAccess = protected)
        duration
        dutyCycle
        sampleRate
    end
    
    methods
        
        function obj = stimulus(sampling)
            obj.sampleRate=sampling;
            
            obj.routing = '';
            obj.functionType = '';
            obj.randomType = '';
            obj.amplitude = 0;
            obj.pulseWidth = 0;
            obj.freq = 0;
            obj.rampWidth = 0;
            obj.pulseNum = 0;
            obj.onsetDelay = 0;
            obj.offset = 0;
            obj.phase = 0;
            obj.cycleNum = 0;
            obj.interval = 0;
            obj.multiStepDurationsArray = 0;
            obj.multiStepAmplitudesArray = 0;
            obj.waveForm = [];
        end
        
        function obj = set.routing(obj, value)
            obj.routing = value;
        end
        function obj = set.functionType(obj, value)
            obj.functionType = value;
        end
        function obj = set.amplitude(obj, value)
            obj.amplitude = value;
        end
        function obj = set.pulseWidth(obj, value)
            if (value < 0)
                error('Pulse width cannot be negative.');
            else
                obj.pulseWidth = value;
            end
        end
        function obj = set.freq(obj, value)
            if (value < 0)
                error('Frequency cannot be negative.');
            else
                obj.freq = value;
            end
        end
        function obj = set.phase(obj, value)
            if (value < 0)
                error('Phase cannot be negative.');
            else
                obj.phase = value;
            end
        end
        function obj = set.offset(obj, value)
            obj.offset = value;
        end
        function obj = set.interval(obj, value)
            obj.interval = value;
        end
        function obj = set.pulseNum(obj, value)
            if (value < 0)
                error('Number of pulses cannot be negative.');
            else
                obj.pulseNum = value;
            end
        end
        function obj = set.rampWidth(obj, value)
            if (value < 0)
                error('Ramp width cannot be negative.');
            elseif (value > obj.pulseWidth)
                error('Ramp width cannot be greater than pulse width');
            else
                obj.rampWidth = value;
            end
        end
        function obj = set.onsetDelay(obj, value)
            if (value < 0)
                error('Onset Delay cannot be negative.');
            else
                obj.onsetDelay = value;
            end
        end
        function obj = set.cycleNum(obj, value)
            if (value < 0)
                error('Number of cycles cannot be negative.');
            end
            obj.cycleNum=value;
        end
        function obj = set.randomType(obj, value)
            obj.randomType = value;
        end
        function obj = set.multiStepDurationsArray(obj, value)
            obj.multiStepDurationsArray = value;
        end
        function obj = set.multiStepAmplitudesArray(obj, value)
            obj.multiStepAmplitudesArray = value;
        end
        function obj = set.presetLocation(obj, value)
            obj.presetLocation = value;
        end

        function obj = set.waveForm(obj, value)
            obj.waveForm = value;
        end
        
        function bool = isReady(obj)
            bool=false;
            if ~isempty(obj.routing) && ~isempty(obj.functionType)
                switch obj.functionType
                    case 'pulseTrain'
                        if isnumeric(obj.freq) && isnumeric(obj.pulseNum) && isnumeric(obj.pulseWidth)
                            if obj.freq>0 && obj.pulseNum>0 && obj.pulseWidth>0
                                bool=true;
                            end
                        end
                    case 'sinusoidal'
                        if isnumeric(obj.freq) && isnumeric(obj.cycleNum)
                            if obj.freq>0 && obj.cycleNum>0
                                bool=true;
                            end
                        end
                    case  'randomPulses'
                        if isnumeric(obj.interval) && isnumeric(obj.pulseNum) && isnumeric(obj.pulseWidth)
                            if ~strcmp(obj.randomType, '') && obj.interval>0 && obj.pulseNum>0 && obj.pulseWidth>0
                                bool=true;
                            end
                        end
                    case 'multiStep'
                        if all(isnumeric(obj.multiStepAmplitudesArray)) && all(isnumeric(obj.multiStepDurationsArray))
                            if isequal(size(obj.multiStepAmplitudesArray), size(obj.multiStepDurationsArray)) && all(obj.multiStepDurationsArray>0)
                                bool=true;
                            end
                        end
                end
            end
        end
        function obj = cleanupProperties(obj)
            if strcmp(obj.functionType, 'pulseTrain')
                obj.randomType = '';
                obj.phase = [];
                obj.cycleNum = [];
                obj.interval = [];
                obj.multiStepDurationsArray = [];
                obj.multiStepAmplitudesArray = [];
            elseif strcmp(obj.functionType, 'sinusoidal')
                obj.randomType = '';
                obj.pulseWidth = [];
                obj.rampWidth = [];
                obj.pulseNum = [];
                obj.interval = [];
                obj.multiStepDurationsArray = [];
                obj.multiStepAmplitudesArray = [];
            elseif strcmp(obj.functionType, 'randomPulses')
                obj.rampWidth = [];
                obj.phase = [];
                obj.cycleNum = [];
                obj.interval = [];
                obj.multiStepDurationsArray = [];
                obj.multiStepAmplitudesArray = [];
            elseif strcmp(obj.functionType, 'multiStep')
                obj.randomType = '';
                obj.amplitude = [];
                obj.pulseWidth = [];
                obj.freq = [];
                obj.rampWidth = [];
                obj.pulseNum = [];
                obj.phase = [];
                obj.cycleNum = [];
                obj.interval = [];
            end
        end
        function obj = clearFuncParam(obj)
            obj.functionType = '';
            obj.randomType = '';
            obj.amplitude = 0;
            obj.pulseWidth = 0;
            obj.freq = 0;
            obj.rampWidth = 0;
            obj.pulseNum = 0;
            obj.onsetDelay = 0;
            obj.offset = 0;
            obj.phase = 0;
            obj.cycleNum = 0;
            obj.interval = 0;
            obj.multiStepDurationsArray = 0;
            obj.multiStepAmplitudesArray = 0;
            obj.waveForm = [];
        end
        function value = get.duration(obj)
            if ~isequal(size(obj.waveForm), [0 0])
                sampleSize=size(obj.waveForm, 2);
                dur_s=sampleSize/obj.sampleRate;
                value=dur_s;
            else
                value=0;
            end
        end        
        function value = get.dutyCycle(obj)
            if (strcmp(obj.functionType, 'pulseTrain'))
                value = 100*(obj.pulseWidth/1000)/(1/obj.freq);
            else
                value = NaN;
            end
        end  
        function wave = waveCreate(obj)
            if obj.isReady
                if (strcmp(obj.functionType, 'pulseTrain'))
                    
                    samplesWidth = round(obj.pulseWidth/1000*obj.sampleRate);
                    samplesRamp = round(obj.rampWidth/1000*obj.sampleRate);
                    samplesPeriod = round(1/obj.freq*obj.sampleRate);
                    samplesOnset = round(obj.onsetDelay/1000*obj.sampleRate);
                    
                    samplesTot = (obj.pulseNum*samplesPeriod)+samplesOnset;
                    
                    wave = zeros(1, samplesTot);
                    periodShape = zeros(1, samplesPeriod);
                    
                    for i=1:samplesWidth
                        periodShape(1,i) = obj.amplitude;
                    end
                    
                    for i=1:samplesRamp
                        periodShape(1,i) = obj.amplitude*i/samplesRamp;
                    end
                    
                    for i=1:obj.pulseNum
                        for j=1:length(periodShape)
                            wave(1, (i-1)*samplesPeriod+j+samplesOnset) = periodShape(1,j);
                        end
                    end
                    wave = wave + obj.offset;
                end
                
                if strcmp(obj.functionType, 'sinusoidal')
                    period_ms=(1/obj.freq)*1000;
                    actualDuration = obj.cycleNum * period_ms;
                    
                    samplesFreq = obj.freq/obj.sampleRate;
                    samplesOnset = round(obj.onsetDelay/1000*obj.sampleRate);
                    samplesTot = (actualDuration/1000*obj.sampleRate)+samplesOnset;
                    
                    wave = zeros(1, samplesTot+1); %+1 is to have a last value as offset to the board
                    
                    for i=(samplesOnset+1):samplesTot
                        wave(1, i) = obj.amplitude*sin(2*pi*samplesFreq*(i-samplesOnset)+obj.phase);
                    end
                    wave=wave+obj.offset;
                end
                
                if strcmp(obj.functionType, 'randomPulses')
                    samplesPulse=obj.pulseWidth/1000*obj.sampleRate;
                    samplesOnset=obj.onsetDelay/1000*obj.sampleRate;
                    
                    intervalArray=random(obj.randomType, 5, 1, obj.pulseNum);
                    intervalArray=intervalArray*obj.interval/5000*obj.sampleRate;
                    
                    samplesTot=sum(intervalArray)+(samplesPulse*obj.pulseNum)+samplesOnset;
                    wave = zeros(1, samplesTot);
                    
                    index=samplesOnset+1;
                    for i=1:obj.pulseNum
                        for j=1:samplesPulse
                            wave(1, index) = obj.amplitude;
                            index=index+1;
                        end
                        if intervalArray(1, i)==0
                            index=index+(10/1000*obj.sampleRate);
                        else
                            index=index+intervalArray(1,i);
                        end
                    end
                    wave = wave + obj.offset;
                    
                end
                
                if strcmp(obj.functionType, 'multiStep')
                    
                    samplesDurationsArray = obj.multiStepDurationsArray/1000*obj.sampleRate;
                    samplesOnset = obj.onsetDelay/1000*obj.sampleRate;
                    
                    samplesTot = sum(samplesDurationsArray)+samplesOnset;
                    wave = zeros(1, samplesTot+1); % +1 for board's last value
                    
                    if (size(obj.multiStepDurationsArray, 2)~= size(obj.multiStepAmplitudesArray, 2))
                        error('Array dimensions do not match.');
                    end
                    
                    index=samplesOnset+1;
                    for i=1:size(samplesDurationsArray, 2)
                        for j=1:samplesDurationsArray(1,i)
                            wave(1, index) = obj.multiStepAmplitudesArray(1, i);
                            index=index+1;
                        end
                    end
                    wave = wave + obj.offset;
                end
                obj.waveForm = wave;
            else
                wave = NaN;
                obj.waveForm = NaN;
            end
        end
        function paramStruct = exportParam(obj)
            obj.cleanupProperties;
            paramStruct.routing=obj.routing;
            paramStruct.functionType=obj.functionType;
            paramStruct.randomType=obj.randomType;
            paramStruct.amplitude=obj.amplitude;
            paramStruct.pulseWidth=obj.pulseWidth;
            paramStruct.freq=obj.freq;
            paramStruct.phase=obj.phase;
            paramStruct.offset=obj.offset;
            paramStruct.interval=obj.interval;
            paramStruct.pulseNum=obj.pulseNum;
            paramStruct.rampWidth=obj.rampWidth;
            paramStruct.onsetDelay=obj.onsetDelay;
            paramStruct.cycleNum=obj.cycleNum;
            paramStruct.multiStepDurationsArray=obj.multiStepDurationsArray;
            paramStruct.multiStepAmplitudesArray=obj.multiStepAmplitudesArray;
            paramStruct.sampleRate=obj.sampleRate;
            paramStruct.duration=obj.duration;
        end

        
    end
    
end
