# Supplementary material for: Clusters of synaptic inputs on dendrites of layer 5 pyramidal cells in mouse visual cortex
Source: eLife. 2016 Jul 19;5:e09222. doi: 10.7554/eLife.09222 (PMC4951190; doi:10.7554/eLife.09222)
Supplement: Source code 1. — DOI: http://dx.doi.org/10.7554/eLife.09222.013 [file elife-09222-code1.zip › GokceEtAl2016_analysis_source/database functions/GetDatabaseInfo.m]

function info=GetDatabaseInfo(filename, type)
%by Onur Gokce, 2013, onurgokce@gmail.com    


%type is optional. if supplied as 'table' 'index' 'view' or 'trigger' only returns the information about the type, not the whole struct

if nargin==1
    type='';
    to_query={'table'; 'index'; 'view'; 'trigger'};
else
    to_query={type};
end


dbid=mksqlite(0, 'open', filename);

for i=1:length(to_query)
    query_result.(to_query{i})=multiDimStruct2multiDimMembers(mksqlite(dbid, ['SELECT name FROM sqlite_master WHERE type=''' to_query{i} ''' ORDER BY name']));
    if ~isempty(query_result.(to_query{i}))
        info.(to_query{i})=query_result.(to_query{i}).name;
    else
        info.(to_query{i})={};
    end
end

mksqlite(dbid, 'close');

if ~isempty(type)
      info=info.(type);
end
