# Supplementary material for: Clusters of synaptic inputs on dendrites of layer 5 pyramidal cells in mouse visual cortex
Source: eLife. 2016 Jul 19;5:e09222. doi: 10.7554/eLife.09222 (PMC4951190; doi:10.7554/eLife.09222)
Supplement: Source code 1. — DOI: http://dx.doi.org/10.7554/eLife.09222.013 [file elife-09222-code1.zip › GokceEtAl2016_analysis_source/database functions/GetPrimaryKeyForExactMatch.m]

function key=GetPrimaryKeyForExactMatch(dbid, table_name, query_struct)
%by Onur Gokce, 2013, onurgokce@gmail.com    


table_info=mksqlite(dbid, ['PRAGMA table_info("', table_name, '")']);
table_info=multiDimStruct2multiDimMembers(table_info);
table_columnNames=table_info.name;

%fill in blanks in query struct
for name_index=1:length(table_columnNames)
    if ~isfield(query_struct, table_columnNames{name_index})
        query_struct.(table_columnNames{name_index})='';
    end
end


query=['SELECT "' table_columnNames{1} '" FROM "', table_name, '" WHERE '];
for i=2:length(table_columnNames)
    if isempty(query_struct.(table_columnNames{i}))
        query=[query '"' table_columnNames{i} '" ISNULL'];
    else
        query=[query '"' table_columnNames{i} '"="' num2str(query_struct.(table_columnNames{i})) '"'];
    end
    if i~=length(table_columnNames)
        query=[query ' AND '];
    end
    
end

query_result=mksqlite(dbid, query);

if ~isempty(query_result)
    keys=query_result.(table_columnNames{1});
    key=keys(1);
else
    key=-1;
end

end
