# Supplementary material for: Clusters of synaptic inputs on dendrites of layer 5 pyramidal cells in mouse visual cortex
Source: eLife. 2016 Jul 19;5:e09222. doi: 10.7554/eLife.09222 (PMC4951190; doi:10.7554/eLife.09222)
Supplement: Source code 1. — DOI: http://dx.doi.org/10.7554/eLife.09222.013 [file elife-09222-code1.zip › GokceEtAl2016_analysis_source/database functions/InsertIntoSqlDatabase.m]

function primary_key=InsertIntoSqlDatabase(dbid, table_name, query_struct)
%by Onur Gokce, 2013, onurgokce@gmail.com    


table_info=mksqlite(dbid, ['PRAGMA table_info("', table_name, '")']);
table_info=multiDimStruct2multiDimMembers(table_info);
table_columnNames=table_info.name;

if isfield(query_struct, table_columnNames{1}) %then also primary key is defined in query_struct
    start_index=1; 
else
    start_index=2; %will skip id
end

%fill in blanks in query_struct
for name_index=1:length(table_columnNames)
    if ~isfield(query_struct, table_columnNames{name_index})
        query_struct.(table_columnNames{name_index})=[];
    end
end

query=['REPLACE INTO "' table_name '"('];
for i=start_index:length(table_columnNames)
    query=[query '"' table_columnNames{i} '"'];
    if i~=length(table_columnNames)
        query=[query ', '];
    else
        query=[query ') VALUES ('];
    end
end

for i=start_index:length(table_columnNames)
    if isempty(query_struct.(table_columnNames{i}))
        query=[query 'NULL'];
    else
        query=[query '"' num2str(query_struct.(table_columnNames{i})) '"'];
    end
    if i~=length(table_columnNames)
        query=[query ', '];
    else
        query=[query ')'];
    end
    
end

mksqlite(dbid, query);
query_result=mksqlite(dbid, ['SELECT "' table_columnNames{1} '" FROM "' table_name '" WHERE rowid=last_insert_rowid()']);
primary_key=query_result.(table_columnNames{1});


end
