# Supplementary material for: Clusters of synaptic inputs on dendrites of layer 5 pyramidal cells in mouse visual cortex
Source: eLife. 2016 Jul 19;5:e09222. doi: 10.7554/eLife.09222 (PMC4951190; doi:10.7554/eLife.09222)
Supplement: Source code 1. — DOI: http://dx.doi.org/10.7554/eLife.09222.013 [file elife-09222-code1.zip › GokceEtAl2016_analysis_source/database functions/multiline2sqltext.m]

function output=multiline2sqltext(input)
switch class(input)
    case 'char'
        output=multilineChar2sqltext(input);
        
    case 'cell'
        output=multilineCell2sqltext(input);
end
    
end
