# Supplementary material for: Clusters of synaptic inputs on dendrites of layer 5 pyramidal cells in mouse visual cortex
Source: eLife. 2016 Jul 19;5:e09222. doi: 10.7554/eLife.09222 (PMC4951190; doi:10.7554/eLife.09222)
Supplement: Source code 1. — DOI: http://dx.doi.org/10.7554/eLife.09222.013 [file elife-09222-code1.zip › GokceEtAl2016_analysis_source/database functions/multilineCell2sqltext.m]

function sqltext=multilineCell2sqltext(cellstring)
sqltext='';
numline=length(cellstring);

for i=1:numline
    sqltext=[sqltext cellstring{i}];
    if i~=numline
        sqltext=[sqltext '"||x''0A''||"'];  %no newline after the last line. beware the doublequotes.
                                            %they are actually to span the lines. however, for
                                            %compability with insersion functions, etc, the start
                                            %and the end of this sql compatible string should not
                                            %have doublequotes. this is a workaround.
                                            %doublequotes dont span newline character. when using
                                            %this function, add the doublequotes accordingly to
                                            %the output.
    end
end
