# Supplementary material for: Clusters of synaptic inputs on dendrites of layer 5 pyramidal cells in mouse visual cortex
Source: eLife. 2016 Jul 19;5:e09222. doi: 10.7554/eLife.09222 (PMC4951190; doi:10.7554/eLife.09222)
Supplement: Source code 1. — DOI: http://dx.doi.org/10.7554/eLife.09222.013 [file elife-09222-code1.zip › GokceEtAl2016_analysis_source/image processing/AverageAndFlattenBaselineFrames.m]

function newimage=AverageAndFlattenBaselineFrames(image, baseline_frame_indices)
datatype=class(image);
image=double(image);
ave_baseline_frame=mean(image(:, :, baseline_frame_indices), 3);
image(:, :, baseline_frame_indices)=[];
newimage=cat(3,ave_baseline_frame,image);


switch datatype
    case {'uint8', 'int8'}
        bitdepth=8;
    case {'uint16', 'int16'}
        bitdepth=16;
    case {'uint32', 'int32'}
        bitdepth=32;
    case {'uint64', 'int64'}
        bitdepth=64;
    otherwise
        bitdepth=[];
end

if ~isempty(bitdepth)
   newimage=convertImageBitdepth(newimage, bitdepth);
end


end
