# Supplementary material for: Clusters of synaptic inputs on dendrites of layer 5 pyramidal cells in mouse visual cortex
Source: eLife. 2016 Jul 19;5:e09222. doi: 10.7554/eLife.09222 (PMC4951190; doi:10.7554/eLife.09222)
Supplement: Source code 1. — DOI: http://dx.doi.org/10.7554/eLife.09222.013 [file elife-09222-code1.zip › GokceEtAl2016_analysis_source/image processing/changeLevels.m]

function newimage=changeLevels(image, lut, bitdepth)
%lut is between 2d array, where each pair corresponds to original value and its map to a value
%between 0 and 1.
%unfinished....

imagedims=size(image);
newimage=zeros(imagedims);

for i=1:length(lut)
   newimage(image==lut(1,i))=round(lut(2,i)*(2^bitdepth-1));
end

switch bitdepth
    case 8
        newimage=uint8(newimage);
    case 16
        newimage=uint16(newimage);
    case 32
        newimage=uint32(newimage);
end

end
