# Supplementary material for: Clusters of synaptic inputs on dendrites of layer 5 pyramidal cells in mouse visual cortex
Source: eLife. 2016 Jul 19;5:e09222. doi: 10.7554/eLife.09222 (PMC4951190; doi:10.7554/eLife.09222)
Supplement: Source code 1. — DOI: http://dx.doi.org/10.7554/eLife.09222.013 [file elife-09222-code1.zip › GokceEtAl2016_analysis_source/image processing/convertImageBitdepth.m]

function newimage=convertImageBitdepth(image, bitdepth_out, varargin)
%if bitdepth_out is negative then use signed integer class as output.
%varargin:
%'spread_intensity'
%'remove_offset'


if ~isempty(image)
    
    
    image_datatype=class(image);
    maxvalue=max(image(1:end));
    minvalue=min(image(1:end));
    
    if minvalue<0 && ~any(strcmp(varargin, 'remove_offset'))
        warning('Image contains negative values, will be clipped to zero. To avoid clipping, adjust your image, or use the function with ''remove_offset'' option.');
        image(image<0)=0;
    end
    
    switch image_datatype
        case {'uint8', 'int8'}
            bitdepth_in=8;
        case {'uint16', 'int16'}
            bitdepth_in=16;
        case {'uint32', 'int32'}
            bitdepth_in=32;
        case {'uint64', 'int64'}
            bitdepth_in=64;
        case {'single', 'double'}
            if ~any(strcmp('do_not_scale', varargin))
                image=image/maxvalue; %floating point images are reduced to [0 1]
            end
            bitdepth_in=1;
            maxvalue=max(image(1:end));%since min and max changes during conversion, recalculate.
            minvalue=min(image(1:end));
    end
    
    if any(strcmp('remove_offset', varargin))
        
        range=maxvalue-minvalue;
        image=image-minvalue;
        
        if range<=1 %for floating point images where values are between [0 1]
            bitdepth_in=1;
        elseif range<=2^8-1
            bitdepth_in=8;
        elseif range<=2^16-1
            bitdepth_in=16;
        elseif range<=2^32-1
            bitdepth_in=32;
        elseif range<=2^64-1
            bitdepth_in=64;
        end
        
    end
    
    if any(strcmp('spread_intensity', varargin))
        image=spreadIntensityRange(image, bitdepth_in);
    end
    
    
    if any(strcmp('do_not_scale', varargin))
       switch bitdepth_out
            case {8, 'uint8'}
                newimage=uint8(image);
            case {16, 'uint16'}
                newimage=uint16(image);
            case {32, 'uint32'}
                newimage=uint32(image);
            case {64, 'uint64'}
                newimage=uint64(image);
            case {-8, 'int8'}
                newimage=int8(image);
            case {-16, 'int16'}
                newimage=int16(image);
            case {-32, 'int32'}
                newimage=int32(image);
            case {-64, 'int64'}
                newimage=int64(image);
            case 'single'
                newimage=single(image);
            case {1, 'double'}
                newimage=double(image);
        end
    else
         switch bitdepth_out
            case {8, 'uint8'}
                newimage=uint8(round((double(image)/(2^bitdepth_in-1))*(2^8-1)));
            case {16, 'uint16'}
                newimage=uint16(round((double(image)/(2^bitdepth_in-1))*(2^16-1)));
            case {32, 'uint32'}
                newimage=uint32(round((double(image)/(2^bitdepth_in-1))*(2^32-1)));
            case {64, 'uint64'}
                newimage=uint64(round((double(image)/(2^bitdepth_in-1))*(2^64-1)));
            case {-8, 'int8'}
                newimage=int8(round((double(image)/(2^bitdepth_in-1))*(2^8-1)));
            case {-16, 'int16'}
                newimage=int16(round((double(image)/(2^bitdepth_in-1))*(2^16-1)));
            case {-32, 'int32'}
                newimage=int32(round((double(image)/(2^bitdepth_in-1))*(2^32-1)));
            case {-64, 'int64'}
                newimage=int64(round((double(image)/(2^bitdepth_in-1))*(2^64-1)));
            case 'single'
                newimage=single(image)/(2^bitdepth_in-1);
            case {1, 'double'}
                newimage=double(image)/(2^bitdepth_in-1);
         end        
    end
else
    newimage=[];
    
end
