# Supplementary material for: Clusters of synaptic inputs on dendrites of layer 5 pyramidal cells in mouse visual cortex
Source: eLife. 2016 Jul 19;5:e09222. doi: 10.7554/eLife.09222 (PMC4951190; doi:10.7554/eLife.09222)
Supplement: Source code 1. — DOI: http://dx.doi.org/10.7554/eLife.09222.013 [file elife-09222-code1.zip › GokceEtAl2016_analysis_source/image processing/createLUT.m]

function [lut colormap]=createLUT(points, bitdepth)
%points is an array of points (x, y) where x is input, y is output.

indices=0:1:2^bitdepth-1;
lut=round(interp1(points(:,1), points(:,2), indices, 'linear'));
colormap=zeros(2^bitdepth, 3);
colormap(:, 1)=lut';
colormap(:, 2)=lut';
colormap(:, 3)=lut';

end
