# Supplementary material for: Clusters of synaptic inputs on dendrites of layer 5 pyramidal cells in mouse visual cortex
Source: eLife. 2016 Jul 19;5:e09222. doi: 10.7554/eLife.09222 (PMC4951190; doi:10.7554/eLife.09222)
Supplement: Source code 1. — DOI: http://dx.doi.org/10.7554/eLife.09222.013 [file elife-09222-code1.zip › GokceEtAl2016_analysis_source/image processing/DivideByBaselineFrame.m]

function divided_image=DivideByBaselineFrame(image, baseline_frame_indices)
image_type=class(image);
ave_baseline_frame=round(mean(image(:, :, baseline_frame_indices), 3));
ave_baseline_frame=eval([image_type '(ave_baseline_frame)']);
divided_image=image./repmat(ave_baseline_frame, [1 1 size(image, 3)]);


end
