# Supplementary material for: Clusters of synaptic inputs on dendrites of layer 5 pyramidal cells in mouse visual cortex
Source: eLife. 2016 Jul 19;5:e09222. doi: 10.7554/eLife.09222 (PMC4951190; doi:10.7554/eLife.09222)
Supplement: Source code 1. — DOI: http://dx.doi.org/10.7554/eLife.09222.013 [file elife-09222-code1.zip › GokceEtAl2016_analysis_source/image processing/DownsampleByBinning.m]

function im_out=DownsampleByBinning(image, window_size)

    row_bins=ceil(size(image, 1)/window_size(1));
    col_bins=ceil(size(image, 2)/window_size(2));
    
    temp=mat2cell(image, ones(1, row_bins)*window_size(1), ones(1, col_bins)*window_size(2));
    im_out=cellfun(@(member)mean(member(1:end)), temp);

end
