# Supplementary material for: Clusters of synaptic inputs on dendrites of layer 5 pyramidal cells in mouse visual cortex
Source: eLife. 2016 Jul 19;5:e09222. doi: 10.7554/eLife.09222 (PMC4951190; doi:10.7554/eLife.09222)
Supplement: Source code 1. — DOI: http://dx.doi.org/10.7554/eLife.09222.013 [file elife-09222-code1.zip › GokceEtAl2016_analysis_source/image processing/GetBackgroundValue.m]

function [background_val background_std]=GetBackgroundValue(image)
% to come: confidence output, high or low baseline output
%          force high or low baseline, force search boundaries

trace=double(image(1:end));

[f xi]=ksdensity(trace, 'npoints', 2500);
index=1:length(xi);
peaks=find(f(index(1:end-2))<f(index(2:end-1)) & f(index(2:end-1))>f(index(3:end)));
max_xi=xi(peaks(1));

background_val=max_xi;
sorted_lower_dist=sort(trace(trace<=max_xi));

if nargout==1
    background_std=[];
else    
    background_std=background_val-sorted_lower_dist(round(length(sorted_lower_dist)*(0.021+0.136)*2));
end

end
