# Supplementary material for: Clusters of synaptic inputs on dendrites of layer 5 pyramidal cells in mouse visual cortex
Source: eLife. 2016 Jul 19;5:e09222. doi: 10.7554/eLife.09222 (PMC4951190; doi:10.7554/eLife.09222)
Supplement: Source code 1. — DOI: http://dx.doi.org/10.7554/eLife.09222.013 [file elife-09222-code1.zip › GokceEtAl2016_analysis_source/image processing/medfilt3D.m]

function image_out=medfilt3D(image_in, window_size)
dimensions=size(image_in);
row_size=dimensions(1);
frame_element_no=dimensions(1)*dimensions(2);

offset_size=floor(window_size/2);

offset_dim1=repmat((-offset_size(1):offset_size(1))', [1 window_size(2)]);
offset_dim2=repmat((-offset_size(2):offset_size(2))*row_size, [window_size(1) 1])+offset_dim1;
offset_dim2=repmat(offset_dim2, [1 1 window_size(3)]);
offset_dim3=repmat(permute((-offset_size(3):offset_size(3))*frame_element_no, [3 1 2]) , [window_size(1) window_size(2) 1])+offset_dim2;
offsets=offset_dim3(1:end);

n=repmat(1:numel(image_in), [length(offsets) 1]);
offsets=repmat(offsets', [1 length(n)]);

indices=n+offsets;
temp_indices=indices;
temp_indices(temp_indices<=0)=1;
temp_indices(temp_indices>numel(image_in))=1;

values=image_in(temp_indices);
values(indices<=0)=NaN;
values(indices>numel(image_in))=NaN;

median_values=nanmedian(values, 1);
image_out=reshape(median_values, size(image_in));


end
