# Supplementary material for: Clusters of synaptic inputs on dendrites of layer 5 pyramidal cells in mouse visual cortex
Source: eLife. 2016 Jul 19;5:e09222. doi: 10.7554/eLife.09222 (PMC4951190; doi:10.7554/eLife.09222)
Supplement: Source code 1. — DOI: http://dx.doi.org/10.7554/eLife.09222.013 [file elife-09222-code1.zip › GokceEtAl2016_analysis_source/image processing/spreadIntensityRange.m]

function newimage=spreadIntensityRange(image, bitdepth_in)

minvalue=double(min(image(1:end)));
maxvalue=double(max(image(1:end)));

if ndims(image)==3, slicenum=size(image,3);
else slicenum=1; end

minvalue=minvalue/(2^bitdepth_in-1);
maxvalue=maxvalue/(2^bitdepth_in-1);
image=double(image)./(2^bitdepth_in-1);

temp=zeros(size(image));
for i=1:slicenum
    temp(:, :, i)=imadjust(image(:, :, i), [minvalue; maxvalue], [0; 1]);
    %imadjust requires high_in, low_in, high_out and low_out to be between 0 and 1
end

newimage=convertImageBitdepth(temp, bitdepth_in);

end

% previous version below:
%
% function newimage=spreadIntensityRange(image, bitdepth_in)
% numdims=ndims(image);
% dims=size(image);
% newimage=zeros(dims);
% 
% if numdims==3
%     minvalue=double(min(min(min(image))));
%     maxvalue=double(max(max(max(image))));
%     slicenum=dims(3);
% else
%     minvalue=double(min(min(image)));
%     maxvalue=double(max(max(image)));
%     slicenum=1;
% end
% 
% minvalue=minvalue/(2^bitdepth_in-1);
% maxvalue=maxvalue/(2^bitdepth_in-1);
% 
% 
% for i=1:slicenum
%     newimage(:, :, i)=imadjust(image(:, :, i), [minvalue; maxvalue], [0; 1]);
%     %imadjust requires high_in, low_in, high_out and low_out to be between 0 and 1
% end
% 
% end
