# Supplementary material for: Clusters of synaptic inputs on dendrites of layer 5 pyramidal cells in mouse visual cortex
Source: eLife. 2016 Jul 19;5:e09222. doi: 10.7554/eLife.09222 (PMC4951190; doi:10.7554/eLife.09222)
Supplement: Source code 1. — DOI: http://dx.doi.org/10.7554/eLife.09222.013 [file elife-09222-code1.zip › GokceEtAl2016_analysis_source/image processing/tiffRead.m]

function imageMatrix=tiffRead(tiffFile)

imageInfo=imfinfo(tiffFile);
numimage=length(imageInfo);


imageMatrix=zeros(imageInfo(1).Height, imageInfo(1).Width, numimage, 'uint16');

for i=1:numimage
    imageMatrix(:,:,i)=imread(tiffFile, i);
end

end
