# Supplementary material for: Clusters of synaptic inputs on dendrites of layer 5 pyramidal cells in mouse visual cortex
Source: eLife. 2016 Jul 19;5:e09222. doi: 10.7554/eLife.09222 (PMC4951190; doi:10.7554/eLife.09222)
Supplement: Source code 1. — DOI: http://dx.doi.org/10.7554/eLife.09222.013 [file elife-09222-code1.zip › GokceEtAl2016_analysis_source/image processing/zProject.m]

function projection=zProject(imagestack, projectionType)
%image stack is 3d array
%projection type: average, maximum, summed, threshold

if ndims(imagestack)==1, projection=imagestack; return; end

switch projectionType
    case 'auto'
        aveIntensity=mean(mean(mean(imagestack)));
        minvalue=min(min(min(imagestack)));
        maxvalue=max(max(max(imagestack)));
        
        if aveIntensity>(maxvalue-minvalue)/2
            projection=zProject(imagestack, 'min');
        else
            projection=zProject(imagestack, 'max');
        end
        
    case 'mean'
        projection = mean(imagestack, 3);
    case 'median'
        projection = median(imagestack, 3);
    case 'max'
        projection = max(imagestack, [], 3);
    case 'min'
        projection = min(imagestack, [], 3);
    case 'sum'
        projection = sum(imagestack, 3);
    case 'threshold'
        projection = sum(imagestack,3);
        dimensions = size(projection);
        dim_x=dimensions(1);
        dim_y=dimensions(2);
        max_val=max(max(projection));
        min_val=min(min(projection));
        threshold=(max_val-min_val)*0.2;
        
        projection(projection>threshold)=max_val;
        projection(projection<0.4*threshold)=min_val;

    case 'test'
        projection=[1 0 0; 0 0 1]*imagestack;
        
end
end
