# Supplementary material for: Clusters of synaptic inputs on dendrites of layer 5 pyramidal cells in mouse visual cortex
Source: eLife. 2016 Jul 19;5:e09222. doi: 10.7554/eLife.09222 (PMC4951190; doi:10.7554/eLife.09222)
Supplement: Source code 1. — DOI: http://dx.doi.org/10.7554/eLife.09222.013 [file elife-09222-code1.zip › GokceEtAl2016_analysis_source/math functions/ClosestPointOnLineSegmentToAnyPoint.m]

function [pt_on_line dist2line distance_along_line dist2previous_segment_pt dist2next_segment_pt]=ClosestPointOnLineSegmentToAnyPoint(line_segment_points, point)
%line_segment_points is [x y z] or [x y]
%point is [x y z] or [x y]
%ref: http://local.wasp.uwa.edu.au/~pbourke/geometry/pointline/

if size(line_segment_points, 2)==2
    line_segment_points=[line_segment_points zeros(size(line_segment_points, 1), 1)];
end

if length(point)==2
    point=[point 0];
end


px=point(1);
py=point(2);
pz=point(3);


x1=line_segment_points(1:end-1, 1);
y1=line_segment_points(1:end-1, 2);
z1=line_segment_points(1:end-1, 3);
x2=line_segment_points(2:end, 1);
y2=line_segment_points(2:end, 2);
z2=line_segment_points(2:end, 3);


u=((px-x1).*(x2-x1)+(py-y1).*(y2-y1)+(pz-z1).*(z2-z1))./((x2-x1).^2+(y2-y1).^2+(z2-z1).^2);

x=x1+u.*(x2-x1);
y=y1+u.*(y2-y1);
z=z1+u.*(z2-z1);


x=max(x1, x2).*(x>x1 & x>x2)+x.*~(x>x1 & x>x2);
x=min(x1, x2).*(x<x1 & x<x2)+x.*~(x<x1 & x<x2);

y=max(y1, y2).*(y>y1 & y>y2)+y.*~(y>y1 & y>y2);
y=min(y1, y2).*(y<y1 & y<y2)+y.*~(y<y1 & y<y2);

z=max(z1, z2).*(z>z1 & z>z2)+z.*~(z>z1 & z>z2);
z=min(z1, z2).*(z<z1 & z<z2)+z.*~(z<z1 & z<z2);


distances_to_line=sqrt((x-px).^2+(y-py).^2+(z-pz).^2);

segment_length=sqrt((x2-x1).^2+(y2-y1).^2+(z2-z1).^2);


xout=x(find(distances_to_line==min(distances_to_line), 1, 'first'));
yout=y(find(distances_to_line==min(distances_to_line), 1, 'first'));
zout=z(find(distances_to_line==min(distances_to_line), 1, 'first'));

pt_on_line=[xout yout zout];

closest_segment=find(distances_to_line==min(distances_to_line), 1, 'first');

dist2line=distances_to_line(closest_segment);

distance_along_line=sum(segment_length(1:closest_segment-1))+sqrt((xout-x1(closest_segment))^2+(yout-y1(closest_segment))^2+(zout-z1(closest_segment))^2);


if isequal(pt_on_line, line_segment_points(closest_segment, :))
    if closest_segment~=1
        dist2previous_segment_pt=sqrt((px-x1(closest_segment-1))^2+(py-y1(closest_segment-1))^2+(pz-z1(closest_segment-1))^2);
    else
        dist2previous_segment_pt=NaN;
    end
    
    dist2next_segment_pt=sqrt((px-x2(closest_segment))^2+(py-y2(closest_segment))^2+(pz-z2(closest_segment))^2);
    
elseif isequal(pt_on_line, line_segment_points(closest_segment+1, :))
    if closest_segment~=1
        dist2previous_segment_pt=sqrt((px-x1(closest_segment-1))^2+(py-y1(closest_segment-1))^2+(pz-z1(closest_segment-1))^2);
    else
        dist2previous_segment_pt=NaN;
    end
    
    dist2next_segment_pt=sqrt((px-x2(closest_segment))^2+(py-y2(closest_segment))^2+(pz-z2(closest_segment))^2);
    
else
    dist2previous_segment_pt=NaN;
    dist2next_segment_pt=NaN;
end

end
