# Supplementary material for: Clusters of synaptic inputs on dendrites of layer 5 pyramidal cells in mouse visual cortex
Source: eLife. 2016 Jul 19;5:e09222. doi: 10.7554/eLife.09222 (PMC4951190; doi:10.7554/eLife.09222)
Supplement: Source code 1. — DOI: http://dx.doi.org/10.7554/eLife.09222.013 [file elife-09222-code1.zip › GokceEtAl2016_analysis_source/math functions/combination.m]

function c=combination(n,k)

if any(n>170)

    c=double(factorial(vpi(n))./(factorial(vpi(k)).*factorial(vpi(n-k))));

elseif numel(n)==1 && numel(k)==1
    if k>=n-k
        c=prod(k+1:n)/prod(1:n-k);
    else
        c=prod(n-k+1:n)/prod(1:k);
    end
else
    c=factorial(n)./(factorial(k).*factorial(n-k));
    
end


end
