# Supplementary material for: Clusters of synaptic inputs on dendrites of layer 5 pyramidal cells in mouse visual cortex
Source: eLife. 2016 Jul 19;5:e09222. doi: 10.7554/eLife.09222 (PMC4951190; doi:10.7554/eLife.09222)
Supplement: Source code 1. — DOI: http://dx.doi.org/10.7554/eLife.09222.013 [file elife-09222-code1.zip › GokceEtAl2016_analysis_source/math functions/expFit.m]

function [estimates, model]=expFit(xdata, ydata)
% Call fminsearch with a random starting point.
start_point = rand(1, 3);
model = @expfun;

options.MaxFunEvals=5000;
options.MaxIter=5000;

estimates = fminsearch(model, start_point, options);

% expfun accepts curve parameters as inputs, and outputs sse,
% the sum of squares error for A*exp(-lambda*xdata)-ydata,
% and the FittedCurve. FMINSEARCH only needs sse, but we want
% to plot the FittedCurve at the end.
    function [sse, FittedCurve] = expfun(params)
        A = params(1);
        lambda = params(2);
        offset = params(3);
        FittedCurve = A * exp(-lambda * xdata)+offset;
        ErrorVector = FittedCurve - ydata;
        sse = sum(ErrorVector .^ 2);
    end
end
