# Supplementary material for: Clusters of synaptic inputs on dendrites of layer 5 pyramidal cells in mouse visual cortex
Source: eLife. 2016 Jul 19;5:e09222. doi: 10.7554/eLife.09222 (PMC4951190; doi:10.7554/eLife.09222)
Supplement: Source code 1. — DOI: http://dx.doi.org/10.7554/eLife.09222.013 [file elife-09222-code1.zip › GokceEtAl2016_analysis_source/math functions/flipdims.m]

function result=flipdims(input)

nodims=length(size(input));

permuteArray=zeros(1, nodims);

for i=1:nodims
    permuteArray(i)=nodims-i+1;
end

result=permute(input, permuteArray);
