# Supplementary material for: Clusters of synaptic inputs on dendrites of layer 5 pyramidal cells in mouse visual cortex
Source: eLife. 2016 Jul 19;5:e09222. doi: 10.7554/eLife.09222 (PMC4951190; doi:10.7554/eLife.09222)
Supplement: Source code 1. — DOI: http://dx.doi.org/10.7554/eLife.09222.013 [file elife-09222-code1.zip › GokceEtAl2016_analysis_source/math functions/lineAngledThruPointParam.m]

function [slope const] = lineAngledThruPointParam(pointA, angles)
% angles=[azimuth zenith]


azimuth=angles(1);
zenith=angles(2);

slopeX=cos(zenith)*cos(azimuth);
slopeY=cos(zenith)*sin(azimuth);
slopeZ=sin(zenith);

constX=pointA(1);
constY=pointA(2);
constZ=pointA(3);

slope=[slopeX slopeY slopeZ];
const=[constX constY constZ];

end
