# Supplementary material for: Clusters of synaptic inputs on dendrites of layer 5 pyramidal cells in mouse visual cortex
Source: eLife. 2016 Jul 19;5:e09222. doi: 10.7554/eLife.09222 (PMC4951190; doi:10.7554/eLife.09222)
Supplement: Source code 1. — DOI: http://dx.doi.org/10.7554/eLife.09222.013 [file elife-09222-code1.zip › GokceEtAl2016_analysis_source/math functions/lineBtwPoints.m]

function [slope const] = lineBtwPoints(pointA, pointB, var)
%LINEBTWPOINTS Summary of this function goes here
%   Detailed explanation goes here

delta=pointA-pointB;
deltaX=delta(1);
deltaY=delta(2);
deltaZ=delta(3);


switch var
    case 'x'
        slopeX=1;
        slopeY=deltaY/deltaX;
        slopeZ=deltaZ/deltaX;
        constX=0;
        constY=pointA(2)-slopeY*pointA(1);
        constZ=pointA(3)-slopeZ*pointA(1);

    case 'y'
        slopeX=deltaX/deltaY;
        slopeY=1;
        slopeZ=deltaZ/deltaY;
        constX=pointA(1)-slopeX*pointA(2);
        constY=0;
        constZ=pointA(3)-slopeZ*pointA(2);

    case 'z'
        slopeX=deltaX/deltaZ;
        slopeY=deltaY/deltaZ;
        slopeZ=1;
        constX=pointA(1)-slopeX*pointA(3);
        constY=pointA(2)-slopeY*pointA(3);
        constZ=0;

end

slope=[slopeX slopeY slopeZ];
const=[constX constY constZ];

end
