# Supplementary material for: Clusters of synaptic inputs on dendrites of layer 5 pyramidal cells in mouse visual cortex
Source: eLife. 2016 Jul 19;5:e09222. doi: 10.7554/eLife.09222 (PMC4951190; doi:10.7554/eLife.09222)
Supplement: Source code 1. — DOI: http://dx.doi.org/10.7554/eLife.09222.013 [file elife-09222-code1.zip › GokceEtAl2016_analysis_source/math functions/overlap.m]

function weights=overlap(point, voxelSize, pixelSize)
x=point(1);
y=point(2);
z=point(3);
x_int=floor(x);
x_frac=x-x_int;
y_int=floor(y);
y_frac=y-y_int;
z_int=floor(z);
z_frac=z-z_int;


xboun1=x_int;
if x_frac>=0.5
    xboun2=xboun1+1;
else
    xboun2=xboun1-1;
end

yboun1=y_int;
if y_frac>=0.5
    yboun2=yboun1+1;
else
    yboun2=yboun1-1;
end

zboun1=z_int;
if z_frac>=0.5
    zboun2=zboun1+1;
else
    zboun2=zboun1-1;
end


weights=[xboun1      yboun1       zboun1       0;
         xboun1      yboun1       zboun2       0;
         xboun1      yboun2       zboun1       0;
         xboun1      yboun2       zboun2       0;
         xboun2      yboun1       zboun1       0;
         xboun2      yboun1       zboun2       0;
         xboun2      yboun2       zboun1       0;
         xboun2      yboun2       zboun2       0];


end
