# Supplementary material for: Clusters of synaptic inputs on dendrites of layer 5 pyramidal cells in mouse visual cortex
Source: eLife. 2016 Jul 19;5:e09222. doi: 10.7554/eLife.09222 (PMC4951190; doi:10.7554/eLife.09222)
Supplement: Source code 1. — DOI: http://dx.doi.org/10.7554/eLife.09222.013 [file elife-09222-code1.zip › GokceEtAl2016_analysis_source/math functions/OverlapRegionOfQuadrilaterals.m]

function overlap_coor=OverlapRegionOfQuadrilaterals(QuadA_size, QuadB_size, offset, hAxes)
%written with matlab images in mind, therefore coordinates are Y led.
%Quad_Size=[Y X]
%offset=[Y X]
%overlap_coor=[Y2 X2; Y1 X1]
%overlap_coor=(:,:,n)=[Y2 X2; Y1 X1]
%overlap_coor=[] if one pair given to function and no overlap
%overlap_coor(:,:,n)=[-1 -1; -1 -1] if multiple pairs given and that pair doesn't overlap


if size(QuadA_size, 1)==1
    %Ay y size of a, Ax x size of a, By y size of b, Bx, x size of b, Ac center of a, Bc
    %center of b. first calculate where Ac=[0 0]
    
    Ay=QuadA_size(1);
    Ax=QuadA_size(2);
    By=QuadB_size(1);
    Bx=QuadB_size(2);
    
    Acy=0;
    Acx=0;
    Bcy=offset(1);
    Bcx=offset(2);
    
    b_extent=[ By/2+Bcy  Bx/2+Bcx;
        -By/2+Bcy -Bx/2+Bcx];
    
    a_boun_low=repmat([-Ay/2 -Ax/2], [2 1]);
    a_boun_high=repmat([Ay/2 Ax/2], [2 1]);
    
    overlap_bool=-1*(b_extent<a_boun_low)+(b_extent>a_boun_high);
    overlap_coor=(overlap_bool==0).*b_extent+(overlap_bool==1).*a_boun_high+(overlap_bool==-1).*a_boun_low;
    
    if any((overlap_coor(2,:)-overlap_coor(1,:))==0) %no overlap
        overlap_coor=[];
    else %change coordinate system to origin A. Ac=size(A)/2.
        overlap_coor=overlap_coor+repmat(QuadA_size/2, [2 1]);
    end
    
    
    if nargin==4 %axis handle given so plot
        %convert everything to origin A.
        a_pos=[-Ax/2 -Ay/2 fliplr(QuadA_size)]+[fliplr(QuadA_size/2) 0 0];
        b_pos=[-Bx/2+Bcx -By/2+Bcy fliplr(QuadB_size)]+[fliplr(QuadA_size/2) 0 0];
        Acx=Acx+QuadA_size(2)/2;
        Acy=Acy+QuadA_size(1)/2;
        Bcx=Bcx+QuadA_size(2)/2;
        Bcy=Bcy+QuadA_size(1)/2;
        
        cla(hAxes);
        set(hAxes, 'NextPlot', 'add');
        rectangle('Parent', hAxes, 'Position', a_pos);
        rectangle('Parent', hAxes, 'Position', b_pos);
        plot(hAxes, Acx, Acy, 'Marker', '.', 'MarkerSize', 3);
        plot(hAxes, Bcx, Bcy, 'Marker', '.', 'MarkerSize', 3);
        text(Acx, Acy, 'a', 'Parent', hAxes, 'Color', 'r', 'HorizontalAlignment', 'left', 'VerticalAlignment', 'top');
        text(Bcx, Bcy, 'b', 'Parent', hAxes, 'Color', 'r', 'HorizontalAlignment', 'right', 'VerticalAlignment', 'bottom');
    end
    
else
    
    %Ay y size of a, Ax x size of a, By y size of b, Bx, x size of b, Ac center of a, Bc
    %center of b. first calculate where Ac=[0 0]
    
    Ay=QuadA_size(:,1);
    Ax=QuadA_size(:,2);
    By=QuadB_size(:,1);
    Bx=QuadB_size(:,2);
    
    Bcy=offset(:,1);
    Bcx=offset(:,2);
    
    b_extent=zeros([2 2 length(QuadB_size)]);
    b_extent(1,1,:)=(By/2)+Bcy;
    b_extent(1,2,:)=(Bx/2)+Bcx;
    b_extent(2,1,:)=(-By/2)+Bcy;
    b_extent(2,2,:)=(-Bx/2)+Bcx;
    
    a_boun_low=zeros([2 2 length(QuadA_size)]);
    a_boun_low(:, 1, :)=permute(repmat(-Ay/2, [1 2]), [2 3 1]);
    a_boun_low(:, 2, :)=permute(repmat(-Ax/2, [1 2]), [2 3 1]);
    a_boun_high=zeros([2 2 length(QuadA_size)]);
    a_boun_high(:, 1, :)=permute(repmat(Ay/2, [1 2]), [2 3 1]);
    a_boun_high(:, 2, :)=permute(repmat(Ax/2, [1 2]), [2 3 1]);
    
    
    overlap_bool=-1*(b_extent<a_boun_low)+(b_extent>a_boun_high);
    overlap_coor=(overlap_bool==0).*b_extent+(overlap_bool==1).*a_boun_high+(overlap_bool==-1).*a_boun_low;
    
    overlap_coor=overlap_coor+repmat(permute(QuadA_size/2, [3 2 1]), [2 1 1]);
    
    overlap_coor(:, :, squeeze(any(overlap_coor(2,:,:)-overlap_coor(1,:,:)==0)) & QuadB_size(:, 1)~=0 & QuadB_size(:, 2)~=0)=-1; %those quad b that are supposed to be rectangles but overlap is zero size (no overlap)
    overlap_coor(:, :, squeeze(any(any(overlap_bool~=0))) & QuadB_size(:, 1)==0 & QuadB_size(:, 2)==0)=-1; %those quad b that are points, but does not lie on a
    
    
end

end
