# Supplementary material for: Clusters of synaptic inputs on dendrites of layer 5 pyramidal cells in mouse visual cortex
Source: eLife. 2016 Jul 19;5:e09222. doi: 10.7554/eLife.09222 (PMC4951190; doi:10.7554/eLife.09222)
Supplement: Source code 1. — DOI: http://dx.doi.org/10.7554/eLife.09222.013 [file elife-09222-code1.zip › GokceEtAl2016_analysis_source/math functions/pythagoras.m]

function hypothenuse = pythagoras(a, b, c)
if nargin==3
    hypothenuse = sqrt(a^2+b^2+c^2);
elseif nargin==2
    hypothenuse = sqrt(a^2+b^2);
else
    hypothenuse = NaN;
end
end
