# Supplementary material for: Clusters of synaptic inputs on dendrites of layer 5 pyramidal cells in mouse visual cortex
Source: eLife. 2016 Jul 19;5:e09222. doi: 10.7554/eLife.09222 (PMC4951190; doi:10.7554/eLife.09222)
Supplement: Source code 1. — DOI: http://dx.doi.org/10.7554/eLife.09222.013 [file elife-09222-code1.zip › GokceEtAl2016_analysis_source/math functions/RotX.m]

function rotx=RotX(theta)
rotx=[  1        0            0           0;
        0        cos(theta)  -sin(theta)  0;
        0        sin(theta)   cos(theta)  0;
        0        0            0           1];
end
