# Supplementary material for: Clusters of synaptic inputs on dendrites of layer 5 pyramidal cells in mouse visual cortex
Source: eLife. 2016 Jul 19;5:e09222. doi: 10.7554/eLife.09222 (PMC4951190; doi:10.7554/eLife.09222)
Supplement: Source code 1. — DOI: http://dx.doi.org/10.7554/eLife.09222.013 [file elife-09222-code1.zip › GokceEtAl2016_analysis_source/math functions/RotY.m]

function roty=RotY(phi)
roty=[  cos(phi)  0     sin(phi)    0;
        0         1     0           0;
       -sin(phi)  0     cos(phi)    0;
        0         0     0           1];

end
