# Supplementary material for: Clusters of synaptic inputs on dendrites of layer 5 pyramidal cells in mouse visual cortex
Source: eLife. 2016 Jul 19;5:e09222. doi: 10.7554/eLife.09222 (PMC4951190; doi:10.7554/eLife.09222)
Supplement: Source code 1. — DOI: http://dx.doi.org/10.7554/eLife.09222.013 [file elife-09222-code1.zip › GokceEtAl2016_analysis_source/math functions/RotZ.m]

function rotz=RotZ(psi)
rotz=[  cos(psi)   -sin(psi)    0       0;
        sin(psi)    cos(psi)    0       0;
        0           0           1       0;
        0           0           0       1];
    
end
