# Supplementary material for: Clusters of synaptic inputs on dendrites of layer 5 pyramidal cells in mouse visual cortex
Source: eLife. 2016 Jul 19;5:e09222. doi: 10.7554/eLife.09222 (PMC4951190; doi:10.7554/eLife.09222)
Supplement: Source code 1. — DOI: http://dx.doi.org/10.7554/eLife.09222.013 [file elife-09222-code1.zip › GokceEtAl2016_analysis_source/math functions/round2decimal.m]

function roundedNumber=round2decimal(number, precision) %precision is n in 10^n. describes the smallest digit to round to.
    temp=number/10^precision;
    temp=round(temp);
    roundedNumber=temp*10^precision;
