# Supplementary material for: Clusters of synaptic inputs on dendrites of layer 5 pyramidal cells in mouse visual cortex
Source: eLife. 2016 Jul 19;5:e09222. doi: 10.7554/eLife.09222 (PMC4951190; doi:10.7554/eLife.09222)
Supplement: Source code 1. — DOI: http://dx.doi.org/10.7554/eLife.09222.013 [file elife-09222-code1.zip › GokceEtAl2016_analysis_source/math functions/SimpleLinearRegression.m]

function [slope, x0, correlation_coef]=SimpleLinearRegression(ydata, xdata, varargin)
    
    if  ~strcmp(varargin, 'ForceOrigin')
        x_minus_mean=xdata-mean(xdata);
        y_minus_mean=ydata-mean(ydata);
        covarience_xy=sum((x_minus_mean.*y_minus_mean)/numel(ydata));
        
        correlation_coef=covarience_xy./(std(xdata)*std(ydata));
        slope=covarience_xy/var(xdata);
        x0=mean(ydata)-(slope*mean(xdata));
    else
        slope=mean(ydata.*xdata)/mean(xdata.^2);
        x0=0;
        correlation_coef=mean(ydata.*xdata)/sqrt(mean(xdata.^2)*mean(ydata.^2));
        
        
        
    end

end
