# Supplementary material for: Clusters of synaptic inputs on dendrites of layer 5 pyramidal cells in mouse visual cortex
Source: eLife. 2016 Jul 19;5:e09222. doi: 10.7554/eLife.09222 (PMC4951190; doi:10.7554/eLife.09222)
Supplement: Source code 1. — DOI: http://dx.doi.org/10.7554/eLife.09222.013 [file elife-09222-code1.zip › GokceEtAl2016_analysis_source/misc functions/CallerWorkspace2Struct.m]

function wsp_var_struct=CallerWorkspace2Struct()
caller_wsp=evalin('caller', 'whos');
wsp_var_struct=struct;

for i=1:numel(caller_wsp)
    if ~strcmp(caller_wsp(i).class, '(unassigned)')
        wsp_var_struct.(caller_wsp(i).name)=evalin('caller', caller_wsp(i).name);
    end
    
end

end
