# Supplementary material for: Clusters of synaptic inputs on dendrites of layer 5 pyramidal cells in mouse visual cortex
Source: eLife. 2016 Jul 19;5:e09222. doi: 10.7554/eLife.09222 (PMC4951190; doi:10.7554/eLife.09222)
Supplement: Source code 1. — DOI: http://dx.doi.org/10.7554/eLife.09222.013 [file elife-09222-code1.zip › GokceEtAl2016_analysis_source/misc functions/cell2text.m]

function text=cell2text(inputcell)
if ndims(inputcell)>2, text='too many dimensions.'; return; end

[row column]=size(inputcell);

text='{';
for i=1:row
    for j=1:column
        value=inputcell{i, j};
        
        if isnumeric(value)
            value=['"', num2str(value), '"'];
        elseif ischar(value)
            value=regexprep(value, '\\', '\\\');
            value=regexprep(value, '''', '''''');
            value=['''', value, ''''];
        elseif iscell(value)
            value=cell2text(value);
        end
        
        if j<column && i<row, text=[text, value, ', '];
        elseif j<column && i==row, text=[text, value, ', '];
        elseif j==column && i<row, text=[text, value, '; '];
        elseif j==column && i==row, text=[text, value, '}'];
        end
    end
end


end
