# Supplementary material for: Clusters of synaptic inputs on dendrites of layer 5 pyramidal cells in mouse visual cortex
Source: eLife. 2016 Jul 19;5:e09222. doi: 10.7554/eLife.09222 (PMC4951190; doi:10.7554/eLife.09222)
Supplement: Source code 1. — DOI: http://dx.doi.org/10.7554/eLife.09222.013 [file elife-09222-code1.zip › GokceEtAl2016_analysis_source/misc functions/createMultidim.m]

function output=createMultidim(dims, class)
switch class
    case 'struct'
        indexstr='(';
        for i=1:length(dims)-1
            indexstr=[indexstr num2str(dims(i)) ','];
        end
        indexstr=[indexstr num2str(dims(length(dims))) ')'];
        
        comment=['output' indexstr '=struct()'];
        evalc(comment);
    case 'cell'
        output=cell(dims);
    otherwise
        output=eval(['zeros([' num2str(dims) '],''' class ''')']);
end
end
