# Supplementary material for: Clusters of synaptic inputs on dendrites of layer 5 pyramidal cells in mouse visual cortex
Source: eLife. 2016 Jul 19;5:e09222. doi: 10.7554/eLife.09222 (PMC4951190; doi:10.7554/eLife.09222)
Supplement: Source code 1. — DOI: http://dx.doi.org/10.7554/eLife.09222.013 [file elife-09222-code1.zip › GokceEtAl2016_analysis_source/misc functions/CrudifyMatrix.m]

function output_matrix=CrudifyMatrix(input_matrix, depth)
%depth is the number of different values output matrix will have
min_val=min(min(input_matrix));
max_val=max(max(input_matrix));
val_range=max_val-min_val;

val_increment=ceil(val_range/depth);

for i=1:depth
   lower_val=min_val+(i-1)*val_increment;
   upper_val=min_val+i*val_increment;
   
   input_matrix(input_matrix>=lower_val & input_matrix<upper_val)=upper_val-1; 
    
end

output_matrix=input_matrix;


end
