# Supplementary material for: Clusters of synaptic inputs on dendrites of layer 5 pyramidal cells in mouse visual cortex
Source: eLife. 2016 Jul 19;5:e09222. doi: 10.7554/eLife.09222 (PMC4951190; doi:10.7554/eLife.09222)
Supplement: Source code 1. — DOI: http://dx.doi.org/10.7554/eLife.09222.013 [file elife-09222-code1.zip › GokceEtAl2016_analysis_source/misc functions/homogenousCellClass.m]

function classtype=homogenousCellClass(inputCell)
%returns class of the homogenous members
%returns empty matrix if cell is composed of heterogeneous members. 

classes=cellfun(@class, inputCell, 'UniformOutput', false);
firstmember=classes{1};
comparison=cellfun(@(others)strcmp(firstmember, others), classes);
if any(any(comparison==0)) %then not homogenous
    classtype=zeros(0,1);
else
    classtype=firstmember;
end
