# Supplementary material for: Clusters of synaptic inputs on dendrites of layer 5 pyramidal cells in mouse visual cortex
Source: eLife. 2016 Jul 19;5:e09222. doi: 10.7554/eLife.09222 (PMC4951190; doi:10.7554/eLife.09222)
Supplement: Source code 1. — DOI: http://dx.doi.org/10.7554/eLife.09222.013 [file elife-09222-code1.zip › GokceEtAl2016_analysis_source/misc functions/is1Dcell.m]

function bool=is1Dcell(inputCell)
%returns true if all members of inputCell are one dimensional

dimensions=cellfun(@(member)size(member, 1), inputCell, 'UniformOutput', 0);

comparison=cellfun(@(member)any(member>1), dimensions);

if any(any(comparison==1))
    bool=false;
else
    bool=true;
end
