# Supplementary material for: Clusters of synaptic inputs on dendrites of layer 5 pyramidal cells in mouse visual cortex
Source: eLife. 2016 Jul 19;5:e09222. doi: 10.7554/eLife.09222 (PMC4951190; doi:10.7554/eLife.09222)
Supplement: Source code 1. — DOI: http://dx.doi.org/10.7554/eLife.09222.013 [file elife-09222-code1.zip › GokceEtAl2016_analysis_source/misc functions/multiDimMembers2multiDimStruct.m]

function newstruct=multiDimMembers2multiDimStruct(struct_input)

fields=fieldnames(struct_input);
num_member=numel(struct_input.(fields{1}));
newstruct=createMultidim(num_member, 'struct');

for i=1:length(fields)
    for j=1:num_member
        value=struct_input.(fields{i})(j);
        if iscell(value)
            newstruct(j).(fields{i})=value{1};
        else
            newstruct(j).(fields{i})=value;
        end
    end
end

end
