# Supplementary material for: Clusters of synaptic inputs on dendrites of layer 5 pyramidal cells in mouse visual cortex
Source: eLife. 2016 Jul 19;5:e09222. doi: 10.7554/eLife.09222 (PMC4951190; doi:10.7554/eLife.09222)
Supplement: Source code 1. — DOI: http://dx.doi.org/10.7554/eLife.09222.013 [file elife-09222-code1.zip › GokceEtAl2016_analysis_source/misc functions/multiDimStruct2multiDimMembers.m]

function newstruct=multiDimStruct2multiDimMembers(struct_input)
if ~isempty(struct_input)
    fields=fieldnames(struct_input);
    temp=struct2cell(struct_input);
    
    for i=1:length(fields)
        newstruct.(fields{i})=temp(i,:);
        
        
    end
else
    newstruct=[];
end
end
