# Supplementary material for: Clusters of synaptic inputs on dendrites of layer 5 pyramidal cells in mouse visual cortex
Source: eLife. 2016 Jul 19;5:e09222. doi: 10.7554/eLife.09222 (PMC4951190; doi:10.7554/eLife.09222)
Supplement: Source code 1. — DOI: http://dx.doi.org/10.7554/eLife.09222.013 [file elife-09222-code1.zip › GokceEtAl2016_analysis_source/misc functions/sizeByte.m]

function bytes=sizeByte(variable) 
%this function returns theoretical size of the variable, does not consider minimum block size for storage, eg. as for logical.
dims=size(variable);
nomembers=numel(variable);

switch class(variable)
    case 'logical' %in matlab i believe the smallest variable is 1 byte, therefore this does not reflect what happens in memory. 
        membersize = 1/8;
        bytes=membersize*nomembers;
    case {'int8' 'uint8' 'char'}
        membersize = 1;
        bytes=membersize*nomembers;
    case {'int16' 'uint16'}
        membersize = 2;
        bytes=membersize*nomembers;
    case {'int32' 'uint32' 'single'}
        membersize = 4;
        bytes=membersize*nomembers;
    case {'int64' 'uint64' 'double'}
        membersize = 8;
        bytes=membersize*nomembers;
    %case 'char' %char can be 8-bit or 16-bit depending on encoding
        
        
        
    case 'struct'
        bytes = 0;
        for mem_index=1:nomembers
            member=variable(mem_index);
            fields = fieldnames(member);
            for i=1:length(fields)
                bytes = bytes + sizeByte(member.(fields{i}));
            end
        end
    case 'cell'
        membersizeByte=cellfun(@(member)sizeByte(member), variable, 'UniformOutput', 1);
        bytes=sum(membersizeByte(1:numel(membersizeByte)));
    otherwise
        error(['Unknown type provided as an argument: ' class(variable)]);
end
