# Supplementary material for: Clusters of synaptic inputs on dendrites of layer 5 pyramidal cells in mouse visual cortex
Source: eLife. 2016 Jul 19;5:e09222. doi: 10.7554/eLife.09222 (PMC4951190; doi:10.7554/eLife.09222)
Supplement: Source code 1. — DOI: http://dx.doi.org/10.7554/eLife.09222.013 [file elife-09222-code1.zip › GokceEtAl2016_analysis_source/Raw2Hdf5/ConvertData2Hdf5.m]

function ConvertData2Hdf5(cellular_parameter_initialization_script)
%by Onur Gokce, 2013, onurgokce@gmail.com    


parser_version='1.2';

eval(cellular_parameter_initialization_script);

% if ~exist([hdf5filedir 'diary.log'], 'file')
    
diary([hdf5filedir 'diary.log']);
diary on;

if ~exist(hdf5filename, 'file')
    hExportFile=expfile(hdf5filename, 'NEW');
    hExportFile.addAttribute('OverwriteIfExists', '/', 'parser_version', parser_version);
    hExportFile.close;
end

%ImportRoutine_TiledAcquisitions
branch_names=fieldnames(branches);
for i=1:length(branch_names)
    branch_name=branch_names{i};
    if ~isempty(branches.(branch_name).rootdir)
        if iscell(branches.(branch_name).rootdir) && numel(branches.(branch_name).rootdir)>1
            for j=1:numel(branches.(branch_name).rootdir)
                ImportRoutine_BranchAcquisitions([datarootdir branches.(branch_name).rootdir{j}], hdf5filename, branch_name);
            end
        else
           ImportRoutine_BranchAcquisitions([datarootdir branches.(branch_name).rootdir], hdf5filename, branch_name);
        end
    end
end


    

hExportFile=expfile(hdf5filename, 'EDIT');
if hExportFile.isObject('/RawData/TiledAcquisitions_CalciumSignalXYT')
    hExportFile.addAttribute('OverwriteIfExists', '/RawData/TiledAcquisitions_CalciumSignalXYT', 'BlankFrameIndices', blank_frame_indices);
    hExportFile.addAttribute('OverwriteIfExists', '/RawData/TiledAcquisitions_CalciumSignalXYT', 'BaselineFrameIndices', baseline_frame_indices);
    hExportFile.addAttribute('OverwriteIfExists', '/RawData/TiledAcquisitions_CalciumSignalXYT', 'ArtifactFrameIndices', artifact_frame_indices);
    hExportFile.addAttribute('OverwriteIfExists', '/RawData/TiledAcquisitions_CalciumSignalXYT', 'MirrorFlyBackPixels', fly_back);
    hExportFile.addAttribute('OverwriteIfExists', '/RawData/TiledAcquisitions_CalciumSignalXYT', 'CalibrationGalvobitValue', setup2_calib_galvobit);
    hExportFile.addAttribute('OverwriteIfExists', '/RawData/TiledAcquisitions_CalciumSignalXYT', 'CalibrationObjectiveValue', setup2_calib_obj);
end
hExportFile.close;

%ImportRoutine_MorphologyStacks
stack_names=fieldnames(morphology_stacks);
for i=1:length(stack_names)
    stack_name=stack_names{i};
    if ~isempty(morphology_stacks.(stack_name).rootdir)
        ImportRoutine_MorphologyStacks([datarootdir morphology_stacks.(stack_name).rootdir], hdf5filename);
    end
end

%ImportRoutine_CcdCameraImages
ImportRoutine_CcdCameraImages(datarootdir, ccd_images, hdf5filename);

%set identical branches key if applicable
if ~isempty(identical_branches)
    hExportFile=expfile(hdf5filename, 'EDIT');
    hExportFile.addAttribute('OverwriteIfExists', '/RawData', 'IdenticalBranches', identical_branches);
    hExportFile.close;
end


%save this script as an attribute to /RawData
hScriptFile=fopen([cellular_parameter_initialization_script '.m'], 'r');
ScriptText=textscan(hScriptFile, '%s', 'delimiter', '\n');
fclose(hScriptFile);
ScriptText=ScriptText{1};

hExportFile=expfile(hdf5filename, 'EDIT');
hExportFile.addAttribute('OverwriteIfExists', '/RawData', 'ParameterScriptContents', ScriptText);
hExportFile.close;
diary off;
end
