# Supplementary material for: Clusters of synaptic inputs on dendrites of layer 5 pyramidal cells in mouse visual cortex
Source: eLife. 2016 Jul 19;5:e09222. doi: 10.7554/eLife.09222 (PMC4951190; doi:10.7554/eLife.09222)
Supplement: Source code 1. — DOI: http://dx.doi.org/10.7554/eLife.09222.013 [file elife-09222-code1.zip › GokceEtAl2016_analysis_source/Raw2Hdf5/ExportAcq2Hdf5.m]

function [status_final acq_group_name]=ExportAcq2Hdf5(AcqMetadataStruct, hExportFile, SaveLoc)

%AcqMetadataStruct fields:
%*acq_no (always set)
%*date   (always set)
%cellID
%green, red, blue (cell).filename (brightfield added within this function if mapped to one of these channels)
%*[green, red, blue, (brightfield)].frame_array (always set if imaging data exists)
%*[green, red, blue, (brightfield)].image_description (cell) (always set if corresponding image exists)
%*[green, red, blue, (brightfield)].image_properties: [width height bitdepth]
%ephys_labview.filename
%*ephys_labview.deltax (always set if ephys_labview exists)
%*ephys_labview.time (always set if ephys_labview exists)
%*userdata (contains filename)
%*mccCh1dump (contains filename)
%*mccCh2dump (contains filename)
%ephys_matlab.filename
%*ephys_matlab.header (always set if ephys_matlab exists)
%*ephys_matlab.deltax (always set if ephys_matlab exists)
%*ephys_matlab.ch2 (always set if ephys_matlab exists)


flags=struct('green', 0, 'red', 0, 'blue', 0, 'brightfield', 0, 'ephysch1', 0, 'ephysch2', 0, 'photostim', 0, 'stimch1', 0, 'stimch2', 0);
AttrPacksStruct=struct( 'acquisition', struct, 'green', struct, 'red', struct, 'blue', struct, 'brightfield', struct, 'ephysch1', struct, 'ephysch2', struct, 'photostim', struct, 'stimch1', struct, 'stimch2', struct);
Data2Save=struct( 'green', [], 'red', [], 'blue', [], 'brightfield', [], 'ephysch1', [], 'ephysch2', [], 'photostim', [], 'stimch1', [], 'stimch2', []);

ErrorLogPath=hExportFile.filepath;

%% analyze/parse acquisition

acq_no=AcqMetadataStruct.acq_no;
acq_date=AcqMetadataStruct.date; %yyyy-mm-dd

if isfield(AcqMetadataStruct, 'userdata')
    userdata=AcqMetadataStruct.userdata;
    AttrPacksStruct=Process_Userdata(userdata, AttrPacksStruct);
    
    switch userdata.BrightfieldMappingInput
        case 'Red Ch.'
            AcqMetadataStruct.brightfield=AcqMetadataStruct.red;
            AcqMetadataStruct=rmfield(AcqMetadataStruct, 'red');
        case 'Green Ch.'
            AcqMetadataStruct.brightfield=AcqMetadataStruct.green;
            AcqMetadataStruct=rmfield(AcqMetadataStruct, 'green');
        case 'Blue Ch.'
            AcqMetadataStruct.brightfield=AcqMetadataStruct.blue;
            AcqMetadataStruct=rmfield(AcqMetadataStruct, 'blue');
    end
end


metadata_fields=fieldnames(AcqMetadataStruct);
for metadata_field_index=1:length(metadata_fields)
    source=metadata_fields{metadata_field_index};
    switch source
        case 'userdata'
            %do nothing, as it is handled above.
        case {'mccCh1Dump', 'mccCh2Dump'}
            %do nothing, whatever should be done will be done when handling ephys data.
        case {'green', 'red', 'blue', 'brightfield'}
            [prep_status Data2Save.(source)]=PrepareImagingData(source);
            if prep_status==0, status_final=0; return; end
            if ~isempty(Data2Save.(source)), flags.(source)=1; end
        case 'ephys_matlab'
            ephys_data_path=AcqMetadataStruct.ephys_matlab.filename;
            ephys_data=load(ephys_data_path);
            field=char(fieldnames(ephys_data));
            ephys_data=ephys_data.(field);
            
            Data2Save.ephysch1=ephys_data.data;
            if ~isempty(Data2Save.ephysch1)
                if isfield(AcqMetadataStruct, 'mccCh1dump')
                    mccdump=AcqMetadataStruct.mccCh1dump;
                    AttrPacksStruct=Process_MccDump(mccdump, AttrPacksStruct);
                else
                    AttrPacksStruct=Process_EphysHeader(AcqMetadataStruct.ephys_matlab.header, 'ephysch1', AttrPacksStruct);
                    AttrPacksStruct.ephysch1.AmplifierChannel='channel1';
                end
                AttrPacksStruct.ephysch1.EphysSampleRate_Hz=1/AcqMetadataStruct.ephys_matlab.deltax(2);
                AttrPacksStruct.ephysch1.OriginalFileName=ephys_data_path;
                flags.ephysch1=1;
            end
            
            if AcqMetadataStruct.ephys_matlab.ch2==1
                Data2Save.ephysch2=ephys_data.dataCh2;
                if ~isempty(Data2Save.ephysch2)
                    if isfield(AcqMetadataStruct, 'mccCh2dump')
                        mccdump=AcqMetadataStruct.mccCh2dump;
                        AttrPacksStruct=Process_MccDump(mccdump, AttrPacksStruct);
                    else
                        AttrPacksStruct=Process_EphysHeader(AcqMetadataStruct.ephys_matlab.header, 'ephysch2', AttrPacksStruct);
                        AttrPacksStruct.ephysch2.AmplifierChannel='channel2';
                    end
                    AttrPacksStruct.ephysch2.EphysSampleRate_Hz=1/AcqMetadataStruct.ephys_matlab.deltax(2);
                    AttrPacksStruct.ephysch2.OriginalFileName=ephys_data_path;
                    flags.ephysch2=1;
                end
            end
            
            AttrPacksStruct=Process_EphysHeader(AcqMetadataStruct.ephys_matlab.header, 'photostim', AttrPacksStruct);
            AttrPacksStruct=Process_EphysHeader(AcqMetadataStruct.ephys_matlab.header, 'stimch1', AttrPacksStruct);
            AttrPacksStruct=Process_EphysHeader(AcqMetadataStruct.ephys_matlab.header, 'stimch2', AttrPacksStruct);
            
        case 'ephys_labview' % only one channel is saved in labview file
            if ~isfield(AcqMetadataStruct, 'ephys_matlab') %only process if no matlab data is saved for ephys.
                ephys_data_path=AcqMetadataStruct.ephys_labview.filename;
                ephys_data_filehandle=fopen(ephys_data_path, 'rt');
                
                line='';
                while isempty(findstr(line, '***End_of_Header***')) %skip until first end of header
                    line=fgetl(ephys_data_filehandle);
                end
                line='';
                while isempty(findstr(line, '***End_of_Header***')) %skip until next end of header
                    line=fgetl(ephys_data_filehandle);
                end
                
                ephys_ch1_data=textscan(ephys_data_filehandle, '%n \n', 'HeaderLines', 1);
                fclose(ephys_data_filehandle);
                
                Data2Save.ephysch1=ephys_ch1_data{1}';
                if ~isempty(Data2Save.ephysch1)
                    if isfield(AcqMetadataStruct, 'mccCh1dump')
                        mccdump=AcqMetadataStruct.mccCh1dump;
                        AttrPacksStruct=Process_MccDump(mccdump, AttrPacksStruct);
                    else
                        AttrPacksStruct.ephysch1.AmplifierChannel='channel1';
                    end
                    AttrPacksStruct.ephysch1.EphysSampleRate_Hz=1/AcqMetadataStruct.ephys_labview.deltax;
                    AttrPacksStruct.ephysch1.DataCreationTime=AcqMetadataStruct.ephys_labview.time;
                    AttrPacksStruct.ephysch1.OriginalFileName=ephys_data_path;
                    flags.ephysch1=1;
                end
            end
        
    end
end


AttrPacksStruct.acquisition.OriginalAcquisitionNumber=acq_no;

if ~isfield(AttrPacksStruct.acquisition, 'AcquisitionTime') %if not set by userdata, set it.
    AttrPacksStruct.acquisition.AcquisitionTime=acq_date;
elseif isempty(AttrPacksStruct.acquisition.AcquisitionTime)
    AttrPacksStruct.acquisition.AcquisitionTime=acq_date;
end

if ~isfield(AttrPacksStruct.acquisition, 'ExperimentDate') %if not set by userdata, set it.
    AttrPacksStruct.acquisition.ExperimentDate=acq_date;
elseif isempty(AttrPacksStruct.acquisition.ExperimentDate)
    AttrPacksStruct.acquisition.ExperimentDate=acq_date;
end


%% produce stimuli data

[Data2Save.photostim AttrPacksStruct.photostim]=Stimulus2Hdf5(AttrPacksStruct.photostim);
[Data2Save.stimch1 AttrPacksStruct.stimch1]=Stimulus2Hdf5(AttrPacksStruct.stimch1);
[Data2Save.stimch2 AttrPacksStruct.stimch2]=Stimulus2Hdf5(AttrPacksStruct.stimch2);

if ~isnan(Data2Save.photostim), flags.photostim=1; end
if ~isnan(Data2Save.stimch1), flags.stimch1=1; end
if ~isnan(Data2Save.stimch2), flags.stimch2=1; end

%% save stuff into hdf5 file
acq_group_name=['acq' '_' acq_date '_' num2str(acq_no, '%04.0f')];
acq_group_path=[SaveLoc '/' acq_group_name];

status=hExportFile.addGroup(acq_group_path);
if status==0
    error_code=1;
    log_status=Rawdata2Hdf5_ErrorLogger(error_code, ErrorLogPath, AcqMetadataStruct, 'acquisition');
    if log_status==0, status_final=0; return; end

end

status=hExportFile.addAttrPackage('OverwriteIfExists', acq_group_path, AttrPacksStruct.acquisition);
if status==0
    error_code=2; %acquisition attributes wasn't written
    log_status=Rawdata2Hdf5_ErrorLogger(error_code, ErrorLogPath, AcqMetadataStruct, 'acquisition');
    if log_status==0, status_final=0; return; end
end


flag_fields=fieldnames(flags);
for field_index=1:length(flag_fields)
    target=flag_fields{field_index};
    if flags.(target)==1
        
        data_name=[acq_group_path '/' target];
        CheckAndHandleDateOverrides(target);
        
        switch target
            case {'red', 'green', 'blue', 'brightfield'}
                status=hExportFile.addImage(data_name, Data2Save.(target));
            case {'ephysch1', 'ephysch2'}
                status=hExportFile.addEphys(data_name, Data2Save.(target));
            case {'stimch1', 'stimch2'}
                status=hExportFile.addStim(data_name, Data2Save.(target));
            case 'photostim'
                status=hExportFile.addStim(data_name, Data2Save.(target));
        end
        
        if status==0 %then file addition failure.
            error_code=3; %data wasn't added
            log_status=Rawdata2Hdf5_ErrorLogger(error_code, ErrorLogPath, AcqMetadataStruct, target);
            if log_status==0, status_final=0; return; end
        end
        
        
        if status==1 %data was written, continue with attribute insersion.
            status=hExportFile.addAttrPackage('OverwriteIfExists', data_name, AttrPacksStruct.(target));
            if status==0 %then attribute addition failure.
                error_code=4;
                log_status=Rawdata2Hdf5_ErrorLogger(error_code, ErrorLogPath, AcqMetadataStruct, target);
                if log_status==0, status_final=0; return; end
            end
        end
        
    end
end

status_final=1;


%%%%%%%%%%%%%%%%%%%%%%%%%%%%%%%%%%%%%%%%%%%%%%%%%%%%%%%%%%%%%%%%%%%%%%%
%aux functions

    function CheckAndHandleDateOverrides(target)
        switch target
            case {'red', 'green', 'blue', 'brightfield'}
                source=target;
            case {'ephysch1', 'ephysch2'}
                if isfield(AcqMetadataStruct, 'ephys_matlab')
                    source='ephys_matlab';
                else
                    source='ephys_labview';
                end
            case {'stimch1', 'stimch2', 'photostim'}
                return %do nothing, does not apply
        end

        if any(AcqMetadataStruct.(source).date_override==1)
            switch target
                case {'red', 'green', 'blue', 'brightfield'}
                    first_no_override_frame=find(AcqMetadataStruct.(source).date_override==0, 1, 'first');
                    if isempty(first_no_override_frame) || first_no_override_frame~=1
                        header_time=AttrPacksStruct.(target).DataCreationTime;
                        header_time=datestr(datenum(header_time, 'yyyy-mm-dd HH:MM:SS'), 'HH:MM:SS');
                        true_date=acq_date;
                        AttrPacksStruct.(target).DataCreationTime=[true_date ' ' header_time];
                    end
                case {'ephysch1', 'ephysch2'}
                    header_time=AttrPacksStruct.(target).DataCreationTime;
                    header_time=datestr(datenum(header_time, 'yyyy-mm-dd HH:MM:SS'), 'HH:MM:SS');
                    true_date=acq_date;
                    AttrPacksStruct.(target).DataCreationTime=[true_date ' ' header_time];
            end
        end
    end

    function [status imagedata_channel]=PrepareImagingData(channel)
        frame_array=AcqMetadataStruct.(channel).frame_array;
        frame_num=length(frame_array);
        frame_max=max(frame_array);
        
        first_frame_index=find(frame_array==1);
        
        if isempty(first_frame_index) || length(first_frame_index)>1 %no first frame or more than one. problematic header, most likely data is going to be senseless. labview bug.
            error_code=5;
            log_status=Rawdata2Hdf5_ErrorLogger(error_code, ErrorLogPath, AcqMetadataStruct, channel);
            if log_status==0, status=0; return; end
            imagedata_channel=[];
            status=1;
            return;
        end
        
        description=AcqMetadataStruct.(channel).image_description{first_frame_index};
        data_paths=AcqMetadataStruct.(channel).filename;
        
        image_info_merged=multiDimStruct2multiDimMembers(AcqMetadataStruct.(channel).image_info);
        
        width_array=cell2mat(image_info_merged.Width);
        Width=max(width_array);
        height_array=cell2mat(image_info_merged.Height);
        Height=max(height_array);
        if length(unique(width_array))~=1 || length(unique(height_array))~=1
            disp([datestr(now, 'yyyy-mm-dd HH:MM:SS.FFF'), ': AcqDate: ', AcqMetadataStruct.date, ' AcqNo: ', num2str(AcqMetadataStruct.acq_no), ' Target: ', channel, ' Desc: Dimension mismatch!!!']);
            AttrPacksStruct.(channel).isDimensionMismatch=1;
        else
            AttrPacksStruct.(channel).isDimensionMismatch=0;
        end
        
        bitdepth_array=cell2mat(image_info_merged.BitDepth);
        BitDepth=max(bitdepth_array);
        if length(unique(bitdepth_array))~=1
            disp([datestr(now, 'yyyy-mm-dd HH:MM:SS.FFF'), ': AcqDate: ', AcqMetadataStruct.date, ' AcqNo: ', num2str(AcqMetadataStruct.acq_no), ' Target: ', channel, ' Desc: Bitdepth mismatch!!!']);
            AttrPacksStruct.(channel).isBitdepthMismatch=1;
        else
            AttrPacksStruct.(channel).isBitdepthMismatch=0;
        end
        
        switch BitDepth
            case 8
                imagedata_channel=uint8(zeros(Height, Width, frame_max));
            case 16
                imagedata_channel=uint16(zeros(Height, Width, frame_max));
            case 32
                imagedata_channel=uint32(zeros(Height, Width, frame_max));
        end
        
        for frame_index=1:frame_num
            frame=imread(data_paths{frame_index});
            frame_dims=size(frame);
            
            if AttrPacksStruct.(channel).isDimensionMismatch==1 && ~isequal(frame_dims, [Height Width])
                frame=padarray(frame, [Height-frame_dims(1) Width-frame_dims(2)], 0, 'post');
            end
            imagedata_channel(:,:,frame_array(frame_index))=frame;
        end
        
        AttrPacksStruct=Process_ImageDescription(description, channel, AttrPacksStruct);
        
        [~, frame_order]=sort(frame_array);
        
        stagez_array=AcqMetadataStruct.(channel).z_array;
        stagez_array=stagez_array(frame_order); %order z array to frames
        diff_z_array_m=stagez_array(2:end)-stagez_array(1:end-1);
        
        time_array=AcqMetadataStruct.(channel).time_array;
        time_array=time_array(frame_order); %order time array to frames
        diff_time_array=time_array(2:end)-time_array(1:end-1);
        diff_time_array_ms=round(diff_time_array*24*60*60*1000);
        
        AttrPacksStruct.(channel).StageZArray_m=stagez_array;
        AttrPacksStruct.(channel).TimeArray_ms=diff_time_array_ms;
        AttrPacksStruct.(channel).ZdimDiffArray_m=diff_z_array_m;
        AttrPacksStruct.(channel).TimeDiffArray_ms=diff_time_array_ms;
        AttrPacksStruct.(channel).OriginalFileName=data_paths;
        status=1;
        
    end

end
