# Supplementary material for: Clusters of synaptic inputs on dendrites of layer 5 pyramidal cells in mouse visual cortex
Source: eLife. 2016 Jul 19;5:e09222. doi: 10.7554/eLife.09222 (PMC4951190; doi:10.7554/eLife.09222)
Supplement: Source code 1. — DOI: http://dx.doi.org/10.7554/eLife.09222.013 [file elife-09222-code1.zip › GokceEtAl2016_analysis_source/Raw2Hdf5/GetDirectoryStructure.m]

function [dir_struct metadata]=GetDirectoryStructure(path, recursion, metadata)
if nargin==1
    recursion=1;
    metadata=struct;
end

dir_struct=struct;

contents=dir(path);
contents=contents(3:end);
if isempty(contents)
    dir_struct=[];
    return;
end

contents=multiDimStruct2multiDimMembers(contents);
contents=rmfield(contents, {'date', 'bytes', 'datenum'});

names_cell=contents.name;
isdir_array=cell2mat(contents.isdir);

for i=1:length(names_cell)
    fieldname=['level' num2str(recursion, '%02.0f') '_' num2str(i, '%05.0f')];
    dir_struct.(fieldname).name=names_cell{i};
    dir_struct.(fieldname).isdir=isdir_array(i);
    
    if isdir_array(i)==1
        children_path=[path filesep names_cell{i}];
        [dir_struct.(fieldname).children metadata]=GetDirectoryStructure(children_path, recursion+1, metadata);
    else
        filename=fullfile(path, names_cell{i});
        [~, file_name, file_ext]=fileparts(filename);
        dir_struct.(fieldname).extension=file_ext;
        dir_struct.(fieldname).filename=filename;
        
        tok=regexp(file_name, 'og(\d*)([a-zA-Z0-9]*)_', 'tokens', 'once');
        if ~isempty(tok)
            filename_date=datestr(datenum(char(tok{1}), 'ddmmyy'), 'yyyymmdd');
        else
            filename_date=[];
        end
        
        switch file_ext
            case '.tif'
                imageinfo=imfinfo(filename);
                
                channel=regexp(imageinfo.ImageDescription, '(?<=\<name=")(?<!job.name=")[\w \W][^"]*', 'match');
                channel=cell2mat(channel);

                frame_no=char(regexp(imageinfo.ImageDescription, '(?<=scan.counter=")[\w \W][^"]*', 'match'));
                acq_no=str2double(char(regexp(imageinfo.ImageDescription, '(?<=experimentcounter=")[\w \W][^"]*', 'match')));

                time=char(regexp(imageinfo.ImageDescription, '(?<=time=")[\w \W][^"]*', 'match'));
                stagez=char(regexp(imageinfo.ImageDescription, '(?<=stage.z=")[\w \W][^\n"]*', 'match', 'once'))';

                header_date=datestr(datenum(time, 'yyyy-mm-dd HH:MM:SS.FFF'), 'yyyymmdd');
                
                [date date_override]=DateCrossCheck(header_date, filename_date);
                date2=datestr(datenum(date, 'yyyymmdd'), 'yyyy-mm-dd');
                
                acq_name=['acq_' date '_' num2str(acq_no, '%04.0f')];
                if ~isfield(metadata, acq_name), metadata.(acq_name)=struct; end
                
                metadata.(acq_name).acq_no=acq_no;
                if ~isfield(metadata.(acq_name), channel), metadata.(acq_name).(channel)=struct; end
                
                if isfield(metadata.(acq_name).(channel), 'date_override')
                    metadata.(acq_name).(channel).date_override=[metadata.(acq_name).(channel).date_override; date_override];
                else
                    metadata.(acq_name).(channel).date_override=date_override;
                end
                
                if ~isfield(metadata.(acq_name), 'date')
                    metadata.(acq_name).date=date2;
                end
                
                if isfield(metadata.(acq_name).(channel), 'filename')
                    metadata.(acq_name).(channel).filename=[metadata.(acq_name).(channel).filename; {filename}];
                else
                    metadata.(acq_name).(channel).filename={filename};
                end
                
                if isfield(metadata.(acq_name).(channel), 'frame_array')
                    metadata.(acq_name).(channel).frame_array=[metadata.(acq_name).(channel).frame_array; str2double(frame_no)];
                else
                    metadata.(acq_name).(channel).frame_array=str2double(frame_no);
                end
                
                if isfield(metadata.(acq_name).(channel), 'z_array')
                    metadata.(acq_name).(channel).z_array=[metadata.(acq_name).(channel).z_array; str2double(stagez)];
                else
                    metadata.(acq_name).(channel).z_array=str2double(stagez);
                end
                
                if isfield(metadata.(acq_name).(channel), 'time_array')
                    metadata.(acq_name).(channel).time_array=[metadata.(acq_name).(channel).time_array; datenum(time, 'yyyy-mm-dd HH:MM:SS.FFF')];
                else
                    metadata.(acq_name).(channel).time_array=datenum(time, 'yyyy-mm-dd HH:MM:SS.FFF');
                end
                
                if isfield(metadata.(acq_name).(channel), 'image_description')
                    metadata.(acq_name).(channel).image_description=[metadata.(acq_name).(channel).image_description; {imageinfo.ImageDescription}];
                else
                    metadata.(acq_name).(channel).image_description={imageinfo.ImageDescription};
                end
                
                if isfield(metadata.(acq_name).(channel), 'image_info')
                    metadata.(acq_name).(channel).image_info=[metadata.(acq_name).(channel).image_info; imageinfo];
                else
                    metadata.(acq_name).(channel).image_info=imageinfo;
                end
                
            case '.mat'
                matfile=load(filename);
                
                if findstr('variables', file_name)
                    
                elseif findstr('userdata', file_name)
                    if strcmp(matfile.AcquisitionNo, 'offline')
                        disp('userdata created offline. acquisition number and acquisition time are not there. please supply the information.');
                        acq_no=NaN;
                        while isnan(acq_no)
                            acq_no_input=input('Acquisition No? (enter only numeric): ', 's');
                            acq_no=str2double(acq_no_input);
                        end
                        date_input=input('Acquisition Date? (enter yyyy-mm-dd): ', 's');
                        date2=date_input;
                        date=datestr(datenum(date_input, 'yyyy-mm-dd'), 'yyyymmdd');
                    else
                        acq_no=matfile.AcquisitionNo;
                        
                        date=datestr(datenum(matfile.AcquisitionTime, 'yyyy-mm-dd HH:MM:SS'), 'yyyymmdd');
                        date2=datestr(datenum(matfile.AcquisitionTime, 'yyyy-mm-dd HH:MM:SS'), 'yyyy-mm-dd');
                    end
                    
                    acq_name=['acq_' date '_' num2str(acq_no, '%04.0f')];
                    if ~isfield(metadata, acq_name), metadata.(acq_name)=struct; end
                    metadata.(acq_name).userdata_filename=filename;
                    metadata.(acq_name).userdata=matfile;
                    if ~isfield(metadata.(acq_name), 'acq_no'), metadata.(acq_name).acq_no=acq_no; end
                    if ~isfield(metadata.(acq_name), 'date'), metadata.(acq_name).date=date2; end

                elseif findstr('mccCh1dump', file_name)
                    acq_no=matfile.AcquisitionNo;
                    
                    date=datestr(datenum(matfile.AcquisitionTime, 'yyyy-mm-dd HH:MM:SS'), 'yyyymmdd');
                    date2=datestr(datenum(matfile.AcquisitionTime, 'yyyy-mm-dd HH:MM:SS'), 'yyyy-mm-dd');
                    acq_name=['acq_' date '_' num2str(acq_no, '%04.0f')];
                    if ~isfield(metadata, acq_name), metadata.(acq_name)=struct; end
                    metadata.(acq_name).mccCh1dump_filename=filename;
                    metadata.(acq_name).mccCh1dump=matfile;
                    if ~isfield(metadata.(acq_name), 'acq_no'), metadata.(acq_name).acq_no=acq_no; end
                    if ~isfield(metadata.(acq_name), 'date'), metadata.(acq_name).date=date2; end
                    
                elseif findstr('mccCh2dump', file_name)

                    acq_no=matfile.AcquisitionNo;
                    
                    date=datestr(datenum(matfile.AcquisitionTime, 'yyyy-mm-dd HH:MM:SS'), 'yyyymmdd');
                    date2=datestr(datenum(matfile.AcquisitionTime, 'yyyy-mm-dd HH:MM:SS'), 'yyyy-mm-dd');
                    acq_name=['acq_' date '_' num2str(acq_no, '%04.0f')];
                    if ~isfield(metadata, acq_name), metadata.(acq_name)=struct; end
                    metadata.(acq_name).mccCh2dump_filename=filename;
                    metadata.(acq_name).mccCh2dump=matfile;
                    if ~isfield(metadata.(acq_name), 'acq_no'), metadata.(acq_name).acq_no=acq_no; end
                    if ~isfield(metadata.(acq_name), 'date'), metadata.(acq_name).date=date2; end
                    
                    
                elseif strcmp('acq_metadata', file_name) || strcmp('dir_structure', file_name)
                    %skip
                else
                    field=char(fieldnames(matfile));
                    matfile=matfile.(field);
                    acq_no=str2double(file_name(findstr('_', file_name)+1:end)); %beware it's not filename but file_name. file_name doesnt have extension.
                    
                    header_date=datestr(matfile.header.timestamp, 'yyyymmdd');
                    [date date_override]=DateCrossCheck(header_date, filename_date);
                    
                    date2=datestr(datenum(date, 'yyyymmdd'), 'yyyy-mm-dd');
                    
                    acq_name=['acq_' date '_' num2str(acq_no, '%04.0f')];
                    if ~isfield(metadata, acq_name), metadata.(acq_name)=struct; end
                    metadata.(acq_name).ephys_matlab.date_override=date_override;
                    metadata.(acq_name).ephys_matlab.filename=filename;
                    metadata.(acq_name).ephys_matlab.header=matfile.header;
                    metadata.(acq_name).ephys_matlab.deltax=matfile.xscale;
                    
                    if ~isfield(metadata.(acq_name), 'acq_no'), metadata.(acq_name).acq_no=acq_no; end
                    if ~isfield(metadata.(acq_name), 'date'), metadata.(acq_name).date=date2; end
                    if isfield(matfile, 'dataCh2')
                        metadata.(acq_name).ephys_matlab.ch2=1;
                    else
                        metadata.(acq_name).ephys_matlab.ch2=0;
                    end
                end
                
            case ''
                acq_no=str2double(file_name(findstr('_', file_name)+1:end));
                
                filehandle=fopen(filename, 'rt');
                
                line='';
                while isempty(findstr(line, '***End_of_Header***')) %skip until first end of header
                    line=fgetl(filehandle);
                end
                line='';
                m=1;
                while isempty(findstr(line, '***End_of_Header***')) %acquire header info until next end of header
                    line=fgetl(filehandle);
                    content(m,:)=textscan(line, '%s \t %s');
                    m=m+1;
                end
                
                location=find(cellfun(@(member)~isempty(findstr(char(member), 'Date')), content), 1);
                
                header_date=datestr(datenum(content{location, 2}{1,1}, 'yyyy/mm/dd'), 'yyyymmdd');
                [date date_override]=DateCrossCheck(header_date, filename_date);
                date2=datestr(datenum(date, 'yyyymmdd'), 'yyyy-mm-dd');
                
                location=find(cellfun(@(member)~isempty(findstr(char(member), 'Time')), content), 1);
                time=content{location, 2}{1,1};
                datetime=[date2, ' ', char(datestr(datenum(time, 'HH:MM:SS.FFF'), 'HH:MM:SS'))];
                
                location=find(cellfun(@(member)~isempty(findstr(char(member), 'Delta_X')), content), 1);
                deltax=str2double(content{location, 2}{1,1});
                
                fclose(filehandle);
                
                acq_name=['acq_' date '_' num2str(acq_no, '%04.0f')];
                
                if ~isfield(metadata, acq_name), metadata.(acq_name)=struct; end
                if ~isfield(metadata.(acq_name), 'acq_no'), metadata.(acq_name).acq_no=acq_no; end
                metadata.(acq_name).ephys_labview=struct;
                metadata.(acq_name).ephys_labview.date_override=date_override;
                
                if ~isfield(metadata.(acq_name), 'date'), metadata.(acq_name).date=date2; end
                
                metadata.(acq_name).ephys_labview.filename=filename;
                metadata.(acq_name).ephys_labview.deltax=deltax;
                metadata.(acq_name).ephys_labview.time=datetime;
                
        end

    end
end


%%%%%%%%%%%%%%%%%%%%%%%%%%%%%%%%%%%%%%%%%%%%%%%%%%%%%%%%%%%%%%%%%%%%%%%%%%%%%%%%
%%%%% aux functions

    function [date date_override]=DateCrossCheck(header_date, filename_date)
        
        if isempty(filename_date) && isempty(header_date)
            date=[];
            date_override=0;
            return;
        elseif isempty(filename_date)
            date=header_date;
            date_override=0;
            return;
        elseif isempty(header_date)
            date=filename_date;
            date_override=1;
            return;
        end
        
        if ~strcmp(header_date, filename_date)
            message=['\nConflict in dates. Date at filename does not match date in fileheader. \n',...
                'Filename: ', regexprep(filename, '\\', '\\\'), '\n',...
                'Filename date: ', filename_date, ' Fileheader date: ', header_date, '\n',...
                'Which one should I use? (1) from filename (2) from fileheader (3) other date \n'];
            user_input=input(message);
            if user_input==1
                date=filename_date;
                date_override=1;
            elseif user_input==2
                date=header_date;
                date_override=0;
            elseif user_input==3
                user_input=input('Input date (yyyymmdd):');
                date=user_input;
                date_override=1;
            else
                error('invalid input');
            end
        else
            date=header_date;
            date_override=0;
        end
    end
end
