# Supplementary material for: Clusters of synaptic inputs on dendrites of layer 5 pyramidal cells in mouse visual cortex
Source: eLife. 2016 Jul 19;5:e09222. doi: 10.7554/eLife.09222 (PMC4951190; doi:10.7554/eLife.09222)
Supplement: Source code 1. — DOI: http://dx.doi.org/10.7554/eLife.09222.013 [file elife-09222-code1.zip › GokceEtAl2016_analysis_source/Raw2Hdf5/ImportRoutine_CcdCameraImages.m]

function status=ImportRoutine_CcdCameraImages(datarootdir, ccd_images_struct, hdf5file)
%{
ccd_images.ccd1.rootdir
ccd_images.ccd1.userdata_filename
ccd_images.ccd1.red_filename
ccd_images.ccd1.green_filename
ccd_images.ccd1.brightfield_filename
%}


current_folder=pwd;
cd(datarootdir);


% open hdf5 file

hExportFile=expfile(hdf5file, 'EDIT');

if ~hExportFile.isObject('/RawData/CcdCameraImagesXY')
    hExportFile.addGroup('/RawData/CcdCameraImagesXY');
end

% convert data to hdf5

ccd_images=fieldnames(ccd_images_struct);


for i=1:length(ccd_images)
    
    ccd_image=ccd_images_struct.(ccd_images{i});
    
    if ~isempty(ccd_image.rootdir)
          ccd_image_folder=[datarootdir ccd_image.rootdir];
          savefile_groupname=['image' num2str(i)];
          savefile_grouppath=['/RawData/CcdCameraImagesXY/' savefile_groupname];
          
          if ~hExportFile.isObject(savefile_grouppath)
              hExportFile.addGroup(savefile_grouppath);
          end
          
          if ~isempty(ccd_image.red_filename)
              image=imread([ccd_image_folder filesep ccd_image.red_filename]);
              hExportFile.addImage([savefile_grouppath '/red'], image);
          end
          if ~isempty(ccd_image.green_filename)
              image=imread([ccd_image_folder filesep ccd_image.green_filename]);
              hExportFile.addImage([savefile_grouppath '/green'], image);
          end
          if ~isempty(ccd_image.brightfield_filename)
              image=imread([ccd_image_folder filesep ccd_image.brightfield_filename]);
              hExportFile.addImage([savefile_grouppath '/brightfield'], image);
          end
          
          if ~isempty(ccd_image.userdata_filename)
             userdata=load([ccd_image_folder filesep ccd_image.userdata_filename]);
             AttrPacksStruct=struct;
             AttrPacksStruct=Process_userdata(userdata, AttrPacksStruct);
             hExportFile.addAttrPackage('OverwriteIfExists', savefile_grouppath, AttrPacksStruct.acquisition);
             
          end
    end
end


% close hdf5 file
hExportFile.close;
disp('Finished.');
status=1;
cd(current_folder);

end
