# Supplementary material for: Clusters of synaptic inputs on dendrites of layer 5 pyramidal cells in mouse visual cortex
Source: eLife. 2016 Jul 19;5:e09222. doi: 10.7554/eLife.09222 (PMC4951190; doi:10.7554/eLife.09222)
Supplement: Source code 1. — DOI: http://dx.doi.org/10.7554/eLife.09222.013 [file elife-09222-code1.zip › GokceEtAl2016_analysis_source/Raw2Hdf5/ImportRoutine_MorphologyStacks.m]

function status=ImportRoutine_MorphologyStacks(datadir, hdf5file)


current_folder=pwd;
% get information about the directory to be imported
cd(datadir);

if exist('acq_metadata.mat', 'file')
    choice=input(['\nI found a saved acquisition metadata struct.\n',...
        'Would you like to rescan files or use this file instead?\n',...
        '(1) rescan files (2) use metadata struct\n']);
else
    choice=1;
end

tic;
if choice==1
    disp('This might take a while depending on the number of files to scan.');
    [dirstructure acq_metadata]=GetDirectoryStructure('.'); %since directory is changed above to data dir, will work with ./ support for relative paths.
    if isempty(acq_metadata)
        keyboard;
    end
    
    save('acq_metadata.mat', '-struct', 'acq_metadata');
    save('dir_structure.mat', '-struct', 'dirstructure');

    disp('Done.');
    toc;
elseif choice==2
    disp('Reading metadata struct.');
    acq_metadata=open('acq_metadata.mat');
    disp('Done.');
    toc;
else
    disp('Invalid option.');
    return;
end


% open hdf5 file

hExportFile=expfile(hdf5file, 'EDIT');

if ~hExportFile.isObject('/RawData/MorphologyStacksXYZ/overall')
    hExportFile.addGroup('/RawData/MorphologyStacksXYZ/overall');
end


% convert data to hdf5
disp('Processing acquisitions.');
acq_names=fieldnames(acq_metadata);

tic;
previous_percentage=0;
for i=1:length(acq_names)
    percentage_done=round(i/length(acq_names)*100);
    if previous_percentage~=percentage_done
        elapsed_time=toc;
        ETA=elapsed_time/percentage_done*(100-percentage_done)/60;
        disp([num2str(percentage_done) '% is done. ETA: ' num2str(ETA, '%.1f') ' min']);
        previous_percentage=percentage_done;
    end
    
    acq=acq_metadata.(acq_names{i});
    
    [status acq_groupname]=ExportAcq2Hdf5(acq, hExportFile, '/temp');
    if status==0
        keyboard;
        hExportFile.close;
        error('Something happened and wasn''t handled/logged/etc. I choose to cease operation.');
    end
    
    
    if hExportFile.isAttr(['/temp/' acq_groupname], 'ImagingProtocolType')
       imagingProtocol=hExportFile.readAttr(['/temp/' acq_groupname], 'ImagingProtocolType');
       
       switch imagingProtocol
           case {'xyz scan' 'xyzt scan'} %general morphology
                hExportFile.moveObject(['/temp/' acq_groupname], ['/RawData/MorphologyStacksXYZ/overall' acq_groupname]);
               
           otherwise
               warning('Data2Hdf5:AcqInTemp', ['I do not know where to place acquisitions with this protocol: ' imagingProtocol '. It will remain in /temp']);
       end
        
    else
        warning('Data2Hdf5:AcqInTemp', 'I do not know where to place this acquisition. It does not have sufficient information attached to it. It will remain in /temp');
    end
    
    
    

end
toc;


% close hdf5 file
hExportFile.close;
disp('Finished.');
status=1;
cd(current_folder);
end
