# Supplementary material for: Clusters of synaptic inputs on dendrites of layer 5 pyramidal cells in mouse visual cortex
Source: eLife. 2016 Jul 19;5:e09222. doi: 10.7554/eLife.09222 (PMC4951190; doi:10.7554/eLife.09222)
Supplement: Source code 1. — DOI: http://dx.doi.org/10.7554/eLife.09222.013 [file elife-09222-code1.zip › GokceEtAl2016_analysis_source/Raw2Hdf5/Process_EphysHeader.m]

function AttrPacksStruct=Process_EphysHeader(ephysheader, target, AttrPacksStruct)
ephysheader=FillInBlanks_EphysHeader(ephysheader);

time=datestr(ephysheader.timestamp, 'yyyy-mm-dd HH:MM:SS');

switch target
    case {'ephysch1', 'ephysch2'}
        AttrPacksStruct.(target).OutputGain=ephysheader.amp.gain;
        AttrPacksStruct.(target).OutputLPF_Hz=ephysheader.amp.filterKHz*1000;
        switch ephysheader.amp.mode
            case 'V-Clamp'
                AttrPacksStruct.(target).ClampMode='vc';
            case {'I-Clamp', 'I = 0'}
                AttrPacksStruct.(target).ClampMode='ic';
            otherwise
                keyboard;
        end
        AttrPacksStruct.(target).HoldingValue_VorA=ephysheader.amp.mV10/1000;
        AttrPacksStruct.(target).DataCreationTime=time;
        
    case {'stimch1', 'stimch2'}
        
    case 'photostim'
        uncgModeList={'scan'; 'point'; 'bleach'; 'photostim'; 'linescan'; 'photostim scan'; 'photostim scan cont'; 'point sequence'; 'point map'; 'photostim new'; 'point map loop'; 'shutter stim'; 'LED stim shutter blank'};
        
        if ~isempty(ephysheader.uncgMode)
            uncgModeName=uncgModeList{ephysheader.uncgMode+1};
        else
            uncgModeName='';
        end
        
        
        if datenum(ephysheader.timestamp)<=now  %support for future changes and backwards compatibility
            AttrPacksStruct.(target).StimFunctionType='pulseTrain';
            switch uncgModeName
                case {'photostim', 'photostim scan'}
                    AttrPacksStruct.(target).StimRouting='bluelaser';
                    AttrPacksStruct.(target).StimAmplitudeUnit='percent';
                case 'shutter stim'
                    AttrPacksStruct.(target).StimRouting='XeLamp';
                    AttrPacksStruct.(target).StimAmplitudeUnit='mW';
                case 'LED stim shutter blank'
                    AttrPacksStruct.(target).StimRouting='LED470nm';
                    AttrPacksStruct.(target).StimAmplitudeUnit='mW';
            end
        end
        
        AttrPacksStruct.(target).StimAmplitude=ephysheader.powerRoi;
        
        if ~isfield(AttrPacksStruct.(target), 'StimAmplitudeUnit') || isempty(AttrPacksStruct.(target).StimAmplitudeUnit)
            if ~isempty(ephysheader.stimAmpUnit)
                AttrPacksStruct.(target).StimAmplitudeUnit=ephysheader.stimAmpUnit;
            else
                AttrPacksStruct.(target).StimAmplitudeUnit='percent';
            end
        end
        AttrPacksStruct.(target).StimFrequency_Hz=ephysheader.uncgFrequency;
        AttrPacksStruct.(target).StimOnsetDelay_ms=ephysheader.uncgDelay;
        AttrPacksStruct.(target).StimPulseNumber=ephysheader.uncgNumber;
        AttrPacksStruct.(target).StimPulseWidth_ms=ephysheader.uncgPulseDuration;
        
        AttrPacksStruct.acquisition.PhotoStimProtocolType=uncgModeName;
        
end

AttrPacksStruct.acquisition.ImagingLaser2Power_percent=ephysheader.power2;
AttrPacksStruct.acquisition.ImagingLaser3Power_percent=ephysheader.power3;

    function ephysheader=FillInBlanks_EphysHeader(ephysheader)
        dummy_ephysheader=struct(...
            'amp', {},...
            'pulse', {},...
            'timestamp', {},...
            'pattern', {},...
            'epoch', {},...
            'uncagetime', {},...
            'position', {},...
            'power2', {},...
            'powerMaxmW2', {},...
            'powerRoi', {},...
            'power3', {},...
            'powerMaxmW3', {},...
            'uncgMode', {},...
            'uncgFrequency', {},...
            'uncgNumber', {},...
            'uncgDelay', {},...
            'uncgPulseDuration', {},...
            'stimAmpUnit', {});
        
        dummy_fields=fieldnames(dummy_ephysheader);
        
        for field_index=1:length(dummy_fields)
            if ~isfield(ephysheader, dummy_fields{field_index})
                ephysheader.(dummy_fields{field_index})='';
            end
        end
        
        dummy_ampfield=struct(...
            'gain', {},...
            'filterKHz', {},...
            'mode', {},...
            'mV10', {});
        
        for field_index=1:length(dummy_ampfield)
            if ~isfield(ephysheader.amp, dummy_ampfield{field_index})
                ephysheader.amp.(dummy_ampfield{field_index})='';
            end
        end
        
        
        
    end


end


%{
ephys header contents (as of 17/nov/2009)
                  amp: [1x1 struct]
                               gain: 0
                          filterKHz: 28
                               mode: 'V-Clamp'
                               mV10: -65
                pulse: 'pulse1'
            timestamp: [2009 8 11 14 34 29.2050]
              pattern: 1
                epoch: 1
           uncagetime: [1.6439 1.6447]
             position: [3x1 double]
               power2: 5
          powerMaxmW2: 110
             powerRoi: 20
               power3: 0
          powerMaxmW3: 100
             uncgMode: 5
        uncgFrequency: 1
           uncgNumber: 5
            uncgDelay: 200
    uncgPulseDuration: 0
%}
