# Supplementary material for: Clusters of synaptic inputs on dendrites of layer 5 pyramidal cells in mouse visual cortex
Source: eLife. 2016 Jul 19;5:e09222. doi: 10.7554/eLife.09222 (PMC4951190; doi:10.7554/eLife.09222)
Supplement: Source code 1. — DOI: http://dx.doi.org/10.7554/eLife.09222.013 [file elife-09222-code1.zip › GokceEtAl2016_analysis_source/Raw2Hdf5/Process_ImageDescription.m]

function AttrPacksStruct=Process_ImageDescription(image_description, target, AttrPacksStruct)

%setup2_calib_galvobit=8.9074e-7; %onur's setup
setup2_calib_galvobit=9.5674e-7; %volker's setup
setup2_calib_obj=60;

time=char(regexp(image_description, '(?<=time=")[\w \W][^\n"]*', 'match'));
scanmatrix=str2num(regexp(image_description, '(?<=scan=")[\w \W][^\n"]*', 'match', 'once'));
galvobitsize=str2double(regexp(image_description, '(?<=galvo.bitsize=")[\w \W][^\n"]*', 'match', 'once'));
objective=str2double(regexp(image_description, '(?<=obj.mag=")[\w \W][^\n"]*', 'match', 'once'));
scanprop=DecodeScanVariable(scanmatrix);
AttrPacksStruct.acquisition.ScanMatrix=scanmatrix;
AttrPacksStruct.acquisition.GalvoBitSize=galvobitsize;
AttrPacksStruct.acquisition.ObjectiveScanVariable=objective;

AttrPacksStruct.(target).FrameScanDuration_s=scanprop.ScanDuration_s;
AttrPacksStruct.(target).ImageSizeXY=[scanprop.PixelsX scanprop.PixelsY];
    
%get scaling and correct for setup2 calibration (no longer necessary, for old data)
scalingXY=[scanprop.ResolutionX_mPerpixel scanprop.ResolutionY_mPerpixel];
scalingXY_corrected=scalingXY.*(setup2_calib_obj/objective).*(setup2_calib_galvobit/galvobitsize);
scalingXY=scalingXY_corrected;
AttrPacksStruct.(target).ImageScaleXY_mPerpixel=scalingXY;

%get galvo and stage coordinates. correct axes to match images (valid for stage). also correct for
%the scaling error for acquired stage coordinates
%y dimension increases towards down, x dimension increases towards right.
galvo_coordinates=scanprop.MidPointCoorXY;
stagex=str2double(regexp(image_description, '(?<=stage.x=")[\w \W][^\n"]*', 'match', 'once'))*10; %setup2. x10 is needed to correct the luigs neumann coordinates to reality
stagey=str2double(regexp(image_description, '(?<=stage.y=")[\w \W][^\n"]*', 'match', 'once'))*10;
stagez=str2double(regexp(image_description, '(?<=stage.z=")[\w \W][^\n"]*', 'match', 'once'));
stage_coor_image_adjusted=[-stagey stagex stagez];
galvo_coor_image_adjusted=galvo_coordinates;
AttrPacksStruct.(target).StageCoordinatesXYZ_m=stage_coor_image_adjusted;
AttrPacksStruct.(target).GalvoCoordinatesXY_m=galvo_coor_image_adjusted;

%get scan rotation. correct for image axes(reversed Ydir)
rotationCW_image_adjusted=360-scanprop.Rotation_CW;
AttrPacksStruct.(target).ImageRotationCW_deg=rotationCW_image_adjusted;


AttrPacksStruct.(target).DataCreationTime=datestr(datenum(time, 'yyyy-mm-dd HH:MM:SS.FFF'), 'yyyy-mm-dd HH:MM:SS');
AttrPacksStruct.acquisition.PhotoStimCoordinates=str2num(char(regexp(image_description, '(?<=eomvs.uncg.roi1Coord=")\S*', 'match')));
AttrPacksStruct.acquisition.ImagingLaser1Power_percent=str2double(regexp(image_description, '(?<=eomvs.uncg.power1=")[\w \W][^\n"]*', 'match'));
AttrPacksStruct.acquisition.ImagingProtocolType=regexp(image_description, '(?<=job.name=")[\w \W][^\n"]*', 'match', 'once');


%{
image description contents:
name
time
experiment
scan.counter
experimentcounter
stage.x
stage.y
stage.z
stage.piezo
laser.wavelength
laser.eom
scan
obj.mag
galvo.bitsize
job.name
pmt.1.hv
job.6.data
scan.number
save.altfilename
eomvs.uncg.power1
eomvs.uncg.powerMaxmW1
eomvs.uncg.powerMaxmW2
eomvs.uncg.powerMaxmW3
eomvs.uncg.power2roi
eomvs.uncg.pulsetime2
stage.x
stage.y
stage.z
vsZoom
vsRotation
galvo.fieldofview
eomvs.uncg.pulsescantimes
eomvs.uncg.pulseamplitudes
eomvs.uncg.roi1Coord
%}


end
