# Supplementary material for: Clusters of synaptic inputs on dendrites of layer 5 pyramidal cells in mouse visual cortex
Source: eLife. 2016 Jul 19;5:e09222. doi: 10.7554/eLife.09222 (PMC4951190; doi:10.7554/eLife.09222)
Supplement: Source code 1. — DOI: http://dx.doi.org/10.7554/eLife.09222.013 [file elife-09222-code1.zip › GokceEtAl2016_analysis_source/Raw2Hdf5/Process_MccDump.m]

function AttrPacksStruct=Process_MccDump(mccdump, AttrPacksStruct)
channel=mccdump.Channel;

switch channel
    case 'channel1'
        temp=AttrPacksStruct.ephysch1;
        
    case 'channel2'
        temp=AttrPacksStruct.ephysch2;

end

temp.DataCreationTime=mccdump.AcquisitionTime;

temp.AmplifierChannel=channel;
temp.FeedbackResistance_Mohm=mccdump.feedbackResist_Mohm;
temp.ClampMode=mccdump.mode;
temp.PippetteOffset_V=mccdump.pipOffset_V;
if mccdump.meterResistEnable==0
    temp.MeterVoltage_V=mccdump.meterVoltage_V;
else
    temp.MeterResistance_ohm=mccdump.meterResistance_ohm;
end

if mccdump.meterIrmsEnable==0
    temp.MeterCurrent_A=mccdump.meterCurrent_A;
else
    temp.MeterIrms_A=mccdump.meterIrms_A;
end

switch mccdump.mode
    case 'vc'
        
        temp.HoldingEnable=mccdump.holdingVCEnable;
        temp.HoldingValue_VorA=mccdump.holdingVCValue_V;
        temp.OutputType=mccdump.outputVCType;
        temp.OutputGain= mccdump.outputVCgain;
        temp.OutputScalingValue=mccdump.outputScalingValue;
        temp.OutputScalingUnit=mccdump.outputScalingUnit;
        temp.OutputLPF_Hz=mccdump.outputVClpf_Hz;
        temp.OutputHPF_Hz=mccdump.outputVChpf_Hz;
        temp.OutputZeroEnable=mccdump.outZeroVCEnable;
        temp.OutputZeroValue_V=mccdump.outZeroVCValue_V;
        temp.CpFastValue_F=mccdump.cpFastValue_F;
        temp.CpFastTime_s=mccdump.cpFastTime_s;
        temp.CpSlowValue_F=mccdump.cpSlowValue_F;
        temp.CpSlowTime_s=mccdump.cpSlowTime_s;
        temp.CpSlowTauX20=mccdump.cpSlowTauX20;
        temp.WholeCellEnable=mccdump.wholeCellEnable;
        temp.WholeCellCapacitance_F=mccdump.wholeCellCapacitance_F;
        temp.WholeCellResistance_ohm=mccdump.wholeCellResistance_ohm;
        temp.RsCompEnable=mccdump.rsCompEnable;
        temp.RsCompOscill=mccdump.rsCompOscill;
        temp.RsCompBandwidth_Hz=mccdump.rsCompBandwidth_Hz;
        temp.RsCompCorrection_percent=mccdump.rsCompCorrection_percent;
        temp.RsCompPrediction_percent=mccdump.rsCompPrediction_percent;
        temp.LeakSubEnable=mccdump.leakSubEnable;
        temp.LeakSubValue_ohm=mccdump.leakSubValue_ohm;
        
    case {'ic', 'i0'}
        
        temp.HoldingEnable=mccdump.holdingICEnable;
        temp.HoldingValue_VorA=mccdump.holdingICValue_A;
        temp.OutputType=mccdump.outputICType;
        temp.OutputGain=mccdump.outputICgain;
        temp.OutputScalingValue=mccdump.outputScalingValue;
        temp.OutputScalingUnit=mccdump.outputScalingUnit;
        temp.OutputLPF_Hz=mccdump.outputIClpf_Hz;
        temp.OutputHPF_Hz=mccdump.outputIChpf_Hz;
        temp.OutputZeroEnable=mccdump.outZeroICEnable;
        temp.OutputZeroValue_V=mccdump.outZeroICValue_V;
        temp.SlowCurrentEnable=mccdump.slowCurrentEnable;
        temp.SlowCurrentValue_V=mccdump.slowCurrentValue_V;
        temp.SlowCurrentTime_s=mccdump.slowCurrentTime_s;
        temp.PipCapNeutEnable=mccdump.pipCapNeutEnable;
        temp.PipCapNeutOscill=mccdump.pipCapNeutOscill;
        temp.PipCapNeutValue_F=mccdump.pipCapNeutValue_F;
        temp.BridgeBalEnable=mccdump.bridgeBalEnable;
        temp.BridgeBalValue_ohm=mccdump.bridgeBalValue_ohm;
end

switch channel
    case 'channel1'
        AttrPacksStruct.ephysch1=temp;
    case 'channel2'
        AttrPacksStruct.ephysch2=temp;
end

end
