# Supplementary material for: Clusters of synaptic inputs on dendrites of layer 5 pyramidal cells in mouse visual cortex
Source: eLife. 2016 Jul 19;5:e09222. doi: 10.7554/eLife.09222 (PMC4951190; doi:10.7554/eLife.09222)
Supplement: Source code 1. — DOI: http://dx.doi.org/10.7554/eLife.09222.013 [file elife-09222-code1.zip › GokceEtAl2016_analysis_source/Raw2Hdf5/Process_Userdata.m]

function AttrPacksStruct=Process_Userdata(userdata, AttrPacksStruct)


userdata=FillInBlanks_Userdata(userdata);


%AttrPacksStruct.acquisition.OriginalAcquisitionNumber is not set here. it is already set in calling function.
if ~strcmp(userdata.AcquisitionTime, 'offline'), AttrPacksStruct.acquisition.AcquisitionTime=userdata.AcquisitionTime; end
if ~strcmp(userdata.ExperimentDate, 'offline'), AttrPacksStruct.acquisition.ExperimentDate=userdata.ExperimentDate; end


AttrPacksStruct.acquisition.PlateNo=userdata.PlateNoInput;
AttrPacksStruct.acquisition.DishNo=userdata.DishNoInput;
AttrPacksStruct.acquisition.SliceNo=userdata.SliceNoInput;
AttrPacksStruct.acquisition.CellNo=userdata.CellNoInput;
AttrPacksStruct.acquisition.LocationNo=userdata.LocNoInput;
AttrPacksStruct.acquisition.isGoodCell=userdata.GoodCellButton;
AttrPacksStruct.acquisition.CellBreakInTime=userdata.CellBreakInTime;
AttrPacksStruct.acquisition.PhotoStimLocation=userdata.PhotoStimLocInput;
AttrPacksStruct.acquisition.PhotoStimDiameter_um=userdata.PhotoStimDiameterInput;
AttrPacksStruct.acquisition.StageZeroLocation=userdata.StageZeroLocationInput;
AttrPacksStruct.acquisition.hasError=userdata.hasError;
AttrPacksStruct.acquisition.isSignificant=userdata.isSignificant;
AttrPacksStruct.acquisition.RetrospectiveNote=userdata.PrevAcqNoteInput;
AttrPacksStruct.acquisition.ScrivenerVersion=userdata.Version;
AttrPacksStruct.acquisition.ExperimentType=userdata.ExperimentTypeInput;
AttrPacksStruct.acquisition.UserName=userdata.UsernameInput;
AttrPacksStruct.acquisition.Institution=userdata.InstitutionInput;
AttrPacksStruct.acquisition.PreparationName=userdata.PrepInput;

switch userdata.BrightfieldMappingInput
    case 'Red Ch.'
        AttrPacksStruct.acquisition.BrightfieldCellType=userdata.RedChCellTypeInput;
        AttrPacksStruct.acquisition.BrightfieldLocation=userdata.RedChCellLocInput;
        userdata.RedChCellTypeInput='';
        userdata.RedChCellLocInput='';
    case 'Green Ch.'
        AttrPacksStruct.acquisition.BrightfieldCellType=userdata.GreenChCellTypeInput;
        AttrPacksStruct.acquisition.BrightfieldLocation=userdata.GreenChCellLocInput;
        userdata.GreenChCellTypeInput='';
        userdata.GreenChCellLocInput='';
    case 'Blue Ch.'
        AttrPacksStruct.acquisition.BrightfieldCellType=userdata.BlueChCellTypeInput;
        AttrPacksStruct.acquisition.BrightfieldLocation=userdata.BlueChCellLocInput;
        userdata.BlueChCellTypeInput='';
        userdata.BlueChCellLocInput='';
    otherwise
        AttrPacksStruct.acquisition.BrightfieldCellType='';
        AttrPacksStruct.acquisition.BrightfieldLocation='';
end

AttrPacksStruct.acquisition.RedChCellType=userdata.RedChCellTypeInput;
AttrPacksStruct.acquisition.RedChCellLocation=userdata.RedChCellLocInput;
AttrPacksStruct.acquisition.GreenChCellType=userdata.GreenChCellTypeInput;
AttrPacksStruct.acquisition.GreenChCellLocation=userdata.GreenChCellLocInput;
AttrPacksStruct.acquisition.BlueChCellType=userdata.BlueChCellTypeInput;
AttrPacksStruct.acquisition.BlueChCellLocation=userdata.BlueChCellLocInput;
AttrPacksStruct.acquisition.EphysCh1CellType=userdata.EphysCh1CellTypeInput;
AttrPacksStruct.acquisition.EphysCh1CellLocation=userdata.EphysCh1CellLocInput;
AttrPacksStruct.acquisition.EphysCh2CellType=userdata.EphysCh2CellTypeInput;
AttrPacksStruct.acquisition.EphysCh2CellLocation=userdata.EphysCh2CellLocInput;
AttrPacksStruct.acquisition.ExperimentTemperature_degC=userdata.TemperatureInput;
AttrPacksStruct.acquisition.BathSolutionName=userdata.BathSolutionInput;
AttrPacksStruct.acquisition.PipetteSolutionName=userdata.PipetteSolutionInput;
AttrPacksStruct.acquisition.MicroPerfusionSolutionName=userdata.MicroPerfSolutionInput;
AttrPacksStruct.acquisition.PicospritzerSolutionName=userdata.PicospritzerSolutionInput;
AttrPacksStruct.acquisition.PicospritzerPuffWidth_ms=userdata.PuffWidthInput;
AttrPacksStruct.acquisition.PicospritzerPuffPressure_psi=userdata.PuffPressureInput;
AttrPacksStruct.acquisition.RedChFluorophore1Name=userdata.RedChFluoInput1;
AttrPacksStruct.acquisition.RedChFluorophore2Name=userdata.RedChFluoInput2;
AttrPacksStruct.acquisition.GreenChFluorophore1Name=userdata.GreenChFluoInput1;
AttrPacksStruct.acquisition.GreenChFluorophore2Name=userdata.GreenChFluoInput2;
AttrPacksStruct.acquisition.BlueChFluorophore1Name=userdata.BlueChFluoInput1;
AttrPacksStruct.acquisition.BlueChFluorophore2Name=userdata.BlueChFluoInput2;
AttrPacksStruct.acquisition.ExperimentDescriptionNotes=userdata.ExperimentDescriptionInput;
AttrPacksStruct.acquisition.Laser1Wavelength_nm=userdata.Laser1WavelengthInput;
AttrPacksStruct.acquisition.Laser1BackfocalPlanePower100_mW=userdata.Laser1BackfocalPlanePower100Input;
AttrPacksStruct.acquisition.Laser1BackfocalPlanePower50_mW=userdata.Laser1BackfocalPlanePower50Input;
AttrPacksStruct.acquisition.Laser2Wavelength_nm=userdata.Laser2WavelengthInput;
AttrPacksStruct.acquisition.Laser2BackfocalPlanePower100_mW=userdata.Laser2BackfocalPlanePower100Input;
AttrPacksStruct.acquisition.Laser2BackfocalPlanePower50_mW=userdata.Laser2BackfocalPlanePower50Input;
AttrPacksStruct.acquisition.Laser3Wavelength_nm=userdata.Laser3WavelengthInput;
AttrPacksStruct.acquisition.Laser3BackfocalPlanePower100_mW=userdata.Laser3BackfocalPlanePower100Input;
AttrPacksStruct.acquisition.Laser3BackfocalPlanePower50_mW=userdata.Laser3BackfocalPlanePower50Input;
AttrPacksStruct.acquisition.RedChPmtVoltage_V=userdata.PmtRedVoltageInput;
AttrPacksStruct.acquisition.GreenChPmtVoltage_V=userdata.PmtGreenVoltageInput;
AttrPacksStruct.acquisition.BlueChPmtVoltage_V=userdata.PmtBlueVoltageInput;
AttrPacksStruct.acquisition.ObjectiveLens=userdata.ObjectiveInput;
AttrPacksStruct.acquisition.RedChPreampSettingName=userdata.PreampSettingsInputRed;
AttrPacksStruct.acquisition.GreenChPreampSettingName=userdata.PreampSettingsInputGreen;
AttrPacksStruct.acquisition.BlueChPreampSettingName=userdata.PreampSettingsInputBlue;
AttrPacksStruct.acquisition.RedChEpiEmFilterName=userdata.EpiEmmissionFilterInputRed;
AttrPacksStruct.acquisition.GreenChEpiEmFilterName=userdata.EpiEmmissionFilterInputGreen;
AttrPacksStruct.acquisition.BlueChEpiEmFilterName=userdata.EpiEmmissionFilterInputBlue;
AttrPacksStruct.acquisition.RedChTransEmFilterName=userdata.TransEmmissionFilterInputRed;
AttrPacksStruct.acquisition.GreenChTransEmFilterName=userdata.TransEmmissionFilterInputGreen;
AttrPacksStruct.acquisition.BlueChTransEmFilterName=userdata.TransEmmissionFilterInputBlue;
AttrPacksStruct.acquisition.RedChEpiDichroicFilterName=userdata.EpiDichroicInputRed;
AttrPacksStruct.acquisition.GreenChEpiDichroicFilterName=userdata.EpiDichroicInputGreen;
AttrPacksStruct.acquisition.BlueChEpiDichroicFilterName=userdata.EpiDichroicInputBlue;
AttrPacksStruct.acquisition.RedChTransDichroicFilterName=userdata.TransDichroicInputRed;
AttrPacksStruct.acquisition.GreenChTransDichroicFilterName=userdata.TransDichroicInputGreen;
AttrPacksStruct.acquisition.BlueChTransDichroicFilterName=userdata.TransDichroicInputBlue;
AttrPacksStruct.acquisition.LightPathAdditionalInfo=userdata.LightPathInfoInput;

AttrPacksStruct.ephysch1.EphysTechnique=userdata.EphysTechCh1Input;
AttrPacksStruct.ephysch2.EphysTechnique=userdata.EphysTechCh2Input;


    function userdata=FillInBlanks_Userdata(userdata)
        dummy_userdata=struct(...
            'DatabaseLocInput', {},...
            'CommonDatabaseLocInput', {},...
            'InifileLocInput', {},...
            'StartupIniFileLocation', {},...
            'MccSerialInput', {},...
            'UsernameInput', {},...
            'ExperimentDate', {},...
            'AcquisitionNo', {},...
            'AcquisitionTime', {},...
            'RecordState', {},...
            'MccConnectState', {},...
            'Version', {},...
            'UndoData', {},...
            'FluoList', {},...
            'PrepList', {},...
            'SolnList', {},...
            'ExpList', {},...
            'FilterList', {},...
            'PreampList', {},...
            'BrightfieldList', {},...
            'InstitutionInput', {},...
            'ExperimentTypeInput', {},...
            'TemperatureInput', {},...
            'FeedbackResistInput', {},...
            'BathSolutionInput', {},...
            'PipetteSolutionInput', {},...
            'MicroPerfSolutionInput', {},...
            'PicospritzerSolutionInput', {},...
            'PuffWidthInput', {},...
            'PuffNumInput', {},...
            'PuffPressureInput', {},...
            'EphysTechInput', {},...
            'ExperimentDescriptionInput', {},...
            'RedChCellTypeInput', {},...
            'RedChCellLocInput', {},...
            'GreenChCellTypeInput', {},...
            'GreenChCellLocInput', {},...
            'BlueChCellTypeInput', {},...
            'BlueChCellLocInput', {},...
            'EphysCh1CellTypeInput', {},...
            'EphysCh1CellLocInput', {},...
            'EphysCh2CellTypeInput', {},...
            'EphysCh2CellLocInput', {},...
            'PrepInput', {},...
            'PlateNoInput', {},...
            'DishNoInput', {},...
            'SliceNoInput', {},...
            'CellNoInput', {},...
            'GoodCellButton', {},...
            'CellBreakInTime', {},...
            'LocNoInput', {},...
            'PhotoStimLocInput', {},...
            'PhotoStimDiameterInput', {},...
            'StageZeroLocationInput', {},...
            'RedChFluoInput1', {},...
            'RedChFluoInput2', {},...
            'GreenChFluoInput1', {},...
            'GreenChFluoInput2', {},...
            'BlueChFluoInput1', {},...
            'BlueChFluoInput2', {},...
            'Laser1WavelengthInput', {},...
            'Laser1BackfocalPlanePower100Input', {},...
            'Laser1BackfocalPlanePower50Input', {},...
            'Laser2WavelengthInput', {},...
            'Laser2BackfocalPlanePower100Input', {},...
            'Laser2BackfocalPlanePower50Input', {},...
            'Laser3WavelengthInput', {},...
            'Laser3BackfocalPlanePower100Input', {},...
            'Laser3BackfocalPlanePower50Input', {},...
            'ObjectiveInput', {},...
            'BrightfieldMappingInput', {},...
            'LightPathInfoInput', {},...
            'PmtRedVoltageInput', {},...
            'PmtGreenVoltageInput', {},...
            'PmtBlueVoltageInput', {},...
            'PreampSettingsInputRed', {},...
            'PreampSettingsInputGreen', {},...
            'PreampSettingsInputBlue', {},...
            'EpiEmmissionFilterInputRed', {},...
            'EpiEmmissionFilterInputGreen', {},...
            'EpiEmmissionFilterInputBlue', {},...
            'EpiDichroicInputRed', {},...
            'EpiDichroicInputGreen', {},...
            'EpiDichroicInputBlue', {},...
            'TransEmmissionFilterInputRed', {},...
            'TransEmmissionFilterInputGreen', {},...
            'TransEmmissionFilterInputBlue', {},...
            'TransDichroicInputRed', {},...
            'TransDichroicInputGreen', {},...
            'TransDichroicInputBlue', {},...
            'hasError', {},...
            'isSignificant', {},...
            'PrevAcqNoteInput', {});
        
        dummy_fields=fieldnames(dummy_userdata);
        
        for i=1:length(dummy_fields)
            if ~isfield(userdata, dummy_fields{i})
                userdata.(dummy_fields{i})='';
            end
        end
        
        
    end


end
