# Supplementary material for: Clusters of synaptic inputs on dendrites of layer 5 pyramidal cells in mouse visual cortex
Source: eLife. 2016 Jul 19;5:e09222. doi: 10.7554/eLife.09222 (PMC4951190; doi:10.7554/eLife.09222)
Supplement: Source code 1. — DOI: http://dx.doi.org/10.7554/eLife.09222.013 [file elife-09222-code1.zip › GokceEtAl2016_analysis_source/Raw2Hdf5/Stimulus2Hdf5.m]

function [waveform ParamStruct]=Stimulus2Hdf5(ParamStruct)

ParamStruct=FillInBlanks_StimulusAttrPack(ParamStruct);

sampling_rate=10000;
temp=stimulus(sampling_rate);

if isempty(ParamStruct.StimRouting), ParamStruct.StimRouting='unknown'; end
temp.routing=ParamStruct.StimRouting;

if isempty(ParamStruct.StimFunctionType), ParamStruct.StimFunctionType='unknown'; end
temp.functionType=ParamStruct.StimFunctionType;

temp.randomType=ParamStruct.StimRandomType;
temp.amplitude=ParamStruct.StimAmplitude;
temp.pulseWidth=ParamStruct.StimPulseWidth_ms;
temp.freq=ParamStruct.StimFrequency_Hz;
temp.phase=ParamStruct.StimPhase;

if isempty(ParamStruct.StimOffset), ParamStruct.StimOffset=0; end
temp.offset=ParamStruct.StimOffset;

temp.interval=ParamStruct.StimInterval_ms;
temp.pulseNum=ParamStruct.StimPulseNumber;

if isempty(ParamStruct.StimRampWidth_ms), ParamStruct.StimRampWidth_ms=0; end
temp.rampWidth=ParamStruct.StimRampWidth_ms;

temp.onsetDelay=ParamStruct.StimOnsetDelay_ms;

temp.cycleNum=ParamStruct.StimCycleNumber;
temp.multiStepDurationsArray=ParamStruct.StimMultiStepDurationsArray_ms;
temp.multiStepAmplitudesArray=ParamStruct.StimMultiStepAmplitudesArray;

waveform=temp.waveCreate;
ParamStruct2=temp.exportParam;

ParamStruct.StimRouting=ParamStruct2.routing;
ParamStruct.StimFunctionType=ParamStruct2.functionType;
ParamStruct.StimRandomType=ParamStruct2.randomType;
ParamStruct.StimAmplitude=ParamStruct2.amplitude;
ParamStruct.StimPulseWidth_ms=ParamStruct2.pulseWidth;
ParamStruct.StimFrequency_Hz=ParamStruct2.freq;
ParamStruct.StimPhase=ParamStruct2.phase;
ParamStruct.StimOffset=ParamStruct2.offset;
ParamStruct.StimInterval_ms=ParamStruct2.interval;
ParamStruct.StimPulseNumber=ParamStruct2.pulseNum;
ParamStruct.StimRampWidth_ms=ParamStruct2.rampWidth;
ParamStruct.StimOnsetDelay_ms=ParamStruct2.onsetDelay;
ParamStruct.StimCycleNumber=ParamStruct2.cycleNum;
ParamStruct.StimMultiStepDurationsArray_ms=ParamStruct2.multiStepDurationsArray;
ParamStruct.StimMultiStepAmplitudesArray=ParamStruct2.multiStepAmplitudesArray;
ParamStruct.StimDuration_s=ParamStruct2.duration;
ParamStruct.StimSampleRate_Hz=ParamStruct2.sampleRate;


    function StimAttrPack=FillInBlanks_StimulusAttrPack(StimAttrPack)
        
        dummy_StimAttrPack=struct(...
            'StimRouting', '',...
            'StimFunctionType', '',...
            'StimRandomType', '',...
            'StimAmplitude', [],...
            'StimAmplitudeUnit', '',...
            'StimPulseWidth_ms', [],...
            'StimFrequency_Hz', [],...
            'StimPhase', [],...
            'StimOffset', [],...
            'StimInterval_ms', [],...
            'StimPulseNumber', [],...
            'StimRampWidth_ms', [],...
            'StimOnsetDelay_ms', [],...
            'StimCycleNumber', [],...
            'StimMultiStepDurationsArray_ms', [],...
            'StimMultiStepAmplitudesArray', [],...
            'StimDuration_s', []);
        
        dummy_fields=fieldnames(dummy_StimAttrPack);
        
        for i=1:length(dummy_fields)
            if ~isfield(StimAttrPack, dummy_fields{i})
                StimAttrPack.(dummy_fields{i})=dummy_StimAttrPack.(dummy_fields{i});
            end
        end
        
        
        
        
    end


end
