# Supplementary material for: Clusters of synaptic inputs on dendrites of layer 5 pyramidal cells in mouse visual cortex
Source: eLife. 2016 Jul 19;5:e09222. doi: 10.7554/eLife.09222 (PMC4951190; doi:10.7554/eLife.09222)
Supplement: Source code 1. — DOI: http://dx.doi.org/10.7554/eLife.09222.013 [file elife-09222-code1.zip › GokceEtAl2016_analysis_source/RawdataDb/CreateEmptyRawdataDb.m]

function CreateEmptyRawdataDb(filename)

dbid=mksqlite(0, 'open', filename);

mksqlite(dbid, ['CREATE TABLE "Experiments"',...
    '(',...
    '"ExperimentID" INTEGER NOT NULL PRIMARY KEY,',...
    '"ExperimentType" TEXT NOT NULL,'...
    '"ExperimentDate" TEXT NOT NULL,'...
    '"UserName" TEXT,'...
    '"Institution" TEXT,'...
    '"PreparationID" INTEGER,',...
    '"RedChCellType" TEXT,',...
    '"RedChCellLocation" TEXT,',...
    '"GreenChCellType" TEXT,',...
    '"GreenChCellLocation" TEXT,',...
    '"BlueChCellType" TEXT,',...
    '"BlueChCellLocation" TEXT,',...
    '"EphysCh1CellType" TEXT,',...
    '"EphysCh1CellLocation" TEXT,',...
    '"EphysCh2CellType" TEXT,',...
    '"EphysCh2CellLocation" TEXT,',...
    '"BrightfieldCellType" TEXT,',...
    '"BrightfieldLocation" TEXT,',...
    '"ExperimentTemperature_degC" REAL,'...
    '"BathSolutionID" INTEGER,',...
    '"PipetteSolutionID" INTEGER,',...
    '"MicroPerfusionSolutionID" INTEGER,',...
    '"PicospritzerSolutionID" INTEGER,',...
    '"PicospritzerPuffWidth_ms" REAL,',...
    '"PicospritzerPuffPressure_psi" REAL,',...
    '"RedChFluorophore1ID" INTEGER,',...
    '"RedChFluorophore2ID" INTEGER,',...
    '"GreenChFluorophore1ID" INTEGER,',...
    '"GreenChFluorophore2ID" INTEGER,',...
    '"BlueChFluorophore1ID" INTEGER,',...
    '"BlueChFluorophore2ID" INTEGER,',...
    '"ExperimentDescriptionNotes" TEXT,'...
    'FOREIGN KEY("BathSolutionID") REFERENCES "Solutions"("SolutionID"),',...
    'FOREIGN KEY("MicroPerfusionSolutionID") REFERENCES "Solutions"("SolutionID"),',...
    'FOREIGN KEY("PicospritzerSolutionID") REFERENCES "Solutions"("SolutionID"),',...
    'FOREIGN KEY("PipetteSolutionID") REFERENCES "Solutions"("SolutionID"),',...
    'FOREIGN KEY("PreparationID") REFERENCES "Preparations"("PreparationID"),',...
    'FOREIGN KEY("RedChFluorophore1ID") REFERENCES "Fluorophores"("FluorophoreID"),',...
    'FOREIGN KEY("RedChFluorophore2ID") REFERENCES "Fluorophores"("FluorophoreID"),',...
    'FOREIGN KEY("GreenChFluorophore1ID") REFERENCES "Fluorophores"("FluorophoreID"),',...
    'FOREIGN KEY("GreenChFluorophore2ID") REFERENCES "Fluorophores"("FluorophoreID"),',...
    'FOREIGN KEY("BlueChFluorophore1ID") REFERENCES "Fluorophores"("FluorophoreID"),',...
    'FOREIGN KEY("BlueChFluorophore2ID") REFERENCES "Fluorophores"("FluorophoreID")',...
    ')']);

mksqlite(dbid, ['CREATE TABLE "RawData"',...
    '(',...
    '"DataID" INTEGER NOT NULL PRIMARY KEY,',...
    '"DataType" TEXT NOT NULL,',...
    '"AcquisitionID" INTEGER,',...
    '"EphysPropertyID" INTEGER,',...
    '"ImageScaleXY_mPerpixel" TEXT,',...
    '"ImageRotationCW_deg" REAL,',...
    '"StageCoordinatesXYZ_m" TEXT,',...
    '"GalvoCoordinatesXY_m" TEXT,',...
    '"ImagingLaser1Power_percent" REAL,',...
    '"ImagingLaser2Power_percent" REAL,',...
    '"ImagingLaser3Power_percent" REAL,',...
    '"NumberOfSlicesInStack" INTEGER,',...
    '"ImageSliceThickness_um" REAL,',...
    '"NumberOfTimeFrames" INTEGER,',...
    '"FrameScanDuration_s" REAL,',...
    '"TimeInterval_s" REAL,',...
    '"MeanTimeDiffBtwnConsecFrames_ms" REAL,',...
    '"MeterVoltage_V" REAL,',...
    '"MeterResistance_ohm" REAL,',...
    '"MeterCurrent_A" REAL,',...
    '"MeterIrms_A" REAL,',...
    '"OriginalFileName" TEXT NOT NULL,',...
    '"Hdf5FileName" TEXT NOT NULL,',...
    '"Hdf5DatasetName" TEXT NOT NULL,',...
    '"DataCreationTime" TEXT,',...
    '"DataStatus" TEXT,',...
    '"isDimensionMismatch" INTEGER,',...
    '"isBitdepthMismatch" INTEGER,',...
    '"isAnalyzed" INTEGER,',...
    '"hasError" INTEGER,',...
    '"isSignificant" INTEGER,',...
    '"TrashDBFileName" TEXT, ',...
    '"TrashDBID" INTEGER, ',...
    'FOREIGN KEY("EphysPropertyID") REFERENCES "EphysProperties"("EphysPropertyID"),',...
    'FOREIGN KEY("AcquisitionID") REFERENCES "Acquisitions"("AcquisitionID")',...
    ')']);

mksqlite(dbid, ['CREATE TABLE "Acquisitions"',...
    '(',...
    '"AcquisitionID" INTEGER NOT NULL PRIMARY KEY,',...
    '"AcquisitionTime" TEXT NOT NULL,',...
    '"ExperimentID" INTEGER,',...
    '"RedChDataID" INTEGER,',...
    '"GreenChDataID" INTEGER,',...
    '"BlueChDataID" INTEGER,',...
    '"EphysCh1DataID" INTEGER,',...
    '"EphysCh2DataID" INTEGER,',...
    '"BrightfieldDataID" INTEGER,',...
    '"PhotoStimID" INTEGER,',...
    '"PhotoStimCoordinates" TEXT,',...
    '"EphysCh1StimID" INTEGER,',...
    '"EphysCh2StimID" INTEGER,',...
    '"OpticsID" INTEGER,',...
    '"ImagingProtocolType" TEXT,',...
    '"EphysProtocolType" TEXT,',...
    '"PhotoStimProtocolType" TEXT,',...
    '"PhotoStimLocation" TEXT,',...
    '"PhotoStimDiameter_um" REAL,',...
    '"PlateNo" INTEGER,',...
    '"DishNo" INTEGER,',...
    '"SliceNo" INTEGER,',...
    '"CellNo" INTEGER,',...
    '"LocationNo" INTEGER,',...
    '"isGoodCell" INTEGER,',...
    '"CellBreakInTime" TEXT,',...
    '"StageZeroLocation" TEXT,',...
    '"isAnalyzed" INTEGER,',...
    '"hasError" INTEGER,',...
    '"isSignificant" INTEGER,',...
    '"RestrospectiveNote" TEXT,',...
    '"Hdf5FileName" TEXT NOT NULL,',...
    '"Hdf5GroupName" TEXT NOT NULL,',...
    '"OriginalAcquisitionNumber" INTEGER NOT NULL,',...
    'FOREIGN KEY("ExperimentID") REFERENCES "Experiments"("ExperimentID"),',...
    'FOREIGN KEY("RedChDataID") REFERENCES "RawData"("DataID"),',...
    'FOREIGN KEY("GreenChDataID") REFERENCES "RawData"("DataID"),',...
    'FOREIGN KEY("BlueChDataID") REFERENCES "RawData"("DataID"),',...
    'FOREIGN KEY("EphysCh1DataID") REFERENCES "RawData"("DataID"),',...
    'FOREIGN KEY("EphysCh2DataID") REFERENCES "RawData"("DataID"),',...
    'FOREIGN KEY("BrightfieldDataID") REFERENCES "RawData"("DataID"),',...
    'FOREIGN KEY("PhotoStimID") REFERENCES "Stimuli"("StimID"),',...
    'FOREIGN KEY("EphysCh1StimID") REFERENCES "Stimuli"("StimID"),',...
    'FOREIGN KEY("EphysCh2StimID") REFERENCES "Stimuli"("StimID"),',...
    'FOREIGN KEY("OpticsID") REFERENCES "Optics"("OpticsID")',...
    ')']);

mksqlite(dbid, ['CREATE TABLE "Stimuli"',...
    '(',...
    '"StimID" INTEGER NOT NULL PRIMARY KEY,',...
    '"StimRouting" TEXT,',...
    '"StimFunctionType" TEXT,',...
    '"StimRandomType" TEXT,',...
    '"StimAmplitude" REAL,',...
    '"StimAmplitudeUnit" TEXT,',...
    '"StimPulseWidth_ms" REAL,',...
    '"StimFrequency_Hz" REAL,',...
    '"StimPhase" REAL,',...
    '"StimOffset" REAL,',...
    '"StimInterval_ms" REAL,',...
    '"StimPulseNumber" REAL,',...
    '"StimRampWidth_ms" REAL,',...
    '"StimOnsetDelay_ms" REAL,',...
    '"StimCycleNumber" REAL,',...
    '"StimMultiStepDurationsArray_ms" TEXT,',...
    '"StimMultiStepAmplitudesArray" TEXT,',...
    '"StimDuration_s" REAL',...
    ')']);


mksqlite(dbid, ['CREATE TABLE "Preparations"',...
    '(',...
    '"PreparationID" INTEGER NOT NULL PRIMARY KEY,',...
    '"PreparationName" TEXT UNIQUE NOT NULL,',...
    '"SliceType" TEXT,',...
    '"SliceRegion" TEXT,',...
    '"SlicingDate" TEXT NOT NULL,',...
    '"SliceThickness_um" REAL,',...
    '"CuttingSolutionID" INTEGER,',...
    '"AnimalStrain" TEXT,',...
    '"AnimalSex" TEXT,',...
    '"AnimalAge" TEXT,',...
    '"AnimalBirthDate" TEXT,'...
    '"CageID" TEXT,'...
    '"InUteroElectroporationID" INTEGER,',...
    '"TracerInjectionID" INTEGER,',...
    '"ViralInjectionID" INTEGER,',...
    '"SliceTransfection1ID" INTEGER,',...
    '"SliceTransfection2ID" INTEGER,',...
    'FOREIGN KEY("CuttingSolutionID") REFERENCES "Solutions"("SolutionID"),',...
    'FOREIGN KEY("InUteroElectroporationID") REFERENCES "InUteroElectroporations"("InUteroElectroporationID"),',...
    'FOREIGN KEY("TracerInjectionID") REFERENCES "TracerInjections"("TracerInjectionID"),',...
    'FOREIGN KEY("ViralInjectionID") REFERENCES "ViralInjections"("ViralInjectionID"),',...
    'FOREIGN KEY("SliceTransfection1ID") REFERENCES "SliceTransfections"("SliceTransfectionID"),',...
    'FOREIGN KEY("SliceTransfection2ID") REFERENCES "SliceTransfections"("SliceTransfectionID")',...
    ')']);


mksqlite(dbid, ['CREATE TABLE "EphysProperties"',...
    '(',...
    '"EphysPropertyID" INTEGER NOT NULL PRIMARY KEY,',...
    '"EphysSampleRate_Hz" REAL,',...
    '"AmplifierChannel" TEXT,',...
    '"FeedbackResistance_Mohm" REAL,',...
    '"ClampMode" TEXT,',...
    '"EphysTechnique" TEXT,',...
    '"PippetteOffset_V" REAL,',...
    '"HoldingEnable" INTEGER,',...
    '"HoldingValue_VorA" REAL,',...
    '"OutputType" TEXT,',...
    '"OutputGain" REAL,',...
    '"OutputScalingValue" REAL,',...
    '"OutputScalingUnit" TEXT,',...
    '"OutputLPF_Hz" REAL,',...
    '"OutputHPF_Hz" REAL,',...
    '"OutputZeroEnable" INTEGER,',...
    '"OutputZeroValue_V" REAL,',...
    '"CpFastValue_F" REAL,',...
    '"CpFastTime_s" REAL,',...
    '"CpSlowValue_F" REAL,',...
    '"CpSlowTime_s" REAL,',...
    '"CpSlowTauX20" INTEGER,',...
    '"WholeCellEnable" INTEGER,',...
    '"WholeCellCapacitance_F" REAL,',...
    '"WholeCellResistance_ohm" REAL,',...
    '"RsCompEnable" INTEGER,',...
    '"RsCompOscill" INTEGER,',...
    '"RsCompBandwidth_Hz" REAL,',...
    '"RsCompCorrection_percent" REAL,',...
    '"RsCompPrediction_percent" REAL,',...
    '"LeakSubEnable" INTEGER,',...
    '"LeakSubValue_ohm" REAL,',...
    '"SlowCurrentEnable" INTEGER,',...
    '"SlowCurrentValue_V" REAL,',...
    '"SlowCurrentTime_s" REAL,',...
    '"PipCapNeutEnable" INTEGER,',...
    '"PipCapNeutOscill" INTEGER,',...
    '"PipCapNeutValue_F" REAL,',...
    '"BridgeBalEnable" INTEGER,',...
    '"BridgeBalValue_ohm" REAL',...
    ')']);

mksqlite(dbid, ['CREATE TABLE "DatabaseAccessLog"',...
    '(',...
    '"dbLogID" INTEGER NOT NULL PRIMARY KEY,',...
    '"dbUpdateStart" TEXT,',...
    '"dbUpdateFinish" TEXT,',...
    '"dbVersion" TEXT,',...
    '"dbDataDirectory" TEXT,',...
    '"dbDataFileInProgress" TEXT,',...
    '"dbLastDataFileCompleted" TEXT',...
    ')']);

mksqlite(dbid, ['CREATE TABLE "FilesInDB"',...
    '(',...
    '"FileID" INTEGER NOT NULL PRIMARY KEY,',...
    '"Hdf5FileName" TEXT NOT NULL UNIQUE',...
    ')']);

mksqlite(dbid, ['CREATE TABLE "Solutions"',...
    '(',...
    '"SolutionID" INTEGER NOT NULL PRIMARY KEY,',...
    '"SolutionName" TEXT UNIQUE NOT NULL,',...
    '"SolutionType" TEXT,',...
    '"SolutionPreparationDate" TEXT,',...
    '"SolutionOsmolality_mOsmolperKg" REAL,',...
    '"SolutionRecipe" TEXT,',...
    '"SolutionReference" TEXT',...
    ')']);


mksqlite(dbid, ['CREATE TABLE "InUteroElectroporations"',...
    '(',...
    '"InUteroElectroporationID" INTEGER NOT NULL PRIMARY KEY,',...
    '"InUteroLicenceAnimalNo" INTEGER UNIQUE NOT NULL,',...
    '"DamStrain" TEXT,',...
    '"isExbreeder" INTEGER,',...
    '"PluggedDate" TEXT,',...
    '"SurgeryDate" TEXT,',...
    '"DeliveryDate" TEXT,',...
    '"SurgeryDuration_min" REAL,',...
    '"InUteroElectVoltage_V" REAL,',...
    '"InUteroElectPulseNum" INTEGER,',...
    '"InUteroElectPulseDuration_ms" REAL,',...
    '"InUteroElectPulseFreq_Hz" REAL,',...
    '"InUteroPuffPres_psi" REAL,',...
    '"InUteroPuffDuration_ms" REAL,',...
    '"InUteroPuffNum" INTEGER,'...
    '"InUteroPuffFreq_Hz" REAL,',...
    '"PuffPipetteTipDiameter_um" REAL,',...
    '"ApproxDnaAmount_ul" REAL,',...
    '"InUteroVector1ID" INTEGER,',...
    '"InUteroVector1Conc_ugperul" REAL,',...
    '"InUteroVector2ID" INTEGER,',...
    '"InUteroVector2Conc_ugperul" REAL,',...
    '"neededSurrogateMother" INTEGER,',...
    '"hadRedHouse" INTEGER,',...
    '"EmbryoNumber" INTEGER,',...
    '"HypoSuccessNumber" INTEGER,',...
    '"BornAliveNumber" INTEGER,',...
    '"SurvivedFirstWeekNumber" INTEGER,',...
    '"MaturedNumber" INTEGER,',...
    '"PositiveTransfectsNumber" INTEGER,',...
    'FOREIGN KEY("InUteroVector1ID") REFERENCES "Vectors"("VectorID"),',...
    'FOREIGN KEY("InUteroVector2ID") REFERENCES "Vectors"("VectorID")',...
    ')']);


mksqlite(dbid, ['CREATE TABLE "SliceTransfections"',...
    '(',...
    '"SliceTransfectionID" INTEGER NOT NULL PRIMARY KEY,',...
    '"SliceTransfectionName" TEXT UNIQUE NOT NULL,',...
    '"SliceTransfectionType" TEXT,',...
    '"SliceTransfectionDate" TEXT,',...
    '"SliceVector1ID" INTEGER,',...
    '"SliceVector2ID" INTEGER,',...
    '"VirusType" TEXT,',...
    '"VirusBatch" TEXT,',...
    '"VirusTiter_IU" REAL,',...
    '"VirusInjectionAmount_ul" REAL,',...
    '"VirusInjectionLocation" TEXT,',...
    '"BiolisticsHeliumPressure_psi" REAL,',...
    '"BiolisticsShootingDistance_cm" REAL,',...
    '"BiolisticsBulletBatch" TEXT,',...
    '"BiolisticsDiffusionScreenType" TEXT,',...
    '"SliceTransfectionExtraParamNotes" TEXT,',...
    'FOREIGN KEY("SliceVector1ID") REFERENCES "Vectors"("VectorID"),',...
    'FOREIGN KEY("SliceVector2ID") REFERENCES "Vectors"("VectorID")',...
    ')']);

mksqlite(dbid, ['CREATE TABLE "TracerInjections"',...
    '(',...
    '"TracerInjectionID" INTEGER NOT NULL PRIMARY KEY,',...
    '"TracerInjLicenceAnimalNo" INTEGER UNIQUE NOT NULL',...
    ')']);

mksqlite(dbid, ['CREATE TABLE "ViralInjections"',...
    '(',...
    '"ViralInjectionID" INTEGER NOT NULL PRIMARY KEY,',...
    '"ViralInjLicenceAnimalNo" INTEGER UNIQUE NOT NULL',...
    ')']);
    
mksqlite(dbid, ['CREATE TABLE "PreampSettings"',...
    '(',...
    '"PreampSettingID" INTEGER NOT NULL PRIMARY KEY,',...
    '"PreampSettingName" TEXT UNIQUE NOT NULL,',...
    '"PreampFilterType" TEXT,',...
    '"PreampFilterFreq_Hz" REAL,',...
    '"PreampBiasVoltageEnable" INTEGER,',...
    '"PreampBiasVoltageValue_V" REAL,',...
    '"PreampInputOffsetEnable" INTEGER,',...
    '"PreampInputOffsetValue_A" REAL,',...
    '"PreampSensitivity_AperV" REAL,',...
    '"PreampInvertEnable" INTEGER,',...
    '"PreampGainMode" TEXT',...
    ')']);


mksqlite(dbid, ['CREATE TABLE "Fluorophores"',...
    '(',...
    '"FluorophoreID" INTEGER NOT NULL PRIMARY KEY,',...
    '"FluorophoreName" TEXT UNIQUE NOT NULL,',...
    '"FluorophoreDescription" TEXT,',...
    '"FluorophoreMaxExcitation1P_nm" REAL,',...
    '"FluorophoreMaxExcitation2P_nm" REAL,',...
    '"FluorophoreMaxEmmission_nm" REAL,',...
    '"FluorophoreExcitationSpectrum1P" TEXT,',...
    '"FluorophoreExcitationSpectrum2P" TEXT,',...
    '"FluorophoreEmmisionSpectrum" TEXT,',...
    '"FluorophoreCrossSection2P" REAL,',...
    '"FluorophoreReference" TEXT',...
    ')']);

mksqlite(dbid, ['CREATE TABLE "Optics"',...
    '(',...
    '"OpticsID" INTEGER NOT NULL PRIMARY KEY,',...
    '"Laser1Wavelength_nm" REAL,',...
    '"Laser1BackfocalPlanePower100_mW" REAL,',...
    '"Laser1BackfocalPlanePower50_mW" REAL,',...
    '"Laser2Wavelength_nm" REAL,',...
    '"Laser2BackfocalPlanePower100_mW" REAL,',...
    '"Laser2BackfocalPlanePower50_mW" REAL,',...
    '"Laser3Wavelength_nm" REAL,',...
    '"Laser3BackfocalPlanePower100_mW" REAL,',...
    '"Laser3BackfocalPlanePower50_mW" REAL,',...
    '"RedChPmtVoltage_V" REAL,',...
    '"GreenChPmtVoltage_V" REAL,',...
    '"BlueChPmtVoltage_V" REAL,',...
    '"ObjectiveLens" TEXT,',...
    '"ObjectiveScanVariable" INTEGER,',...
    '"RedChPreampSettingID" INTEGER,',...
    '"GreenChPreampSettingID" INTEGER,',...
    '"BlueChPreampSettingID" INTEGER,',...
    '"RedChEpiEmFilterID" INTEGER,',...
    '"GreenChEpiEmFilterID" INTEGER,',...
    '"BlueChEpiEmFilterID" INTEGER,',...
    '"RedChTransEmFilterID" INTEGER,',...
    '"GreenChTransEmFilterID" INTEGER,',...
    '"BlueChTransEmFilterID" INTEGER,',...
    '"RedChEpiDichroicFilterID" INTEGER,',...
    '"GreenChEpiDichroicFilterID" INTEGER,',...
    '"BlueChEpiDichroicFilterID" INTEGER,',...
    '"RedChTransDichroicFilterID" INTEGER,',...
    '"GreenChTransDichroicFilterID" INTEGER,',...
    '"BlueChTransDichroicFilterID" INTEGER,',...
    '"LightPathAdditionalInfo" TEXT,',...
    'FOREIGN KEY("RedChPreampSettingID") REFERENCES "PreampSettings"("PreampSettingID"),',...
    'FOREIGN KEY("GreenChPreampSettingID") REFERENCES "PreampSettings"("PreampSettingID"),',...
    'FOREIGN KEY("BlueChPreampSettingID") REFERENCES "PreampSettings"("PreampSettingID"),',...
    'FOREIGN KEY("RedChEpiEmFilterID") REFERENCES "Filters"("FilterID"),',...
    'FOREIGN KEY("GreenChEpiEmFilterID") REFERENCES "Filters"("FilterID"),',...
    'FOREIGN KEY("BlueChEpiEmFilterID") REFERENCES "Filters"("FilterID"),',...
    'FOREIGN KEY("RedChTransEmFilterID") REFERENCES "Filters"("FilterID"),',...
    'FOREIGN KEY("GreenChTransEmFilterID") REFERENCES "Filters"("FilterID"),',...
    'FOREIGN KEY("BlueChTransEmFilterID") REFERENCES "Filters"("FilterID"),',...
    'FOREIGN KEY("RedChEpiDichroicFilterID") REFERENCES "Filters"("FilterID"),',...
    'FOREIGN KEY("GreenChEpiDichroicFilterID") REFERENCES "Filters"("FilterID"),',...
    'FOREIGN KEY("BlueChEpiDichroicFilterID") REFERENCES "Filters"("FilterID"),',...
    'FOREIGN KEY("RedChTransDichroicFilterID") REFERENCES "Filters"("FilterID"),',...
    'FOREIGN KEY("GreenChTransDichroicFilterID") REFERENCES "Filters"("FilterID"),',...
    'FOREIGN KEY("BlueChTransDichroicFilterID") REFERENCES "Filters"("FilterID")',...
    ')']);

mksqlite(dbid, ['CREATE TABLE "Filters"',...
    '(',...
    '"FilterID" INTEGER NOT NULL PRIMARY KEY,',...
    '"FilterName" TEXT UNIQUE NOT NULL,',...
    '"FilterType" TEXT,',...
    '"FilterMode" TEXT,',...
    '"FilterWavelength_nm" REAL,',...
    '"FilterBandpassMargin_nm" REAL,',...
    '"FilterManufacturer" TEXT,',...
    '"FilterCatalogName" TEXT,',...
    '"FilterCatalogNumber" TEXT',...
    ')']);

mksqlite(dbid, ['CREATE TABLE "Vectors"',...
    '(',...
    '"VectorID" INTEGER NOT NULL PRIMARY KEY,',...
    '"VectorName" TEXT UNIQUE NOT NULL,',...
    '"VectorTransgene" TEXT,',...
    '"VectorMapFile" TEXT,',...
    '"VectorAntibioticResistance" TEXT,',...
    '"VectorPromoter" TEXT,',...
    '"VectorEnhancer" TEXT,',...
    '"VectorSpecialFeatures" TEXT,',...
    '"VectorSequence" TEXT,',...
    '"VectorSize_bp" INTEGER,',...
    '"VectorFreezerLocation" TEXT,',...
    '"hasGlycerolStock" INTEGER',...
    ')']);


%%%% create triggers


mksqlite(dbid, 'close');


end
