# Supplementary material for: Clusters of synaptic inputs on dendrites of layer 5 pyramidal cells in mouse visual cortex
Source: eLife. 2016 Jul 19;5:e09222. doi: 10.7554/eLife.09222 (PMC4951190; doi:10.7554/eLife.09222)
Supplement: Source code 1. — DOI: http://dx.doi.org/10.7554/eLife.09222.013 [file elife-09222-code1.zip › GokceEtAl2016_analysis_source/RawdataDb/CreateRawdataDbForHdf5File.m]

function CreateRawdataDbForHdf5File(cellular_parameter_initialization_script)
%by Onur Gokce, 2013, onurgokce@gmail.com    

version='1.1';
%{
Create an empty db file for each cell (each hdf5 file). 
Get and import data created during experiments in experiment db file to the cell db file.
Create and update a cummulative db file, including all rawdata from all cells.
%}

eval(cellular_parameter_initialization_script);

cell_dbfilepath=[hdf5filedir cell_dbfilename];
cumm_dbfilepath=[hdf5rootdir cumm_dbfilename];

if ~exist(cell_dbfilepath, 'file'), CreateEmptyRawdataDb(cell_dbfilepath); end
if ~exist(cumm_dbfilepath, 'file'), CreateEmptyRawdataDb(cumm_dbfilepath); end

% access cellular database
cellDB=mksqlite(0, 'open', cell_dbfilepath);
dbLog.dbUpdateStart=datestr(now, 'yyyy-mm-dd HH:MM:SS');
dbLog.dbVersion=version;
dbLog.dbDataDirectory=hdf5filedir;
cellDBLogID=InsertIntoSqlDatabase(cellDB, 'DatabaseAccessLog', dbLog);

% access and backup cummulative database
status=BackupDatabaseFiles2Zip(cumm_dbfilepath);
if status==0, error('Database couldn''t be backed up.'); end
cummDB=mksqlite(0, 'open', cumm_dbfilepath);
dbLog.dbUpdateStart=datestr(now, 'yyyy-mm-dd HH:MM:SS');
dbLog.dbVersion=version;
dbLog.dbDataDirectory=hdf5filedir;
cummDBLogID=InsertIntoSqlDatabase(cummDB, 'DatabaseAccessLog', dbLog);
mksqlite(cummDB, ['UPDATE "DatabaseAccessLog" SET "dbDataFileInProgress"="' hdf5filename '" WHERE "dbLogID"="' num2str(cummDBLogID) '"']);


% backup and access experiment database
if ~isempty(exp_dbfilepath)%then experiment database doesn't exist. valid for past experiments.
    status=BackupDatabaseFiles2Zip(exp_dbfilepath);
    if status==0, error('Database couldn''t be backed up.'); end
    expDB=mksqlite(0, 'open', exp_dbfilepath);
else
    exp_dbfilepath=[hdf5rootdir 'dummy_exp.db'];
    if ~exist(exp_dbfilepath, 'file')
        CreateEmptyRawdataDb(exp_dbfilepath);
    end
    expDB=mksqlite(0, 'open', exp_dbfilepath);
end


% open hdf5 data file.
hHDF5file=expfile(hdf5filename, 'EDIT'); 
   
% get list of groups with data to be imported
branch_list1=hHDF5file.listGroups('/RawData/TiledAcquisitions_CalciumSignalXYT');
group_list1=hHDF5file.listGroups('/RawData/TiledAcquisitions_CalciumSignalXYT', 'Recursive');
branch_list2=hHDF5file.listGroups('/RawData/TiledAcquisitions_MorphologyXYZ');
group_list2=hHDF5file.listGroups('/RawData/TiledAcquisitions_MorphologyXYZ', 'Recursive');
branch_list3=hHDF5file.listGroups('/RawData/MorphologyStacksXYZ');
group_list3=hHDF5file.listGroups('/RawData/MorphologyStacksXYZ', 'Recursive');

branch_list=[branch_list1; branch_list2; branch_list3];
group_list=[group_list1; group_list2; group_list3];

% access data folders in hdf5 file one by one
tic;
previous_percentage=0;
previous_PackageGoingToSql=struct;
previous_PackageGoingToSql2=struct;
for i=1:length(group_list)
    percentage_done=round(i/length(group_list)*100);
    if previous_percentage~=percentage_done
        elapsed_time=toc;
        ETA=elapsed_time/percentage_done*(100-percentage_done)/60;
        disp([num2str(percentage_done) '% is done. ETA: ' num2str(ETA, '%.1f') ' min']);
        previous_percentage=percentage_done;
    end

    group_name=group_list{i};
    if ~strcmp(branch_list, group_name)
         [status final_PackageGoingToSql]=hdf5data2Sql(cellDB, expDB, hHDF5file, group_name, previous_PackageGoingToSql);
         [status final_PackageGoingToSql2]=hdf5data2Sql(cummDB, expDB, hHDF5file, group_name, previous_PackageGoingToSql2);
         previous_PackageGoingToSql=final_PackageGoingToSql;
         previous_PackageGoingToSql2=final_PackageGoingToSql2;
    end
end
toc;
    
% update access log in databases
mksqlite(cellDB, ['UPDATE "DatabaseAccessLog" SET "dbUpdateFinish"="' datestr(now, 'yyyy-mm-dd HH:MM:SS') '" WHERE "dbLogID"="' num2str(cellDBLogID) '"']);

mksqlite(cummDB, ['UPDATE "DatabaseAccessLog" SET "dbLastDataFileCompleted"="' hdf5filename '" WHERE "dbLogID"="' num2str(cummDBLogID) '"']);
mksqlite(cummDB, ['INSERT INTO "FilesInDB" ("Hdf5FileName") VALUES ("' hdf5filename '")']);
mksqlite(cummDB, ['UPDATE "DatabaseAccessLog" SET "dbUpdateFinish"="' datestr(now, 'yyyy-mm-dd HH:MM:SS') '", '...
    '"dbDataFileInProgress"=NULL WHERE "dbLogID"="' num2str(cummDBLogID) '"']);


%write locations of databases to the hdf5 file as attributes.

hHDF5file.addAttribute('OverwriteIfExists', '/RawData', 'CellularRawdataDBFilename', cell_dbfilename);
hHDF5file.addAttribute('OverwriteIfExists', '/RawData', 'CumulativeRawdataDBFilename', cumm_dbfilename);


%close hdf5 and database files

mksqlite(expDB, 'close');
mksqlite(cellDB, 'close');
mksqlite(cummDB, 'close');

hHDF5file.close;
end
