# Supplementary material for: Clusters of synaptic inputs on dendrites of layer 5 pyramidal cells in mouse visual cortex
Source: eLife. 2016 Jul 19;5:e09222. doi: 10.7554/eLife.09222 (PMC4951190; doi:10.7554/eLife.09222)
Supplement: Source code 1. — DOI: http://dx.doi.org/10.7554/eLife.09222.013 [file elife-09222-code1.zip › GokceEtAl2016_analysis_source/RawdataDb/hdf5data2Sql.m]

function [status final_PackageGoingToSql]=hdf5data2Sql(dbid, expdbid, hHDF5file, HDF5loc2import, previous_PackageGoingToSql)

h5datafile=hHDF5file;
h5filename=hHDF5file.filename;


%put together all the information available in metadata into a package.
PackageGoingToSql=struct;
group_name=HDF5loc2import;

datalist=h5datafile.listData(group_name);
if ~isempty(datalist)
    for j=1:length(datalist)
        dataname=char(regexp(datalist{j}, '([^/]\w*)$', 'match'));
        [data_attr_names data_attr_values]=h5datafile.listAttr(datalist{j});
        PackageGoingToSql=ProcessHdf5DataAttr(dataname, data_attr_names, data_attr_values, PackageGoingToSql);
        
        switch dataname
            case {'red', 'green', 'blue', 'brightfield', 'ephysch1', 'ephysch2'}
                PackageGoingToSql.(dataname).Hdf5FileName=h5filename;
                PackageGoingToSql.(dataname).Hdf5DatasetName=datalist{j};
                
            case {'stimch1', 'stimch2', 'photostim'}
        end
        
        
    end
    [group_attr_names group_attr_values]=h5datafile.listAttr(group_name);
    PackageGoingToSql=ProcessHdf5GroupAttr(dbid, group_attr_names, group_attr_values, PackageGoingToSql, 'ExperimentDatabaseFile', expdbid);
    PackageGoingToSql.Acquisitions.Hdf5FileName=h5filename;
    PackageGoingToSql.Acquisitions.Hdf5GroupName=group_name;
    
    if ~isfield(PackageGoingToSql.Acquisitions, 'OriginalAcquisitionNumber') %in older datafiles, this is not a saved metadata
        PackageGoingToSql.Acquisitions.OriginalAcquisitionNumber=str2double(char(regexp(group_name, '([^_]\d*)$', 'match')));
    end
    if ~isfield(PackageGoingToSql.Acquisitions, 'AcquisitionTime') %in previous versions of data file, this field was not set.
        date_token=regexp(group_name, '_(\S*)_', 'tokens');
        date=char(date_token{1});
        PackageGoingToSql.Acquisitions.AcquisitionTime=date;
    end
    
    %process the package
    [status final_PackageGoingToSql]=ProcessPackageGoingToSql(dbid, PackageGoingToSql, previous_PackageGoingToSql);
else
    final_PackageGoingToSql=[];
    status=0;
end

end
