# Supplementary material for: Clusters of synaptic inputs on dendrites of layer 5 pyramidal cells in mouse visual cortex
Source: eLife. 2016 Jul 19;5:e09222. doi: 10.7554/eLife.09222 (PMC4951190; doi:10.7554/eLife.09222)
Supplement: Source code 1. — DOI: http://dx.doi.org/10.7554/eLife.09222.013 [file elife-09222-code1.zip › GokceEtAl2016_analysis_source/RawdataDb/ProcessHdf5DataAttr.m]

function PackageGoingToSql=ProcessHdf5DataAttr(source, hdf5_attr_names, hdf5_attr_values, PackageGoingToSql)

for i=1:length(hdf5_attr_names)
    hdf5_attr_name=hdf5_attr_names{i};
    
    switch hdf5_attr_name
        
        case {'ImageScaleXY_mPerpixel', 'ImageRotationCW_deg', 'NumberOfSlicesInStack', 'ImageSliceThickness_um','NumberOfTimeFrames',...
                'TimeInterval_s', 'MeanTimeDiffBtwnConsecFrames_ms', 'MeterVoltage_V', 'MeterResistance_ohm', 'MeterCurrent_A',...
                'MeterIrms_A', 'DataCreationTime', 'DataStatus', 'isDimensionMismatch', 'isBitdepthMismatch', 'FrameScanDuration_s',...
                'StageCoordinatesXYZ_m', 'GalvoCoordinatesXY_m'}
            
            PackageGoingToSql.(source).(hdf5_attr_name)=hdf5_attr_values{i};
            
        case {'StimRouting', 'StimFunctionType', 'StimRandomType', 'StimAmplitude', 'StimAmplitudeUnit', 'StimPulseWidth_ms',...
                'StimFrequency_Hz', 'StimPhase', 'StimOffset', 'StimInterval_ms', 'StimPulseNumber', 'StimRampWidth_ms', 'StimOnsetDelay_ms',...
                'StimCycleNumber', 'StimMultiStepDurationsArray_ms', 'StimMultiStepAmplitudesArray', 'StimDuration_s'}
            
            PackageGoingToSql.(source).(hdf5_attr_name)=hdf5_attr_values{i};
            
        case {'EphysSampleRate_Hz', 'AmplifierChannel', 'FeedbackResistance_Mohm', 'ClampMode', 'PippetteOffset_V',...
                'HoldingEnable', 'HoldingValue_VorA', 'OutputType', 'OutputGain', 'OutputScalingValue', 'OutputScalingUnit', 'OutputLPF_Hz',...
                'OutputHPF_Hz', 'OutputZeroEnable', 'OutputZeroValue_V', 'CpFastValue_F', 'CpFastTime_s', 'CpSlowValue_F', 'CpSlowTime_s',...
                'CpSlowTauX20', 'WholeCellEnable', 'WholeCellCapacitance_F', 'WholeCellResistance_ohm', 'RsCompEnable', 'RsCompOscill',...
                'RsCompBandwidth_Hz', 'RsCompCorrection_percent', 'RsCompPrediction_percent', 'LeakSubEnable', 'LeakSubValue_ohm', 'SlowCurrentEnable',...
                'SlowCurrentValue_V', 'SlowCurrentTime_s', 'PipCapNeutEnable', 'PipCapNeutOscill', 'PipCapNeutValue_F', 'BridgeBalEnable',...
                'BridgeBalValue_ohm', 'EphysTechnique'}
            
            switch source
                case 'ephysch1'
                    PackageGoingToSql.EphysPropertiesCh1.(hdf5_attr_name)=hdf5_attr_values{i};
                case 'ephysch2'
                    PackageGoingToSql.EphysPropertiesCh2.(hdf5_attr_name)=hdf5_attr_values{i};
            end
            
        %%%%%%%%%%%%%%%%%%%%%%%%%%%%%%%%%%%%%%%%%%%%%%%%%%%%%%%%%%%%%%%%%%%%%%%%%%%%%%%%%%%%%%%%%%%%%%%%%
        %pre process these fields
        case {'OriginalFileName'} %possibly multiline values.
            PackageGoingToSql.(source).(hdf5_attr_name)=multiline2sqltext(hdf5_attr_values{i});

        case {'ZdimDiffArray_m', 'StageZArray_m'}

        case {'TimeDiffArray_ms', 'TimeArray_ms'}
        
        
            
        %%%%%%%%%%%%%%%%%%%%%%%%%%%%%%%%%%%%%%%%%%%%%%%%%%%%%%%%%%%%%%%%%%%%%%%%%%%%%%%%%%%%%%%%%%%%%%%%%   
        %backwards compatibility with older data files where field names might be different...
        case {'EphysSamplingRate_Hz'}
            switch source
                case 'ephysch1'
                    PackageGoingToSql.EphysPropertiesCh1.EphysSampleRate_Hz=hdf5_attr_values{i};
                case 'ephysch2'
                    PackageGoingToSql.EphysPropertiesCh2.EphysSampleRate_Hz=hdf5_attr_values{i};
            end
            
        case {'StimIdentifierHash', 'StimIdentifierStr'}
            %these are obsolete.
            
        %%%%%%%%%%%%%%%%%%%%%%%%%%%%%%%%%%%%%%%%%%%%%%%%%%%%%%%%%%%%%%%%%%%%%%%%%%%%%%%%%%%%%%%%%%%%%%%%%    
        %ignore these fields.    
        case {'datatype_mem_name', 'StimSampleRate_Hz', 'ImageSizeXY'}
            %do nothing.
        otherwise
            error('I do not know such a field name.');
    end
    
    
end


end
