# Supplementary material for: Clusters of synaptic inputs on dendrites of layer 5 pyramidal cells in mouse visual cortex
Source: eLife. 2016 Jul 19;5:e09222. doi: 10.7554/eLife.09222 (PMC4951190; doi:10.7554/eLife.09222)
Supplement: Source code 1. — DOI: http://dx.doi.org/10.7554/eLife.09222.013 [file elife-09222-code1.zip › GokceEtAl2016_analysis_source/RawdataDb/ProcessHdf5GroupAttr.m]

function PackageGoingToSql=ProcessHdf5GroupAttr(dbid, hdf5_attr_names, hdf5_attr_values, PackageGoingToSql, varargin)
% varargin: 'ExperimentDatabaseFile', expdbid
pos = find(strcmp(varargin, 'ExperimentDatabaseFile'));
if ~isempty(pos)
    expdbid=varargin{pos+1};
else
    expdbid=[];
end

%%%%%%%%%%%%%%%%%%%%%%%%%%%%%%%%%%%%%%%%%%%%%%%%%%%%%%%%%%%%%%%%%%%%%
%preprocess some attributes that might be empty in past experiments when userdata wasn't created.
if ~strcmp('ExperimentType', hdf5_attr_names)
    hdf5_attr_names=[hdf5_attr_names; {'ExperimentType'}];
    hdf5_attr_values=[hdf5_attr_values; {'N/A'}];
end
%%%%%%%%%%%%%%%%%%%%%%%%%%%%%%%%%%%%%%%%%%%%%%%%%%%%%%%%%%%%%%%%%%%%%


for i=1:length(hdf5_attr_names)
    hdf5_attr_name=hdf5_attr_names{i};

    switch hdf5_attr_name
        
        %%%%%%%%%%%%%%%%%%%%%%%%%%%%%%%%%%%%%%%%%%%%%%%%%%%%%%%%%%%%%%%%%%%%%%%%%%%%%%%%%%%%%%%%%%%%%%%%%
        %pre process these fields
        case 'RetrospectiveNote' %possibly multiline values. Acquisitions table.
            PackageGoingToSql.Acquisitions.(hdf5_attr_name)=multiline2sqltext(hdf5_attr_values{i});
            
        case 'ExperimentDescriptionNotes' %possibly multiline values. Experiments table.
            PackageGoingToSql.Experiments.(hdf5_attr_name)=multiline2sqltext(hdf5_attr_values{i});


        %%%%%%%%%%%%%%%%%%%%%%%%%%%%%%%%%%%%%%%%%%%%%%%%%%%%%%%%%%%%%%%%%%%%%%%%%%%%%%%%%%%%%%%%%%%%%%%%%    
        %ignore these fields    
        case   {'ScrivenerVersion'}
        
        
        %%%%%%%%%%%%%%%%%%%%%%%%%%%%%%%%%%%%%%%%%%%%%%%%%%%%%%%%%%%%%%%%%%%%%%%%%%%%%%%%%%%%%%%%%%%%%%%%%
        %do the normal thing with these fields        
        case {'ExperimentType', 'ExperimentDate', 'UserName', 'Institution', 'RedChCellType', 'RedChCellLocation',...
                'GreenChCellType', 'GreenChCellLocation', 'BlueChCellType', 'BlueChCellLocation', 'EphysCh1CellType',...
                'EphysCh1CellLocation', 'EphysCh2CellType', 'EphysCh2CellLocation', 'BrightfieldCellType',...
                'BrightfieldLocation', 'ExperimentTemperature_degC', 'PicospritzerPuffWidth_ms', 'PicospritzerPuffPressure_psi'}
            PackageGoingToSql.Experiments.(hdf5_attr_name)=hdf5_attr_values{i};
            
        case 'PreparationName'
            idname=[char(regexp(hdf5_attr_name, '\w*(?=Name$)', 'match')) 'ID'];
            if ~isempty(expdbid)
                    query_result=mksqlite(expdbid, ['SELECT * FROM "Preparations" WHERE "PreparationName"="' hdf5_attr_values{i} '"']);
                    query_result=rmfield(query_result, 'PreparationID');
                    
                    itemID=GetPrimaryKeyForExactMatch(dbid, 'Preparations', query_result);
                    if itemID==-1
                        itemID=InsertIntoSqlDatabase(dbid, 'Preparations', query_result);
                    end
                    PackageGoingToSql.Experiments.(idname)=itemID;
            else
                query_result=mksqlite(dbid, ['SELECT "PreparationID" FROM "Preparations" WHERE "PreparationName"="' hdf5_attr_values{i} '"']);
                if ~isempty(query_result)
                    PackageGoingToSql.Experiments.(idname)=query_result.PreparationID;
                end
            end

        case {'BathSolutionName', 'PipetteSolutionName', 'MicroPerfusionSolutionName', 'PicospritzerSolutionName'}
            idname=[char(regexp(hdf5_attr_name, '\w*(?=Name$)', 'match')) 'ID'];
            if ~isempty(expdbid)
                query_result=mksqlite(expdbid, ['SELECT * FROM "Solutions" WHERE "SolutionName"="' hdf5_attr_values{i} '"']);
                query_result=rmfield(query_result, 'SolutionID');
                
                itemID=GetPrimaryKeyForExactMatch(dbid, 'Solutions', query_result);
                if itemID==-1
                    itemID=InsertIntoSqlDatabase(dbid, 'Solutions', query_result);
                end
                PackageGoingToSql.Experiments.(idname)=itemID;
            else
                query_result=mksqlite(dbid, ['SELECT "SolutionID" FROM "Solutions" WHERE "SolutionName"="' hdf5_attr_values{i} '"']);
                if ~isempty(query_result)
                    PackageGoingToSql.Experiments.(idname)=query_result.SolutionID;
                end
            end
            
        case {'RedChFluorophore1Name', 'RedChFluorophore2Name', 'GreenChFluorophore1Name', 'GreenChFluorophore2Name',...
                'BlueChFluorophore1Name', 'BlueChFluorophore2Name'}
            idname=[char(regexp(hdf5_attr_name, '\w*(?=Name$)', 'match')) 'ID'];
            if ~isempty(expdbid)
                query_result=mksqlite(expdbid, ['SELECT * FROM "Fluorophores" WHERE "FluorophoreName"="' hdf5_attr_values{i} '"']);
                query_result=rmfield(query_result, 'FluorophoreID');
                
                itemID=GetPrimaryKeyForExactMatch(dbid, 'Fluorophores', query_result);
                if itemID==-1
                    itemID=InsertIntoSqlDatabase(dbid, 'Fluorophores', query_result);
                end
                PackageGoingToSql.Experiments.(idname)=itemID;
            else
                query_result=mksqlite(dbid, ['SELECT "FluorophoreID" FROM "Fluorophores" WHERE "FluorophoreName"="' hdf5_attr_values{i} '"']);
                if ~isempty(query_result)
                    PackageGoingToSql.Experiments.(idname)=query_result.FluorophoreID;
                end
            end
            
        case {'AcquisitionTime', 'PhotoStimCoordinates', 'ImagingProtocolType', 'EphysProtocolType','PhotoStimProtocolType',...
                'PhotoStimLocation', 'PhotoStimDiameter_um', 'PlateNo', 'DishNo', 'SliceNo', 'CellNo', 'LocationNo', 'isGoodCell',...
                 'StageZeroLocation', 'isAnalyzed', 'hasError', 'isSignificant','OriginalAcquisitionNumber', 'CellBreakInTime'}
            
            PackageGoingToSql.Acquisitions.(hdf5_attr_name)=hdf5_attr_values{i};
            
        case   {'Laser1Wavelength_nm', 'Laser1BackfocalPlanePower100_mW', 'Laser1BackfocalPlanePower50_mW', 'Laser2Wavelength_nm',...
                'Laser2BackfocalPlanePower100_mW', 'Laser2BackfocalPlanePower50_mW', 'Laser3Wavelength_nm', 'Laser3BackfocalPlanePower100_mW',...
                'Laser3BackfocalPlanePower50_mW', 'RedChPmtVoltage_V', 'GreenChPmtVoltage_V', 'BlueChPmtVoltage_V', 'ObjectiveLens','ObjectiveScanVariable', 'LightPathAdditionalInfo'}
            
            PackageGoingToSql.Optics.(hdf5_attr_name)=hdf5_attr_values{i};
            
        case {'ImagingLaser1Power_percent','ImagingLaser2Power_percent', 'ImagingLaser3Power_percent'}
            PackageGoingToSql.CommonImagingData.(hdf5_attr_name)=hdf5_attr_values{i};
            
        case   {'RedChEpiEmFilterName', 'GreenChEpiEmFilterName', 'BlueChEpiEmFilterName', 'RedChTransEmFilterName',...
                'GreenChTransEmFilterName', 'BlueChTransEmFilterName', 'RedChEpiDichroicFilterName', 'GreenChEpiDichroicFilterName',...
                'BlueChEpiDichroicFilterName', 'RedChTransDichroicFilterName', 'GreenChTransDichroicFilterName', 'BlueChTransDichroicFilterName'}
            idname=[char(regexp(hdf5_attr_name, '\w*(?=Name$)', 'match')) 'ID'];
            if ~isempty(expdbid)
                query_result=mksqlite(expdbid, ['SELECT * FROM "Filters" WHERE "FilterName"="' hdf5_attr_values{i} '"']);
                query_result=rmfield(query_result, 'FilterID');
                
                itemID=GetPrimaryKeyForExactMatch(dbid, 'Filters', query_result);
                if itemID==-1
                    itemID=InsertIntoSqlDatabase(dbid, 'Filters', query_result);
                end
                PackageGoingToSql.Experiments.(idname)=itemID;
            else
                query_result=mksqlite(dbid, ['SELECT "FilterID" FROM "Filters" WHERE "FilterName"="' hdf5_attr_values{i} '"']);
                if ~isempty(query_result)
                    PackageGoingToSql.Optics.(idname)=query_result.FilterID;
                end
            end
            
        case {'RedChPreampSettingName', 'GreenChPreampSettingName', 'BlueChPreampSettingName'}
            idname=[char(regexp(hdf5_attr_name, '\w*(?=Name$)', 'match')) 'ID'];
            if ~isempty(expdbid)
                query_result=mksqlite(expdbid, ['SELECT * FROM "PreampSettings" WHERE "PreampSettingName"="' hdf5_attr_values{i} '"']);
                query_result=rmfield(query_result, 'PreampSettingID');
                
                itemID=GetPrimaryKeyForExactMatch(dbid, 'PreampSettings', query_result);
                if itemID==-1
                    itemID=InsertIntoSqlDatabase(dbid, 'PreampSettings', query_result);
                end
                PackageGoingToSql.Experiments.(idname)=itemID;
            else
                query_result=mksqlite(dbid, ['SELECT "PreampSettingID" FROM "PreampSettings" WHERE "PreampSettingName"="' hdf5_attr_values{i} '"']);
                if ~isempty(query_result)
                    PackageGoingToSql.Optics.(idname)=query_result.PreampSettingID;
                end
            end
            
        case {'ScanMatrix', 'GalvoBitSize'}
            %things to skip
            
            
        otherwise
            disp(hdf5_attr_name);
            keyboard;
            %error('I do not know such a field name.');
    end
    
    
    
end


end
