# Supplementary material for: Clusters of synaptic inputs on dendrites of layer 5 pyramidal cells in mouse visual cortex
Source: eLife. 2016 Jul 19;5:e09222. doi: 10.7554/eLife.09222 (PMC4951190; doi:10.7554/eLife.09222)
Supplement: Source code 1. — DOI: http://dx.doi.org/10.7554/eLife.09222.013 [file elife-09222-code1.zip › GokceEtAl2016_analysis_source/RawdataDb/ProcessPackageGoingToSql.m]

function [status Final_PackageGoingToSql]=ProcessPackageGoingToSql(dbid, PackageGoingToSql, Previous_PackageGoingToSql)

%to make sure that package contents are processed in order, contents cell array is constructed.
%if a field is missing that is in this array, it is skipped below, aided by a if clause.
contents={'EphysPropertiesCh1'; 'EphysPropertiesCh2';...
    'CommonImagingData';...
    'red'; 'green'; 'blue'; 'brightfield'; 'ephysch1'; 'ephysch2';...
    'stimch1'; 'stimch2'; 'photostim';...
    'Optics';...
    'Experiments';...
    'Acquisitions'}; 

for i=1:length(contents)
    if isfield(PackageGoingToSql, contents{i})
        switch contents{i}
            case {'EphysPropertiesCh1', 'EphysPropertiesCh2'}
                skip=false;
                if isfield(Previous_PackageGoingToSql, contents{i})  %for performance, usually consequtive acq will have similar conditions
                    if isequal(PackageGoingToSql.(contents{i}), Previous_PackageGoingToSql.(contents{i}))
                        if strcmp(contents{i}, 'EphysPropertiesCh1')
                            PackageGoingToSql.ephysch1.EphysPropertyID=Previous_PackageGoingToSql.ephysch1.EphysPropertyID;
                        elseif strcmp(contents{i}, 'EphysPropertiesCh2')
                            PackageGoingToSql.ephysch2.EphysPropertyID=Previous_PackageGoingToSql.ephysch2.EphysPropertyID;
                        end
                        skip=true;
                    end
                end
                
                if skip==false
                    propertyID=GetPrimaryKeyForExactMatch(dbid, 'EphysProperties', PackageGoingToSql.(contents{i}));
                    if propertyID==-1
                        propertyID=InsertIntoSqlDatabase(dbid, 'EphysProperties', PackageGoingToSql.(contents{i}));
                    end
                    
                    if strcmp(contents{i}, 'EphysPropertiesCh1')
                        PackageGoingToSql.ephysch1.EphysPropertyID=propertyID;
                    elseif strcmp(contents{i}, 'EphysPropertiesCh2')
                        PackageGoingToSql.ephysch2.EphysPropertyID=propertyID;
                    end
                end
                
            case 'CommonImagingData'
                target={'red', 'green', 'blue', 'brightfield'};
                common_fields=fieldnames(PackageGoingToSql.CommonImagingData);
                
                for target_index=1:length(target)
                    if isfield(PackageGoingToSql, target)
                        for commonfield_index=1:length(common_fields)
                            PackageGoingToSql.(target).(common_fields{commonfield_index})=PackageGoingToSql.CommonImagingData.(common_fields{commonfield_index});
                        end
                    end
                end
                
            case {'red', 'green', 'blue', 'brightfield', 'ephysch1', 'ephysch2'}
                
                PackageGoingToSql.(contents{i}).DataType=contents{i};
                dataID=GetPrimaryKeyForExactMatch(dbid, 'RawData', PackageGoingToSql.(contents{i}));
                if dataID==-1
                    dataID=InsertIntoSqlDatabase(dbid, 'RawData', PackageGoingToSql.(contents{i}));
                end
                
                switch contents{i}
                    case 'red', PackageGoingToSql.Acquisitions.RedChDataID=dataID;
                    case 'green', PackageGoingToSql.Acquisitions.GreenChDataID=dataID;
                    case 'blue', PackageGoingToSql.Acquisitions.BlueChDataID=dataID;
                    case 'brightfield', PackageGoingToSql.Acquisitions.BrightfieldDataID=dataID;
                    case 'ephysch1', PackageGoingToSql.Acquisitions.EphysCh1DataID=dataID;
                    case 'ephysch2', PackageGoingToSql.Acquisitions.EphysCh2DataID=dataID;
                end
                
            case {'stimch1', 'stimch2', 'photostim'}
                skip=false;
                if isfield(Previous_PackageGoingToSql, contents{i})  %for performance, usually consequtive acq will have similar conditions
                    if isequal(PackageGoingToSql.(contents{i}), Previous_PackageGoingToSql.(contents{i}))
                        switch contents{i}
                            case 'stimch1', PackageGoingToSql.Acquisitions.EphysCh1StimID=Previous_PackageGoingToSql.Acquisitions.EphysCh1StimID;
                            case 'stimch2', PackageGoingToSql.Acquisitions.EphysCh2StimID=Previous_PackageGoingToSql.Acquisitions.EphysCh2StimID;
                            case 'photostim', PackageGoingToSql.Acquisitions.PhotoStimID=Previous_PackageGoingToSql.Acquisitions.PhotoStimID;
                        end
                        skip=true;
                    end
                end
                
                if skip==false
                    stimID=GetPrimaryKeyForExactMatch(dbid, 'Stimuli', PackageGoingToSql.(contents{i}));
                    if stimID==-1
                        stimID=InsertIntoSqlDatabase(dbid, 'Stimuli', PackageGoingToSql.(contents{i}));
                    end
                    switch contents{i}
                        case 'stimch1', PackageGoingToSql.Acquisitions.EphysCh1StimID=stimID;
                        case 'stimch2', PackageGoingToSql.Acquisitions.EphysCh2StimID=stimID;
                        case 'photostim', PackageGoingToSql.Acquisitions.PhotoStimID=stimID;
                    end
                    
                end
         
            case 'Optics'
                skip=false;
                if isfield(Previous_PackageGoingToSql, 'Optics')  %for performance, usually consequtive acq will have similar conditions
                    if isequal(PackageGoingToSql.Optics, Previous_PackageGoingToSql.Optics)
                        PackageGoingToSql.Acquisitions.OpticsID=Previous_PackageGoingToSql.Acquisitions.OpticsID;
                        skip=true;
                    end
                end
                
                if skip==false
                    opticsID=GetPrimaryKeyForExactMatch(dbid, 'Optics', PackageGoingToSql.Optics);
                    if opticsID==-1
                        opticsID=InsertIntoSqlDatabase(dbid, 'Optics', PackageGoingToSql.Optics);
                    end
                    PackageGoingToSql.Acquisitions.OpticsID=opticsID;
                end
                
            case 'Experiments'
                if ~isfield(PackageGoingToSql.Experiments, 'ExperimentDate') % an earlier error resulted some hdf5 files lacking this information. database requires it is set.
                    PackageGoingToSql.Experiments.ExperimentDate='n/a';
                elseif isempty(PackageGoingToSql.Experiments.ExperimentDate)
                    PackageGoingToSql.Experiments.ExperimentDate='n/a';
                end
                
                skip=false;
                if isfield(Previous_PackageGoingToSql, 'Experiments')  %for performance, usually consequtive acq will have similar conditions
                    if isequal(PackageGoingToSql.Experiments, Previous_PackageGoingToSql.Experiments)
                        PackageGoingToSql.Acquisitions.ExperimentID=Previous_PackageGoingToSql.Acquisitions.ExperimentID;
                        skip=true;
                    end
                end
                
                if skip==false
                    experimentID=GetPrimaryKeyForExactMatch(dbid, 'Experiments', PackageGoingToSql.Experiments);
                    if experimentID==-1
                        experimentID=InsertIntoSqlDatabase(dbid, 'Experiments', PackageGoingToSql.Experiments);
                    end
                    PackageGoingToSql.Acquisitions.ExperimentID=experimentID;
                end
                
            case 'Acquisitions'
                acqID=GetPrimaryKeyForExactMatch(dbid, 'Acquisitions', PackageGoingToSql.Acquisitions);
                if acqID==-1
                    acqID=InsertIntoSqlDatabase(dbid, 'Acquisitions', PackageGoingToSql.Acquisitions);
                end
                
        end
        
    end
end

%now update rawdata entries with the acquisition id

data_contents={'red'; 'green'; 'blue'; 'brightfield'; 'ephysch1'; 'ephysch2'};
for i=1:length(data_contents)
    if isfield(PackageGoingToSql, data_contents{i})
        switch data_contents{i}
            case 'red', dataID=PackageGoingToSql.Acquisitions.RedChDataID;
            case 'green', dataID=PackageGoingToSql.Acquisitions.GreenChDataID;
            case 'blue', dataID=PackageGoingToSql.Acquisitions.BlueChDataID;
            case 'brightfield', dataID=PackageGoingToSql.Acquisitions.BrightfieldDataID;
            case 'ephysch1', dataID=PackageGoingToSql.Acquisitions.EphysCh1DataID;
            case 'ephysch2', dataID=PackageGoingToSql.Acquisitions.EphysCh2DataID;
        end
        
        query=['UPDATE "RawData" SET "AcquisitionID"="' num2str(acqID) '" WHERE "DataID"="' num2str(dataID) '"'];
        mksqlite(dbid, query);
        PackageGoingToSql.(data_contents{i}).AcquisitionID=acqID;
    end
end

Final_PackageGoingToSql=PackageGoingToSql;
status=1;
end
