# Supplementary material for: Clusters of synaptic inputs on dendrites of layer 5 pyramidal cells in mouse visual cortex
Source: eLife. 2016 Jul 19;5:e09222. doi: 10.7554/eLife.09222 (PMC4951190; doi:10.7554/eLife.09222)
Supplement: Source code 1. — DOI: http://dx.doi.org/10.7554/eLife.09222.013 [file elife-09222-code1.zip › GokceEtAl2016_analysis_source/ROIeditor/ROIeditor.m]

function [rois_struct output_action action_data]=ROIeditor(image, image_identifier, last_roi_id, predefined_rois_struct, varargin)
%by Onur Gokce, 2013, onurgokce@gmail.com    


%image_identifier: [index tile_no]
%varargin: 'DoNotReload', 'DisableSave', 'ShowTracesByDefault', 'DisablePropagate', "'Trim', [left right top bottom]", "'CLim', [lower upper]"
version='0.1';

hFigure=findobj(0, 'Tag', 'ROIeditor');

if isempty(hFigure)
    hFigure=CreateRoiEditorGui();
end

set(0, 'CurrentFigure', hFigure);

if any(strcmp(varargin, 'DisableSave'))
   save_button=findobj(hFigure, 'Tag', 'Save');
   set(save_button, 'Enable', 'off'); 
   setappdata(hFigure, 'SaveEnable', false);
else
    setappdata(hFigure, 'SaveEnable', true);
end

if any(strcmp(varargin, 'EnablePropagate'))
    propagate_spinebox=findobj(hFigure, 'Tag', 'PropagateSpineBox');
    set(propagate_spinebox, 'Enable', 'on');
    propagate_paireddend=findobj(hFigure, 'Tag', 'PropagatePairedDendBox');
    set(propagate_paireddend, 'Enable', 'on');
end

if any(strcmp(varargin, 'ShowTracesByDefault'))
   setappdata(hFigure, 'ShowTracesByDefault', 1);
else
    setappdata(hFigure, 'ShowTracesByDefault', 0);
end

if any(strcmp(varargin, 'Trim'))
    setappdata(hFigure, 'Trim', varargin{find(strcmp(varargin, 'Trim'))+1});
else
    setappdata(hFigure, 'Trim', [0 0 0 0]);
end

if any(strcmp(varargin, 'CLim'))
    setappdata(hFigure, 'CLim', varargin{find(strcmp(varargin, 'CLim'))+1});
end


if ~any(strcmp(varargin, 'DoNotReload'))
    setappdata(hFigure, 'Image', image);
    setappdata(hFigure, 'ImageID', image_identifier(1));
    setappdata(hFigure, 'PredefinedRoisStruct', predefined_rois_struct);
    setappdata(hFigure, 'LastRoiId', last_roi_id);
    set(hFigure, 'Name', ['ROIeditor ' version ' Merge/Tile No: ' num2str(image_identifier(2)) ' #Tiles: ' num2str(image_identifier(3))]);

    initialize(hFigure);
else
    reentry(hFigure);
end


if getappdata(hFigure, 'SkipUiwait')==0
uiwait;
end

rois_struct=getappdata(hFigure, 'Rois2Export');
output_action=getappdata(hFigure, 'OutputAction');
action_data=getappdata(hFigure, 'OutputActionData');

if strcmp(output_action, 'quit')
    delete(hFigure);
end

    function initialize(hFig)
       
        roi_handles=[];
        box_handles=[];
        point_handles=[];
        sptrace_handles=[];
        pairedDend_handles=[];
        hImageAxis=getappdata(hFig, 'ImageAxisHandle');
        hTraceAxis=getappdata(hFig, 'TraceAxisHandle');
        hTraceAxis2=getappdata(hFig, 'TraceAxis2Handle');
        hTraceAxis3=getappdata(hFig, 'TraceAxis3Handle');
        image2roi=getappdata(hFig, 'Image');
        prerois=getappdata(hFig, 'PredefinedRoisStruct');
        last_roi=getappdata(hFig, 'LastRoiId');
        
        hCtrlPanel=findobj(hFig, 'Tag', 'CtrlPanel');
        setappdata(hCtrlPanel, 'ActionHistory', {});
        setappdata(hCtrlPanel, 'ActionHistory_CurrentStep', 0);
        setappdata(hCtrlPanel, 'anyChange', 0);
        
        if isappdata(hImageAxis, 'RoiHandles');
            old_handles=getappdata(hImageAxis, 'RoiHandles');
            for i=1:length(old_handles)
               hLabel=getappdata(old_handles(i), 'LabelHandle');
               delete(hLabel);
               
               if isappdata(old_handles(i), 'LinePlotHandle')
                   hSpineLine=getappdata(old_handles(i), 'LinePlotHandle');
                   delete(hSpineLine);
               end
            end
            delete(old_handles);
        end
        
        if isappdata(hImageAxis, 'LineInfo');
           line_cell=getappdata(hImageAxis, 'LineInfo');
           plothandles=cell2mat(line_cell(:, 4));
           delete(plothandles);
           line_cell={};
        else
            line_cell={};
        end
        
        if isappdata(hImageAxis, 'ImageHandle');
            hImage=getappdata(hImageAxis, 'ImageHandle');
            set(hImage, 'CData', image2roi);
        else
            hImage=imagesc(image2roi, 'Parent', hImageAxis, 'ButtonDownFcn', @Image_ButtonDown);
            
            if isappdata(hFigure, 'CLim')
                set(hImageAxis, 'CLim', getappdata(hFigure, 'CLim'));
            end
        end
        colormap(hImageAxis, 'pink');
        
        if ~isempty(image2roi)
            trim=getappdata(hFigure, 'Trim');
            trim_top=trim(3);
            trim_bottom=trim(4);
            trim_left=trim(1);
            trim_right=trim(2);
            
            
            set(hImageAxis, 'YLim', [0+trim_top size(image2roi,1)-trim_bottom], 'XLim', [0+trim_left size(image2roi,2)-trim_right]);
            set(hImageAxis, 'DataAspectRatio', [1 1 1], 'YDir', 'reverse');
        end
        
        setappdata(hImageAxis, 'ImageHandle', hImage);
        
        setappdata(hImageAxis, 'LastRoiId', last_roi);
        setappdata(hImageAxis, 'ImageSize', size(image2roi));
        
        if ~isempty(prerois)
            
             hHideUnhideLabels=findobj(hFig, 'Tag', 'HideUnhideLabels');
             if get(hHideUnhideLabels, 'Value')==1
                 labelbox_vis_state='off';
                 labelpt_vis_state='off';
                 labelpairedDend_vis_state='off';
             else
                 labelbox_vis_state='on';
                 labelpt_vis_state='on';
                 labelpairedDend_vis_state='on';
             end
             
             hHideUnhideBox=findobj(hFig, 'Tag', 'HideUnhideBox');
             if get(hHideUnhideBox, 'Value')==1
                 box_vis_state='off';
                 labelbox_vis_state='off';
             else
                 box_vis_state='on';
             end
             
             hHideUnhidePoint=findobj(hFig, 'Tag', 'HideUnhidePoint');
             if get(hHideUnhidePoint, 'Value')==1
                 point_vis_state='off';
                 labelpt_vis_state='off';
             else
                 point_vis_state='on';
             end
             
             hHideUnhideSpTrace=findobj(hFig, 'Tag', 'HideUnhideSpTrace');
             if get(hHideUnhideSpTrace, 'Value')==1
                 sptrace_vis_state='off';
             else
                 sptrace_vis_state='on';
             end
             
             hHideUnhidePairedDend=findobj(hFig, 'Tag', 'HideUnhidePairedDend');
             if get(hHideUnhidePairedDend, 'Value')==1
                 pairedDend_vis_state='off';
                 labelpairedDend_vis_state='off';
             else
                 pairedDend_vis_state='on';
             end
             


            for i=1:length(prerois)
                
                if strcmp(prerois(i).Structure, 'Background')
                    type='Background';
                elseif strcmp(prerois(i).Structure, 'DendritePaired')
                    type='SpinePairedDendrite';
                else
                    type=[prerois(i).Structure prerois(i).Geometry prerois(i).Quality];
                end
                
                roiid=prerois(i).RoiID;
                coor=prerois(i).Coordinates;
                saveloc=prerois(i).SaveLoc;
                lineid=prerois(i).LineID;
                linetag=prerois(i).LineTag;
                pt_order=prerois(i).PointOrder;
                
                switch type
                    case {'SpineBoxInFocus', 'SpineBoxOutOfFocus', 'DendriteBoxInFocus', 'DendriteBoxOutOfFocus', 'Background'}
                        
                        hROI=rectangle('Position', coor, 'Parent', hImageAxis, 'ButtonDownFcn', @Roi_ButtonDown, 'LineWidth', 3, 'Visible', box_vis_state);
                        hRoiLabel=text('String', ['\bf ' num2str(roiid)], 'Position', coor(1:2), 'Parent', hImageAxis, 'Color', 'w', 'BackgroundColor', 'k', 'Visible', labelbox_vis_state, 'HitTest', 'off');
                        roi_handles=[roi_handles hROI];
                        box_handles=[box_handles hROI];
                        
                        switch type
                            case 'SpineBoxInFocus'
                                color=[0 0.6 0];
                            case 'SpineBoxOutOfFocus'
                                color=[0.5 1 0.5];
                            case 'DendriteBoxInFocus'
                                color=[0 0.2 0.8];
                            case 'DendriteBoxOutOfFocus'
                                color=[0.3 0.6 1];
                            case 'Background'
                                color=[0.5 0.5 0.5];
                        end
                        
                        set(hROI, 'EdgeColor', color);
                        
                    case 'SpinePointInFocus'
                        
                        hROI=hggroup('Parent', hImageAxis);
                        hRoiLabel=[];
                        color=[];
                        
                        for j=1:3
                            hTracePt(j)=plot(coor(j,1), coor(j,2), 'Parent', hROI, 'ButtonDownFcn', @Roi_ButtonDown, 'SelectionHighlight', 'off', 'LineWidth', 3, 'Marker', 'o', 'MarkerSize', 8, 'Visible', sptrace_vis_state);
                            setappdata(hTracePt(j), 'RoiType', 'SpinePointInFocus');
                            if j==1
                                set(hTracePt(j), 'MarkerEdgeColor', [1 0 0]);
                                setappdata(hTracePt(j), 'Color', [1 0 0]);
                            else
                                set(hTracePt(j), 'MarkerEdgeColor', [0 0.6 0]);
                                setappdata(hTracePt(j), 'Color', [0 0.6 0]);
                            end
                        end
                        
                        roi_handles=[roi_handles hROI];
                        sptrace_handles=[sptrace_handles hROI];
                        setappdata(hROI, 'LineID', lineid);
                        
                        
                        type='SpineTraceInFocus';
                        
                    case 'SpinePairedDendrite'
                        
                        hROI=rectangle('Position', coor, 'Parent', hImageAxis, 'ButtonDownFcn', @Roi_ButtonDown, 'LineWidth', 3, 'Visible', pairedDend_vis_state);
                        hRoiLabel=text('String', ['\bf ' num2str(roiid) '(' num2str(lineid) ')'], 'Position', coor(1:2), 'Parent', hImageAxis, 'FontSize', 7, 'Color', 'w', 'BackgroundColor', 'k', 'Visible', labelpairedDend_vis_state, 'HitTest', 'off');
                        roi_handles=[roi_handles hROI];
                        pairedDend_handles=[pairedDend_handles hROI];

                        color=[0 0.2 0.8];
                        set(hROI, 'EdgeColor', color);
                        setappdata(hROI, 'LineID', lineid);
                        
                    case {'DendritePointInFocus' 'DendritePointOutOfFocus'}
                        
                        hROI=plot(coor(1), coor(2), 'Parent', hImageAxis, 'ButtonDownFcn', @Roi_ButtonDown, 'LineWidth', 3, 'Marker', 'o', 'MarkerSize', 8, 'Visible', point_vis_state);
                        hRoiLabel=text('String', ['\bf ' num2str(roiid)], 'Position', coor(1:2), 'Parent', hImageAxis, 'Color', 'w', 'BackgroundColor', 'k', 'Visible', labelpt_vis_state, 'HitTest', 'off');
                        roi_handles=[roi_handles hROI];
                        point_handles=[point_handles hROI];
                        
                        switch type
                            case 'DendritePointInFocus'
                                color=[0 0.2 0.8];
                            case 'DendritePointOutOfFocus'
                                color=[0.3 0.6 1];
                        end
                        set(hROI, 'MarkerEdgeColor', color);
                        
                        %line_cell={lineid, linetype, Tag, hPlot, PointHandles, PointOrder}
                        
                        if ~isempty(line_cell)
                            if any(strcmp(line_cell(:,1), lineid))
                                line_cell{strcmp(line_cell(:,1), lineid), 2}=type;
                                line_cell{strcmp(line_cell(:,1), lineid), 3}=linetag;
                                line_cell{strcmp(line_cell(:,1), lineid), 4}=[];
                                line_cell{strcmp(line_cell(:,1), lineid), 5}=[line_cell{strcmp(line_cell(:,1), lineid), 5} hROI];
                                line_cell{strcmp(line_cell(:,1), lineid), 6}=[line_cell{strcmp(line_cell(:,1), lineid), 6} pt_order];
                            else
                                line_cell=[line_cell; {lineid type linetag [] hROI pt_order}];
                            end
                        else
                            line_cell=[line_cell; {lineid type linetag [] hROI pt_order}];
                        end
                        
                        setappdata(hROI, 'LineID', lineid);
                        setappdata(hROI, 'PointOrder', pt_order);
                end
                
                setappdata(hROI, 'RoiID', roiid);
                setappdata(hROI, 'RoiType', type);
                setappdata(hROI, 'MarkedForDeletion', 0);
                
                if ~isempty(saveloc)
                    setappdata(hROI, 'isSaved', 1);
                    setappdata(hROI, 'isChanged', 0);
                    setappdata(hROI, 'SaveLocation', saveloc);
                else
                    setappdata(hROI, 'isSaved', 0);
                    setappdata(hROI, 'isChanged', 1);
                    setappdata(hROI, 'SaveLocation', '');
                end
                
                setappdata(hROI, 'Color', color);
                setappdata(hROI, 'LabelHandle', hRoiLabel);
                
                set(hROI, 'SelectionHighlight', 'off');
            end
            
            if isempty(line_cell)
               line_cell={hash(now, 'MD5') '' 'Tag1' [] [] []}; 
            end
            
            setappdata(hImageAxis, 'RoiHandles', roi_handles);
            setappdata(hImageAxis, 'BoxHandles', box_handles);
            setappdata(hImageAxis, 'PointHandles', point_handles);
            setappdata(hImageAxis, 'SpTraceHandles', sptrace_handles);
            setappdata(hImageAxis, 'PairedDendHandles', pairedDend_handles);
            setappdata(hImageAxis, 'LineSelection', 1);
            setappdata(hImageAxis, 'LineInfo', line_cell);

            DrawDendriteTrace;
            DrawSpineTrace;
        else
            setappdata(hImageAxis, 'RoiHandles', []);
            setappdata(hImageAxis, 'BoxHandles', []);
            setappdata(hImageAxis, 'PointHandles', []);
            setappdata(hImageAxis, 'SpTraceHandles', []);
            setappdata(hImageAxis, 'PairedDendHandles', []);
            
            %line_cell={lineid, linetype, Tag, hPlot, PointHandles, PointOrder}
            line_cell={hash(now, 'MD5') '' 'Tag1' [] [] []};
            setappdata(hImageAxis, 'LineSelection', 1);
            setappdata(hImageAxis, 'LineInfo', line_cell);
        end
        
        numline=size(line_cell,1);
        hPanel=findobj(0, 'Tag', 'RoiEditPanel');
        hLineListPopup=findobj(hPanel, 'Tag', 'LineListPopup');
        hLineTagEdit=findobj(hPanel, 'Tag', 'LineTagEdit');
        set(hLineListPopup, 'String', [num2cell(1:numline) {'New' 'Delete'}]);
        set(hLineListPopup, 'Value', 1);
        set(hLineTagEdit, 'String', line_cell{1, 3});
        
        hJumpEdit=findobj(hFig, 'Tag', 'JumpEdit');
        set(hJumpEdit, 'String', num2str(getappdata(hFig, 'ImageID')));
        
        delete(get(hTraceAxis, 'Children'));
        delete(get(hTraceAxis2, 'Children'));
        delete(get(hTraceAxis3, 'Children'));
        
        hChangeColor=findobj(hCtrlPanel, 'Tag', 'ChangeRoiColoring');
        CtrlPanelButton_Callback(hChangeColor);
        
        if getappdata(hFig, 'ShowTracesByDefault')==1
            hShowTrace=findobj(hFig, 'Tag', 'ShowTraces');
            CtrlPanelButton_Callback(hShowTrace);
            setappdata(hFig, 'SkipUiwait', 1);
        else
            setappdata(hFig, 'SkipUiwait', 0);
        end
       
    end

    function reentry(hFig)
        hCtrlPanel=findobj(hFig, 'Tag', 'CtrlPanel');
        hTraceAxis=getappdata(hFig, 'TraceAxisHandle');
        if ~isempty(get(hTraceAxis, 'Children'))
            color_change=findobj(hCtrlPanel, 'Tag', 'ChangeRoiColoring');
            CtrlPanelButton_Callback(color_change);
        end
        setappdata(hFig, 'SkipUiwait', 0);
  
    end
    function shutdown(hObject, eventdata)
        hPanel=findobj(hObject, 'Tag', 'CtrlPanel');
        anychange=getappdata(hPanel, 'anyChange');
        if anychange==1 && getappdata(hObject, 'SaveEnable')==1
            response=questdlg('There are unsaved changes. Continue?', 'Quit', 'Yes', 'No', 'No');
        else
            response='Yes';
        end
        if strcmp(response, 'Yes')
            setappdata(hObject, 'Rois2Export', []);
            setappdata(hObject, 'OutputAction', 'quit');
            setappdata(hObject, 'OutputActionData', []);
            uiresume;
        end
    end

    function hFigure=CreateRoiEditorGui()        
        % screensize=get(0, 'ScreenSize');
        screensize=[1680 1050];
        margin=[10 10];
        
        ImageSize=[400 400];
        
        RoiEditPanelStruct.Size=[400 400];
        RoiEditPanelStruct.Margin=[10 2];
        RoiEditPanelStruct.Columns=2;
        RoiEditPanelStruct.ItemHeight=23;
        RoiEditPanelStruct.ItemFontSize=12;
        RoiEditPanelStruct.Offset=[0 0];
        RoiEditPanelStruct.BackgroundColor=[0.9 0.9 0.9];
        RoiEditPanelStruct.InputColor=[0.95 0.95 0.95];
        
        CtrlPanelStruct.Size=[400 400];
        CtrlPanelStruct.Margin=[10 2];
        CtrlPanelStruct.Columns=2;
        CtrlPanelStruct.ItemHeight=23;
        CtrlPanelStruct.ItemFontSize=12;
        CtrlPanelStruct.Offset=[450 0];
        CtrlPanelStruct.BackgroundColor=[0.9 0.9 0.9];
        CtrlPanelStruct.InputColor=[0.95 0.95 0.95];
        
        
        % PanelStruct.EditCallbackFcn=[];
        % PanelStruct.ButtonCallbackFcn=[];
        % PanelStruct.PopupmenuCallbackFcn=[];
        % PanelStruct.ItemCreateFcn=[];
        
        windowoffset=[100 100];
        windowsize=[1500 800];
        windowbackgroundcolor=[0.9 0.9 0.9];
        
        hFigure=figure(...
            'NumberTitle', 'off',...
            'Tag', 'ROIeditor',...
            'CloseRequestFcn', @shutdown,...
            'WindowButtonUpFcn', @mouse_release,...
            'KeyPressFcn', @key_press,...
            'Units','pixels',...
            'Color', windowbackgroundcolor,...
            'Position', [windowoffset windowsize],...
            'BusyAction', 'queue',...
            'Interruptible', 'on',...
            'MenuBar','none',...
            'Toolbar','none',...
            'DockControls', 'off',...
            'Resize', 'off',...
            'WindowStyle', 'normal',...
            'Visible', 'off');
        
        hImAxis=axes('Parent', hFigure, 'Units', 'pixels', 'Position', [50 450 900 300], 'NextPlot', 'add');
        hTraceAxis=axes('Parent', hFigure, 'Units', 'pixels', 'Position', [1000 450 450 300], 'NextPlot', 'add');
        hTraceAxis2=axes('Parent', hFigure, 'Units', 'pixels', 'Position', [1000 300 450 100], 'NextPlot', 'add');
        hTraceAxis3=axes('Parent', hFigure, 'Units', 'pixels', 'Position', [1000 150 450 100], 'NextPlot', 'add');
        
        hZoom=zoom(hFigure);
        set(hZoom, 'RightClickAction', 'InverseZoom');
        setAllowAxesZoom(hZoom, hImAxis, 1);
        set(hZoom, 'Enable', 'off');

        setappdata(hFigure, 'ImageAxisHandle', hImAxis);
        setappdata(hFigure, 'ZoomActionHandle', hZoom);
        setappdata(hFigure, 'TraceAxisHandle', hTraceAxis);
        setappdata(hFigure, 'TraceAxis2Handle', hTraceAxis2);
        setappdata(hFigure, 'TraceAxis3Handle', hTraceAxis3);
        
        CreateRoiEditPanel(hFigure, RoiEditPanelStruct, hImAxis);
        CreateCtrlPanel(hFigure, CtrlPanelStruct);
        
        set(hFigure, 'Visible', 'on');

        
    end


    function hPanel=CreateRoiEditPanel(hParent, PanelStruct, hImageAxis2Roi)
        
        hPanel=uipanel(...
            'Tag', 'RoiEditPanel',...
            'Parent', hParent,...
            'Title', '',...
            'Units', 'pixels',...
            'BorderType', 'none',...
            'ForegroundColor', [0 0 0],...
            'BackgroundColor', PanelStruct.BackgroundColor,...
            'BusyAction', 'cancel',...
            'Interruptible', 'off',...
            'Position', [PanelStruct.Offset PanelStruct.Size]);
        
        PanelStruct.ButtonCallbackFcn=@RoiEditPanelButton_Callback;
        PanelStruct.EditCallbackFcn=@RoiEditPanelButton_Callback;
        PanelStruct.ToggleCallbackFcn=@RoiEditPanelButton_Callback;
        PanelStruct.PopupmenuCallbackFcn=@RoiEditPanelButton_Callback;
        PanelStruct.ItemCreateFcn=@RoiEditPanelItem_Create;
        PanelStruct.hAxis2Roi=hImageAxis2Roi;
        
        fields=fieldnames(PanelStruct);
        for i=1:length(fields)
            setappdata(hPanel, fields{i}, PanelStruct.(fields{i}));
        end
        
        hAddSpineInFocus=CreatePanelButton(hPanel, 'AddSpineInFocus', 'Spine ROI (In Focus) [1]', 1, 1, 'BackgroundColor', [0 0.6 0]);
        hAddSpineOutFocus=CreatePanelButton(hPanel, 'AddSpineOutFocus', 'Spine ROI (Out of Focus) [2]', 1, 2, 'BackgroundColor', [0.5 1 0.5]);
        hAddSpineTrace=CreatePanelButton(hPanel, 'AddSpineTrace', 'Spine Trace (In Focus) [8]', 2,  1, 'BackgroundColor', [0 0.6 0]);
        
        hAddSpinePairedDendrite=CreatePanelButton(hPanel, 'AddSpinePairedDendrite', 'Spine Paired Dendrite [3]', 3, 1, 'BackgroundColor', [0 0.2 0.8], 'ForegroundColor', 'w');
        %hAddDendriteInFocus=CreatePanelButton(hPanel, 'AddDendriteInFocus', 'Dendrite ROI (In Focus) [unassigned]', 3, 1, 'BackgroundColor', [0 0.2 0.8], 'ForegroundColor', 'w');
        %hAddDendriteOutFocus=CreatePanelButton(hPanel, 'AddDendriteOutFocus', 'Dendrite ROI (Out of Focus) [unassigned]', 3, 2, 'BackgroundColor', [0.3 0.6 1]);
        
        hAddDendritePtInFocus=CreatePanelToggle(hPanel, 'AddDendritePtInFocus', 'Dendrite Pt. (In Focus) [5]', 4, 1, 'BackgroundColor', [0 0.2 0.8], 'ForegroundColor', 'w');
        hAddDendritePtOutFocus=CreatePanelToggle(hPanel, 'AddDendritePtOutFocus', 'Dendrite Pt. (Out of Focus) [6]', 4, 2, 'BackgroundColor', [0.3 0.6 1]);
        
        hAddPointInBetween=CreatePanelButton(hPanel, 'AddPointInBetween', 'Add Pt. In Between [7]', 5, 1);
        hAddBackground=CreatePanelButton(hPanel, 'AddBackground', 'Background [9]', 5, 2, 'BackgroundColor', [0 0 0], 'ForegroundColor', 'w');
        
        CreatePanelText(hPanel,'LineListText', 'Line Selection:', 6, [1 1.5]);
        hLineList=CreatePanelPopupmenu(hPanel, 'LineListPopup', '', 6, [1.5 2]);

        hLineTagEdit=CreatePanelEdit(hPanel, 'LineTagEdit', '', 6, 2);
        
        hToogleFocusState=CreatePanelButton(hPanel, 'ToggleFocusState', 'Toggle Focus State', 8, 1);
        hEnforceRoiId=CreatePanelButton(hPanel, 'EnforceRoiId', 'Enforce ROI ID:', 9, [1 1.6]);
        hRoiIdEdit=CreatePanelEdit(hPanel, 'RoiIdEdit', '', 9, [1.6 2]);
        
        hHideUnhideBox=CreatePanelToggle(hPanel, 'HideUnhideBox', 'Hide/Unhide BoxROIs', 8, 2);
        hHideUnhidePoint=CreatePanelToggle(hPanel, 'HideUnhidePoint', 'Hide/Unhide LineROIs', 9, 2); 
        hHideUnhideSpTrace=CreatePanelToggle(hPanel, 'HideUnhideSpTrace', 'Hide/Unhide SpTraces', 10, 2);
        hHideUnhidePairedDend=CreatePanelToggle(hPanel, 'HideUnhidePairedDend', 'Hide/Unhide PairedDend', 11, 2);
        hHideUnhideLabels=CreatePanelToggle(hPanel, 'HideUnhideLabels', 'Hide/Unhide ROI Labels', 12, 2, 'Value', 1);
        
        hDeleteRoi=CreatePanelButton(hPanel, 'DeleteRoi', 'Delete ROI', 12, 1, 'BackgroundColor', [0.7 0.2 0.2]);
        
    end
    function RoiEditPanelButton_Callback(hObject, eventdata)
        
        hPanel=findobj(0, 'Tag', 'RoiEditPanel');
        hAxis=getappdata(hPanel, 'hAxis2Roi');
        roi_handles=getappdata(hAxis, 'RoiHandles');
        
        hPanel2=findobj(0,'Tag', 'CtrlPanel');
        action_history=getappdata(hPanel2, 'ActionHistory');
        current_step=getappdata(hPanel2, 'ActionHistory_CurrentStep');
        
        size_image=getappdata(hAxis, 'ImageSize');

        switch get(hObject, 'Tag')
            case {'AddSpineInFocus', 'AddSpineOutFocus', 'AddDendriteInFocus', 'AddDendriteOutFocus', 'AddBackground'}
                last_selected=getappdata(hAxis, 'SelectedRoiHandle');
                if ~isempty(last_selected)
                    set(last_selected, 'Selected', 'off');
                    color=getappdata(last_selected, 'Color');
                    type=getappdata(last_selected, 'RoiType');
                    
                    if any(strcmp(type, {'DendritePointInFocus' 'DendritePointOutOfFocus'}))
                        set(last_selected, 'MarkerEdgeColor', color);
                    else
                        set(last_selected, 'EdgeColor', color);
                    end
                end

                rect=getrect(hAxis);                
                rect_corners=[rect(1)           rect(2);
                    rect(1)           rect(2)+rect(4);
                    rect(1)+rect(3)   rect(2);
                    rect(1)+rect(3)   rect(2)+rect(4)];
                
                rect_corners(rect_corners(:, 1)<1, 1)=1;
                rect_corners(rect_corners(:, 1)>size_image(2), 1)=size_image(2);
                rect_corners(rect_corners(:, 2)<1, 2)=1;
                rect_corners(rect_corners(:, 2)>size_image(1), 2)=size_image(1);
                
                rect=[rect_corners(1,1) rect_corners(1, 2) rect_corners(4,1)-rect_corners(1,1) rect_corners(4,2)-rect_corners(1,2)];
                if rect(3)<1, rect(3)=1; end
                if rect(4)<1, rect(4)=1; end
                
                hROI=rectangle('Position', round(rect), 'Parent', hAxis, 'ButtonDownFcn', @Roi_ButtonDown, 'LineWidth', 3);
                roi_handles=[roi_handles hROI];
                
                box_handles=getappdata(hAxis, 'BoxHandles');
                box_handles=[box_handles hROI];
                setappdata(hAxis, 'BoxHandles', box_handles);
                
                roi_id=getappdata(hAxis, 'LastRoiId')+1;
                setappdata(hROI, 'RoiID', roi_id);
                setappdata(hAxis, 'LastRoiId', roi_id);
                
                hRoiLabel=text('String', ['\bf ' num2str(roi_id)], 'Position', round(rect(1:2)), 'Parent', hAxis, 'Color', 'w', 'BackgroundColor', 'k', 'HitTest', 'off');
                hUnhideHideLabels=findobj(hPanel, 'Tag', 'HideUnhideLabels');
                if get(hUnhideHideLabels, 'Value')==1
                    vis_state='off';
                else
                    vis_state='on';
                end
                set(hRoiLabel, 'Visible', vis_state);
                setappdata(hROI, 'LabelHandle', hRoiLabel);
                
                switch get(hObject, 'Tag')
                    case 'AddSpineInFocus'
                        color=[0 0.6 0];
                        setappdata(hROI, 'RoiType', 'SpineBoxInFocus');
                    case 'AddSpineOutFocus'
                        color=[0.5 1 0.5];
                        setappdata(hROI, 'RoiType', 'SpineBoxOutOfFocus');
                    case 'AddDendriteInFocus'
                        color=[0 0.2 0.8];
                        setappdata(hROI, 'RoiType', 'DendriteBoxInFocus');
                    case 'AddDendriteOutFocus'
                        color=[0.3 0.6 1];
                        setappdata(hROI, 'RoiType', 'DendriteBoxOutOfFocus');
                    case 'AddBackground'
                        color=[0.5 0.5 0.5];
                        setappdata(hROI, 'RoiType', 'Background');
                end
                
                set(hROI, 'EdgeColor', 'y');
                set(hROI, 'Selected', 'on');
                set(hROI, 'SelectionHighlight', 'off');

                setappdata(hROI, 'Color', color);
                setappdata(hROI, 'isSaved', 0);
                setappdata(hROI, 'isChanged', 1);
                setappdata(hROI, 'SaveLocation', '');
                setappdata(hROI, 'MarkedForDeletion', 0);
                
                action_history=[action_history; {'add' hROI}];
                
                setappdata(hAxis, 'RoiHandles', roi_handles);
                action_history=action_history(1:current_step+1, :);
                setappdata(hPanel2, 'ActionHistory', action_history);
                setappdata(hPanel2, 'ActionHistory_CurrentStep', current_step+1);
                
                setappdata(hAxis, 'SelectedRoiHandle', hROI);
                
                setappdata(hPanel2, 'anyChange', 1);
                
                
            case 'AddSpineTrace'
                last_selected=getappdata(hAxis, 'SelectedRoiHandle');
                
                if ~isempty(last_selected)
                    selected_type=getappdata(last_selected, 'RoiType');
                    
                    if strcmp(selected_type, 'SpineBoxInFocus')
                     
                        selected_roiid=getappdata(last_selected, 'RoiID');
                        
                        set(last_selected, 'Selected', 'off');
                        set(last_selected, 'EdgeColor', getappdata(last_selected, 'Color'));
                        set(last_selected, 'Visible', 'off');

                        hROI=hggroup('Parent', hAxis);
                        
                        hTracePt=zeros(1,3);
                        for i=1:3
                            [x y button]=ginput(1);
                            if i==1 && button~=1
                                set(last_selected, 'Visible', 'on');
                                return;
                            elseif i==2 && button~=1
                                hTracePt(2)=copyobj(hTracePt(1), hROI);
                                setappdata(hTracePt(2), 'Color', [0 0.6 0]);
                                hTracePt(3)=copyobj(hTracePt(2), hROI);
                                set(hTracePt(3), 'Selected', 'on');
                                break;
                            elseif i==3 && button~=1
                                hTracePt(3)=copyobj(hTracePt(2), hROI);
                                set(hTracePt(3), 'Selected', 'on');
                            else
                                if x<1, x=1; end
                                if x>size_image(2), x=size_image(2); end
                                if y<1, y=1; end
                                if y>size_image(1), y=size_image(1); end
                                
                                hTracePt(i)=plot(round(x), round(y), 'Parent', hROI, 'ButtonDownFcn', @Roi_ButtonDown, 'SelectionHighlight', 'off', 'LineWidth', 3, 'Marker', 'o', 'MarkerSize', 8);
                                setappdata(hTracePt(i), 'RoiType', 'SpinePointInFocus');
                                if i==1
                                    set(hTracePt(i), 'MarkerEdgeColor', [1 0 0]);
                                    setappdata(hTracePt(i), 'Color', [1 0 0]);
                                else
                                    set(hTracePt(i), 'MarkerEdgeColor', [0 0.6 0]);
                                    setappdata(hTracePt(i), 'Color', [0 0.6 0]);
                                end
                            end
                        end
                        
                        set(hTracePt(3), 'MarkerEdgeColor', 'y');
                        set(hTracePt(3), 'Selected', 'on');
                        set(hTracePt(3), 'SelectionHighlight', 'off');
                        
                        roi_handles=[roi_handles hROI];
                        sptrace_handles=getappdata(hAxis, 'SpTraceHandles');
                        sptrace_handles=[sptrace_handles hROI];
                        
                        roi_id=getappdata(hAxis, 'LastRoiId')+1;
                        setappdata(hROI, 'RoiID', roi_id);
                        setappdata(hAxis, 'LastRoiId', roi_id);
                        
                        setappdata(hROI, 'RoiType', 'SpineTraceInFocus');
                        setappdata(hROI, 'LineID', selected_roiid);
                        setappdata(hROI, 'Color', [0 0.6 0]);
                        setappdata(hROI, 'isSaved', 0);
                        setappdata(hROI, 'isChanged', 1);
                        setappdata(hROI, 'SaveLocation', '');
                        setappdata(hROI, 'MarkedForDeletion', 0);                        
                        
                        action_history=[action_history; {'add' hROI}];
                        action_history=action_history(1:current_step+1, :);
                        current_step=current_step+1;
                        setappdata(hPanel2, 'ActionHistory', action_history);
                        setappdata(hPanel2, 'ActionHistory_CurrentStep', current_step);
                        
                        set(hObject, 'Value', 0); %untoggle button
                        
                        setappdata(hAxis, 'RoiHandles', roi_handles);
                        setappdata(hAxis, 'SpTraceHandles', sptrace_handles);
                        setappdata(hAxis, 'SelectedRoiHandle', hTracePt(3));
                        
                        setappdata(hPanel2, 'anyChange', 1);
                        
                        DrawSpineTrace;
                        set(last_selected, 'Visible', 'on');
                    end
                    
                end
                
                
            case 'AddSpinePairedDendrite'
                last_selected=getappdata(hAxis, 'SelectedRoiHandle');
                
                if ~isempty(last_selected)
                    selected_type=getappdata(last_selected, 'RoiType');
                    
                    if strcmp(selected_type, 'SpineBoxInFocus')
                        
                        selected_roiid=getappdata(last_selected, 'RoiID');
                        
                        set(last_selected, 'Selected', 'off');
                        set(last_selected, 'EdgeColor', getappdata(last_selected, 'Color'));
                      
                        
                        rect=getrect(hAxis);
                        rect_corners=[rect(1)           rect(2);
                            rect(1)           rect(2)+rect(4);
                            rect(1)+rect(3)   rect(2);
                            rect(1)+rect(3)   rect(2)+rect(4)];
                        
                        rect_corners(rect_corners(:, 1)<1, 1)=1;
                        rect_corners(rect_corners(:, 1)>size_image(2), 1)=size_image(2);
                        rect_corners(rect_corners(:, 2)<1, 2)=1;
                        rect_corners(rect_corners(:, 2)>size_image(1), 2)=size_image(1);
                        
                        rect=[rect_corners(1,1) rect_corners(1, 2) rect_corners(4,1)-rect_corners(1,1) rect_corners(4,2)-rect_corners(1,2)];
                        if rect(3)<1, rect(3)=1; end
                        if rect(4)<1, rect(4)=1; end
                        
                        hROI=rectangle('Position', round(rect), 'Parent', hAxis, 'ButtonDownFcn', @Roi_ButtonDown, 'LineWidth', 3);
                        
                        set(hROI, 'EdgeColor', 'y');
                        set(hROI, 'Selected', 'on');
                        set(hROI, 'SelectionHighlight', 'off');
                        
                        roi_handles=[roi_handles hROI];
                        pairedDend_handles=getappdata(hAxis, 'PairedDendHandles');
                        pairedDend_handles=[pairedDend_handles hROI];
                        
                        roi_id=getappdata(hAxis, 'LastRoiId')+1;
                        setappdata(hROI, 'RoiID', roi_id);
                        setappdata(hAxis, 'LastRoiId', roi_id);
                        
                        hRoiLabel=text('String', ['\bf ' num2str(roi_id) '(' num2str(selected_roiid) ')'], 'Position', round(rect(1:2)), 'Parent', hAxis, 'FontSize', 7, 'Color', 'w', 'BackgroundColor', 'k', 'HitTest', 'off');
                        hUnhideHideLabels=findobj(hPanel, 'Tag', 'HideUnhideLabels');
                        if get(hUnhideHideLabels, 'Value')==1
                            vis_state='off';
                        else
                            vis_state='on';
                        end
                        set(hRoiLabel, 'Visible', vis_state);
                        setappdata(hROI, 'LabelHandle', hRoiLabel);
                        
                        setappdata(hROI, 'RoiType', 'SpinePairedDendrite');
                        setappdata(hROI, 'LineID', selected_roiid);
                        setappdata(hROI, 'Color', [0 0.2 0.8]);
                        setappdata(hROI, 'isSaved', 0);
                        setappdata(hROI, 'isChanged', 1);
                        setappdata(hROI, 'SaveLocation', '');
                        setappdata(hROI, 'MarkedForDeletion', 0);                        
                        
                        action_history=[action_history; {'add' hROI}];
                        action_history=action_history(1:current_step+1, :);
                        current_step=current_step+1;
                        setappdata(hPanel2, 'ActionHistory', action_history);
                        setappdata(hPanel2, 'ActionHistory_CurrentStep', current_step);
                                                
                        setappdata(hAxis, 'RoiHandles', roi_handles);
                        setappdata(hAxis, 'PairedDendHandles', pairedDend_handles);
                        setappdata(hAxis, 'SelectedRoiHandle', hROI);
                        
                        setappdata(hPanel2, 'anyChange', 1);
                    end
                    
                    
                end       
                
            case {'AddDendritePtInFocus' 'AddDendritePtOutFocus'}
            
                switch get(hObject, 'Tag')
                    case 'AddDendritePtInFocus'
                        point_type='DendritePointInFocus';
                    case 'AddDendritePtOutFocus'
                        point_type='DendritePointOutOfFocus';
                end
                
                button=1;
                while button==1
                    [x y button]=ginput(1);
                    if button==1
                        last_selected=getappdata(hAxis, 'SelectedRoiHandle');
                        if ~isempty(last_selected)
                            set(last_selected, 'Selected', 'off');
                            color=getappdata(last_selected, 'Color');
                            type=getappdata(last_selected, 'RoiType');
                            
                            if any(strcmp(type, {'DendritePointInFocus' 'DendritePointOutOfFocus'}))
                                set(last_selected, 'MarkerEdgeColor', color);
                            else
                                set(last_selected, 'EdgeColor', color);
                            end
                        end
                        
                        if x<1, x=1; end
                        if x>size_image(2), x=size_image(2); end
                        if y<1, y=1; end
                        if y>size_image(1), y=size_image(1); end
                        
                        hROI=plot(round(x), round(y), 'Parent', hAxis, 'ButtonDownFcn', @Roi_ButtonDown, 'LineWidth', 3, 'Marker', 'o', 'MarkerSize', 8);
                        roi_handles=[roi_handles hROI];
                        
                        point_handles=getappdata(hAxis, 'PointHandles');
                        point_handles=[point_handles hROI];
                        
                        roi_id=getappdata(hAxis, 'LastRoiId')+1;
                        setappdata(hROI, 'RoiID', roi_id);
                        setappdata(hAxis, 'LastRoiId', roi_id);
                        
                        hRoiLabel=text('String', ['\bf ' num2str(roi_id)], 'Position', round([x y]), 'Parent', hAxis, 'Color', 'w', 'BackgroundColor', 'k', 'HitTest', 'off');
                        hUnhideHideLabels=findobj(hPanel, 'Tag', 'HideUnhideLabels');
                        if get(hUnhideHideLabels, 'Value')==1
                            vis_state='off';
                        else
                            vis_state='on';
                        end
                        set(hRoiLabel, 'Visible', vis_state);
                        setappdata(hROI, 'LabelHandle', hRoiLabel);

                        set(hROI, 'MarkerEdgeColor', 'y');
                        set(hROI, 'Selected', 'on');
                        set(hROI, 'SelectionHighlight', 'off');
                        

                        linesel=getappdata(hAxis, 'LineSelection');
                        line_cell=getappdata(hAxis, 'LineInfo');
                        %line_cell={lineid, linetype, Tag, hPlot, PointHandles, PointOrder}

                        if isempty(line_cell{linesel, 2}), line_cell{linesel, 2}=point_type; end
                        
                        switch line_cell{linesel, 2}
                            case 'DendritePointInFocus'
                                point_color=[0 0.2 0.8];
                            case 'DendritePointOutOfFocus'
                                point_color=[0.3 0.6 1];
                        end
                        
                        line_cell{linesel, 5}=[line_cell{linesel, 5} hROI];
                        
                        last_order=max(line_cell{linesel, 6});
                        if ~isempty(last_order)
                            pt_order=last_order+1;
                        else
                            pt_order=1;
                        end
                        line_cell{linesel, 6}=[line_cell{linesel, 6} pt_order];
                        setappdata(hAxis, 'LineInfo', line_cell);

                        setappdata(hROI, 'RoiType', line_cell{linesel, 2});
                        setappdata(hROI, 'LineID', line_cell{linesel, 1});
                        setappdata(hROI, 'PointOrder', pt_order);

                        setappdata(hROI, 'Color', point_color);
                        setappdata(hROI, 'isSaved', 0);
                        setappdata(hROI, 'isChanged', 1);
                        setappdata(hROI, 'SaveLocation', '');
                        setappdata(hROI, 'MarkedForDeletion', 0);                        
                        
                        action_history=[action_history; {'add' hROI}];
                        action_history=action_history(1:current_step+1, :);
                        current_step=current_step+1;
                        setappdata(hAxis, 'RoiHandles', roi_handles);
                        setappdata(hAxis, 'PointHandles', point_handles);
                        setappdata(hAxis, 'SelectedRoiHandle', hROI);
                        
                        setappdata(hPanel2, 'anyChange', 1);
                        
                        DrawDendriteTrace;
                    end
                end
                
                setappdata(hPanel2, 'ActionHistory', action_history);
                setappdata(hPanel2, 'ActionHistory_CurrentStep', current_step);

                set(hObject, 'Value', 0); %untoggle button

            case 'AddPointInBetween'
                
                [x y button]=ginput(1);
                if button==1
                    last_selected=getappdata(hAxis, 'SelectedRoiHandle');
                    if ~isempty(last_selected)
                        set(last_selected, 'Selected', 'off');
                        color=getappdata(last_selected, 'Color');
                        type=getappdata(last_selected, 'RoiType');
                        
                        if any(strcmp(type, {'DendritePointInFocus' 'DendritePointOutOfFocus'}))
                            set(last_selected, 'MarkerEdgeColor', color);
                        else
                            set(last_selected, 'EdgeColor', color);
                        end
                    end

                    if x<1, x=1; end
                    if x>size_image(2), x=size_image(2); end
                    if y<1, y=1; end
                    if y>size_image(1), y=size_image(1); end
                    
                    linesel=getappdata(hAxis, 'LineSelection');
                    line_cell=getappdata(hAxis, 'LineInfo');
                    %line_cell={lineid, linetype, Tag, hPlot, PointHandles, PointOrder}
                    
                    line_pts=line_cell{linesel, 5};
                    pts_order=line_cell{linesel, 6};
                    
                    line_pts_ordered=sortrows([line_pts' pts_order'], 2);
                    line_pts=line_pts_ordered(:, 1)';
                    pts_order=line_pts_ordered(:, 2)';
                    x_pts=get(line_pts, 'XData');
                    y_pts=get(line_pts, 'YData');
                    pts_pos=cell2mat([x_pts y_pts]);

                    pts_pos_order=[pts_pos pts_order'];
                    pts_pos_order=sortrows(pts_pos_order, 3);
                    pts_pos=pts_pos_order(:, 1:2);
                    
                    n=1:size(pts_pos, 1)-1;
                    
                    insert_loc=find(((pts_pos(n,1)<x & pts_pos(n+1,1)>=x) | (pts_pos(n,1)>=x & pts_pos(n+1,1)<x)) & ((pts_pos(n,2)<y & pts_pos(n+1,2)>=y) | (pts_pos(n,2)>=y & pts_pos(n+1,2)<y)));
                    
                    if isempty(insert_loc) %then point is not smoothly on a line, add the point to closest end
                        begin_pt=pts_pos(1, :);
                        end_pt=pts_pos(end, :);
                        dist_a=sqrt((begin_pt(1)-x)^2+(begin_pt(2)-y)^2);
                        dist_b=sqrt((end_pt(1)-x)^2+(end_pt(2)-y)^2);
                        
                        if dist_a<dist_b
                            insert_loc=0;
                        else
                            insert_loc=numel(line_pts);
                        end
                    end
                    
                    hROI=plot(round(x), round(y), 'Parent', hAxis, 'ButtonDownFcn', @Roi_ButtonDown, 'LineWidth', 3, 'Marker', 'o', 'MarkerSize', 8);
                    roi_handles=[roi_handles hROI];
                    
                    point_handles=getappdata(hAxis, 'PointHandles');
                    point_handles=[point_handles hROI];
                    setappdata(hAxis, 'PointHandles', point_handles);
                    
                    roi_id=getappdata(hAxis, 'LastRoiId')+1;
                    setappdata(hROI, 'RoiID', roi_id);
                    setappdata(hAxis, 'LastRoiId', roi_id);
                    
                    hRoiLabel=text('String', ['\bf ' num2str(roi_id)], 'Position', round([x y]), 'Parent', hAxis, 'Color', 'w', 'BackgroundColor', 'k', 'HitTest', 'off');
                    hUnhideHideLabels=findobj(hPanel, 'Tag', 'HideUnhideLabels');
                    if get(hUnhideHideLabels, 'Value')==1
                        vis_state='off';
                    else
                        vis_state='on';
                    end
                    set(hRoiLabel, 'Visible', vis_state);
                    setappdata(hROI, 'LabelHandle', hRoiLabel);
                    
                    set(hROI, 'MarkerEdgeColor', 'y');
                    set(hROI, 'Selected', 'on');
                    set(hROI, 'SelectionHighlight', 'off');
                    
                    point_type=line_cell{linesel, 2};
                    switch point_type
                        case 'DendritePointInFocus'
                            point_color=[0 0.2 0.8];
                        case 'DendritePointOutOfFocus'
                            point_color=[0.3 0.6 1];
                    end
                    
                    if insert_loc==0 %insert to the front
                        line_pts=[hROI line_pts];
                        order=min(pts_order)-1;
                        pts_order=[order pts_order];
                    elseif insert_loc==numel(line_pts) %insert to the end of line
                        line_pts=[line_pts hROI];
                        order=max(pts_order)+1;
                        pts_order=[pts_order order];
                    else
                        line_pts=[line_pts(1:insert_loc) hROI line_pts(insert_loc+1:end)];
                        order=mean([pts_order(insert_loc) pts_order(insert_loc+1)]);
                        pts_order=[pts_order(1:insert_loc) order pts_order(insert_loc+1:end)];
                    end
    
                    line_cell{linesel, 5}=line_pts;
                    line_cell{linesel, 6}=pts_order;
                    setappdata(hAxis, 'LineInfo', line_cell);
                    
                    setappdata(hROI, 'RoiType', point_type);
                    setappdata(hROI, 'LineID', line_cell{linesel, 1});
                    setappdata(hROI, 'PointOrder', order);

                    setappdata(hROI, 'Color', point_color);
                    setappdata(hROI, 'isSaved', 0);
                    setappdata(hROI, 'isChanged', 1);
                    setappdata(hROI, 'SaveLocation', '');
                    setappdata(hROI, 'MarkedForDeletion', 0);
                    
                    action_history=[action_history; {'add' hROI}];
                    action_history=action_history(1:current_step+1, :);
                    current_step=current_step+1;
                    setappdata(hAxis, 'RoiHandles', roi_handles);
                    setappdata(hAxis, 'PointHandles', point_handles);
                    setappdata(hAxis, 'SelectedRoiHandle', hROI);
                    
                    setappdata(hPanel2, 'anyChange', 1);
                    
                    DrawDendriteTrace;
                    
                end
                
            case 'LineListPopup'
                
                value=get(hObject, 'Value');
                list=get(hObject, 'String');

                line_cell=getappdata(hAxis, 'LineInfo');
                numline=size(line_cell,1);

                if strcmp(list{value}, 'New')
        
                    lineid=hash(now, 'MD5');
                    
                    list=[num2cell(1:numline+1) {'New' 'Delete'}];
                    set(hObject, 'String', list);
                    set(hObject, 'Value', numline+1);
                    setappdata(hAxis, 'LineSelection', numline+1);
                    
                    hLineTagEdit=findobj(hPanel, 'Tag', 'LineTagEdit');
                    set(hLineTagEdit, 'String', ['Tag' num2str(numline+1)]);
                    
                    %line_cell={lineid, linetype, Tag, hPlot, PointHandles, PointOrder}
                    line_cell=[line_cell; {lineid '' ['Tag' num2str(numline+1)] [] [] []}];
                    setappdata(hAxis, 'LineInfo', line_cell);
                    
                    plothandles=cell2mat(line_cell(:, 4));
                    
                    for i=1:length(plothandles)
                        if ~isempty(plothandles(i))
                            set(plothandles(i), 'LineStyle', '-');
                        end
                    end
                    hLine=line_cell{value, 4};
                    if ~isempty(hLine), set(hLine, 'LineStyle', ':'); end

                elseif strcmp(list{value}, 'Delete')
                    
                    line_sel=getappdata(hAxis, 'LineSelection');
                    line_cell=getappdata(hAxis, 'LineInfo');
                    %line_cell={lineid, linetype, Tag, hPlot, PointHandles, PointOrder}
                    rois=line_cell{line_sel, 5};
             
                    for j=1:length(rois)
                        set(rois(j), 'Visible', 'off');
                        hLabel=getappdata(rois(j), 'LabelHandle');
                        set(hLabel, 'Visible', 'off');
                        setappdata(rois(j), 'MarkedForDeletion', 1);
                        setappdata(rois(j), 'isChanged', 1);
                        action_history=[action_history; {'delete' rois(j)}];
                        action_history=action_history(1:current_step+1, :);
                        current_step=current_step+1;
                    end
                    
                    setappdata(hPanel2, 'ActionHistory', action_history);
                    setappdata(hPanel2, 'ActionHistory_CurrentStep', current_step);
                    
                    
                    delete(line_cell{line_sel, 4});
                    line_cell{line_sel, 4}=[];
                    setappdata(hAxis, 'LineInfo', line_cell);
                    
                    set(hObject, 'Value', line_sel);
                    
                    setappdata(hPanel2, 'anyChange', 1);
                else
                    setappdata(hAxis, 'LineSelection', value);
                    line_cell=getappdata(hAxis, 'LineInfo');
                    %line_cell={lineid, linetype, Tag, hPlot, PointHandles, PointOrder}
                    plothandles=cell2mat(line_cell(:, 4));
                    
                    for i=1:length(plothandles)
                        if ~isempty(plothandles(i))
                            set(plothandles(i), 'LineStyle', '-');
                        end
                    end
                    hLine=line_cell{value, 4};
                    if ~isempty(hLine), set(hLine, 'LineStyle', ':'); end
                    
                    hLineTagEdit=findobj(hPanel, 'Tag', 'LineTagEdit');
                    set(hLineTagEdit, 'String', line_cell{value, 3});
                    
                end
                
            case 'LineTagEdit'
                
                linesel=getappdata(hAxis, 'LineSelection');
                line_cell=getappdata(hAxis, 'LineInfo');
                %line_cell={lineid, linetype, Tag, hPlot, PointHandles, PointOrder}
                tag=get(hObject, 'String');
                
                line_cell{linesel, 3}=tag;
                
                setappdata(hAxis, 'LineInfo', line_cell);
                
                pt_handles=line_cell{linesel, 5};
                for i=1:length(pt_handles)
                    setappdata(pt_handles(i), 'isChanged', 1);
                end
                
                setappdata(hPanel2, 'anyChange', 1);
             
            case 'ToggleFocusState'
                hRoi=getappdata(hAxis, 'SelectedRoiHandle');
                
                if ~isempty(hRoi)
                    switch getappdata(hRoi, 'RoiType')
                        case 'SpineBoxInFocus'
                            setappdata(hRoi, 'RoiType', 'SpineBoxOutOfFocus');
                            new_color=[0.5 1 0.5];
                        case 'SpineBoxOutOfFocus'
                            setappdata(hRoi, 'RoiType', 'SpineBoxInFocus');
                            new_color=[0 0.6 0];
                        case 'DendriteBoxInFocus'
                            setappdata(hRoi, 'RoiType', 'DendriteBoxOutOfFocus');
                            new_color=[0.3 0.6 1];
                        case 'DendriteBoxOutOfFocus'
                            setappdata(hRoi, 'RoiType', 'DendriteBoxInFocus');
                            new_color=[0 0.2 0.8];
                        otherwise
                            return;
                    end
                    
                    set(hRoi, 'EdgeColor', new_color);
                    setappdata(hRoi, 'Color', new_color);
                    setappdata(hRoi, 'isChanged', 1);
                    
                    setappdata(hAxis, 'SelectedRoiHandle', []);
                    
                    action_history=[action_history; {'togglefocus' hRoi}];
                    action_history=action_history(1:current_step+1, :);
                    setappdata(hPanel2, 'ActionHistory', action_history);
                    setappdata(hPanel2, 'ActionHistory_CurrentStep', current_step+1);
                    
                    setappdata(hPanel2, 'anyChange', 1);
                end
                
            case 'EnforceRoiId'
                hRoi=getappdata(hAxis, 'SelectedRoiHandle');
                if ~isempty(hRoi)
                   
                    %response=questdlg('Really Change ROI ID? Cannot Undo.', 'RoiID Change', 'Yes', 'No', 'No');
                    response='Yes';
                    if strcmp(response, 'Yes')
                        hRoiIdEdit=findobj(hPanel, 'Tag', 'RoiIdEdit');
                        new_roi_id=str2double(get(hRoiIdEdit, 'String'));
                        
                        if strcmp(getappdata(hRoi, 'RoiType'), 'SpinePointInFocus')
                            setappdata(get(hRoi, 'Parent'), 'LineID', new_roi_id);
                        elseif strcmp(getappdata(hRoi, 'RoiType'), 'SpinePairedDendrite')
                            setappdata(hRoi, 'LineID', new_roi_id);
                        else
                            setappdata(hRoi, 'RoiID', new_roi_id);
                            hLabel=getappdata(hRoi, 'LabelHandle');
                            set(hLabel, 'String', num2str(new_roi_id));
                        end

                        setappdata(hRoi, 'isChanged', 1);
                        setappdata(hPanel2, 'anyChange', 1);
                    end
                    
                end
                
            case 'HideUnhideBox'
                boxhandles=getappdata(hAxis, 'BoxHandles');
                hHideUnhideLabels=findobj(hPanel, 'Tag', 'HideUnhideLabels');
                if get(hHideUnhideLabels, 'Value')==1
                    label_vis='off';
                else
                    label_vis='on';
                end
                
                value=get(hObject, 'Value');
                if value==1
                    set(boxhandles, 'Visible', 'off');
                    for i=1:length(boxhandles)
                        hLabel=getappdata(boxhandles(i), 'LabelHandle');
                        set(hLabel, 'Visible', 'off');
                    end
                else
                    for i=1:length(boxhandles)
                       isDeleted=getappdata(boxhandles(i), 'MarkedForDeletion');
                       if isDeleted==0
                           set(boxhandles(i), 'Visible', 'on');
                           hLabel=getappdata(boxhandles(i), 'LabelHandle');
                           set(hLabel, 'Visible', label_vis);
                       end
                    end
                end
                
            case 'HideUnhidePoint'
                point_handles=getappdata(hAxis, 'PointHandles');
                line_cell=getappdata(hAxis, 'LineInfo');
                %line_cell={lineid, linetype, Tag, hPlot, PointHandles, PointOrder}
                line_handles=cell2mat(line_cell(:, 4));
                hHideUnhideLabels=findobj(hPanel, 'Tag', 'HideUnhideLabels');
                if get(hHideUnhideLabels, 'Value')==1
                    label_vis='off';
                else
                    label_vis='on';
                end

                value=get(hObject, 'Value');
                 if value==1
                    set(point_handles, 'Visible', 'off');
                    set(line_handles, 'Visible', 'off');
                    for i=1:length(point_handles)
                        hLabel=getappdata(point_handles(i), 'LabelHandle');
                        set(hLabel, 'Visible', 'off');
                    end
                 else
                    set(line_handles, 'Visible', 'on');
                    for i=1:length(point_handles)
                       isDeleted=getappdata(point_handles(i), 'MarkedForDeletion');
                       if isDeleted==0
                           set(point_handles(i), 'Visible', 'on');
                           hLabel=getappdata(point_handles(i), 'LabelHandle');
                           set(hLabel, 'Visible', label_vis);
                       end
                    end
                 end
                
                 
            case 'HideUnhideSpTrace'
                sptrace_handles=getappdata(hAxis, 'SpTraceHandles');
               
                value=get(hObject, 'Value');
                if value==1
                    for i=1:length(sptrace_handles)
                        set(sptrace_handles(i), 'Visible', 'off');
                        set(getappdata(sptrace_handles(i), 'LinePlotHandle'), 'Visible', 'off');
                    end
                else
                    for i=1:length(sptrace_handles)
                        isDeleted=getappdata(sptrace_handles(i), 'MarkedForDeletion');
                        if isDeleted==0
                            set(sptrace_handles(i), 'Visible', 'on');
                            set(getappdata(sptrace_handles(i), 'LinePlotHandle'), 'Visible', 'on');
                        end
                    end
                end
                
                
            case 'HideUnhidePairedDend'
                pairedDend_handles=getappdata(hAxis, 'PairedDendHandles');
                hHideUnhideLabels=findobj(hPanel, 'Tag', 'HideUnhideLabels');
                if get(hHideUnhideLabels, 'Value')==1
                    label_vis='off';
                else
                    label_vis='on';
                end
                
                value=get(hObject, 'Value');
                if value==1
                    set(pairedDend_handles, 'Visible', 'off');
                    for i=1:length(pairedDend_handles)
                        hLabel=getappdata(pairedDend_handles(i), 'LabelHandle');
                        set(hLabel, 'Visible', 'off');
                    end
                else
                    for i=1:length(pairedDend_handles)
                        isDeleted=getappdata(pairedDend_handles(i), 'MarkedForDeletion');
                        if isDeleted==0
                            set(pairedDend_handles(i), 'Visible', 'on');
                            hLabel=getappdata(pairedDend_handles(i), 'LabelHandle');
                            set(hLabel, 'Visible', label_vis);
                        end
                    end
                end
                
            case 'HideUnhideLabels'

                for i=1:length(roi_handles)
                    if get(hObject, 'Value')==1
                        vis_state='off';
                    else
                        vis_state='on';
                    end
                    
                    hLabel=getappdata(roi_handles(i), 'LabelHandle');
                    
                    roi_vis_state=get(roi_handles(i), 'Visible');
                    if strcmp(roi_vis_state, 'off')
                        vis_state='off';
                    end
                    set(hLabel, 'Visible', vis_state);
                end

            case 'DeleteRoi'
                hRoi2Delete=getappdata(hAxis, 'SelectedRoiHandle');
                
                
                if ~isempty(hRoi2Delete)
                    if strcmp(getappdata(hRoi2Delete, 'RoiType'), 'SpinePointInFocus')
                        hRoi2Delete=get(hRoi2Delete, 'Parent');
                        hTracePlot=getappdata(hRoi2Delete, 'LinePlotHandle');
                        delete(hTracePlot);
                        rmappdata(hRoi2Delete, 'LinePlotHandle');
                    end
                    
                    setappdata(hRoi2Delete, 'MarkedForDeletion', 1);
                    setappdata(hRoi2Delete, 'isChanged', 1);
                    set(hRoi2Delete, 'Visible', 'off');
                    set(hRoi2Delete, 'Selected', 'off');
                    hLabel=getappdata(hRoi2Delete, 'LabelHandle');
                    set(hLabel, 'Visible', 'off');
                    setappdata(hAxis, 'SelectedRoiHandle', []);
                    action_history=[action_history; {'delete' hRoi2Delete}];
                    
                    action_history=action_history(1:current_step+1, :);
                    setappdata(hPanel2, 'ActionHistory', action_history);
                    setappdata(hPanel2, 'ActionHistory_CurrentStep', current_step+1);
                    
                    setappdata(hPanel2, 'anyChange', 1);
                    
                    DrawDendriteTrace;
                    DrawSpineTrace;
                end
        end
        
    end
   
    function hPanel=CreateCtrlPanel(hParent, PanelStruct)
        
        hPanel=uipanel(...
            'Tag', 'CtrlPanel',...
            'Parent', hParent,...
            'Title', '',...
            'Units', 'pixels',...
            'BorderType', 'none',...
            'ForegroundColor', [0 0 0],...
            'BackgroundColor', PanelStruct.BackgroundColor,...
            'BusyAction', 'cancel',...
            'Interruptible', 'off',...
            'Position', [PanelStruct.Offset PanelStruct.Size]);
        
        PanelStruct.ButtonCallbackFcn=@CtrlPanelButton_Callback;
        PanelStruct.EditCallbackFcn=@CtrlPanelButton_Callback;
        PanelStruct.ItemCreateFcn=@CtrlPanelItem_Create;
        PanelStruct.ToggleCallbackFcn=@CtrlPanelButton_Callback;
        
        fields=fieldnames(PanelStruct);
        for i=1:length(fields)
            setappdata(hPanel, fields{i}, PanelStruct.(fields{i}));
        end
        
        hPrevious=CreatePanelButton(hPanel, 'PreviousImage', 'Previous [<-]', 1, [1 1.5]);
        hNext=CreatePanelButton(hPanel, 'NextImage', 'Next [->]', 1, [1.5 2]);
        hJump=CreatePanelButton(hPanel, 'JumpImage', 'Jump To:', 2, [1 1.5]);
        hJumpEdit=CreatePanelEdit(hPanel, 'JumpEdit', '', 2, [1.5 2]);
        
        hPropagateSpineBox=CreatePanelButton(hPanel, 'PropagateSpineBox', 'Copy SpineBox ROIs to Next Tiles', 4, [1 2], 'Enable', 'off');
        hPropagateThreshTex=CreatePanelText(hPanel, 'PropagateThreshText', 'ROIID Threshold:', 5, [1 1.6], 'HorizontalAlignment', 'left');
        hPropagateThreshEdit=CreatePanelEdit(hPanel, 'PropagateThreshEdit', '', 5, [1.5 2]);
        
        hPropagatePairedDendBox=CreatePanelButton(hPanel, 'PropagatePairedDendBox', 'Copy PairedDend ROIs to Next Tiles', 7, [1 2], 'Enable', 'off');
        hPropagateThreshTex2=CreatePanelText(hPanel, 'PropagateThreshText2', 'ROIID Threshold:', 8, [1 1.6], 'HorizontalAlignment', 'left');
        hPropagateThreshEdit2=CreatePanelEdit(hPanel, 'PropagateThreshEdit2', '', 8, [1.5 2]);
        
        
        hUndo=CreatePanelButton(hPanel, 'Undo', 'Undo', 10, [1 1.5]);
        hRedo=CreatePanelButton(hPanel, 'Redo', 'Redo', 10, [1.5 2]);
        hZoomBut=CreatePanelToggle(hPanel, 'Zoom', 'ZOOM', 11, [1 1.5]);
        hSave=CreatePanelButton(hPanel, 'Save', 'Save', 1, [2.25 3]);
        hReset=CreatePanelButton(hPanel, 'Reset', 'Reset', 2, [2.25 3]);
        
        hShowTraces=CreatePanelButton(hPanel, 'ShowTraces', 'Show Traces', 4, [2.25 3]);
        hChangeColor=CreatePanelToggle(hPanel, 'ChangeRoiColoring', 'Change ROI Colors', 5, [2.25 3]);
        hShowTileOnMerge=CreatePanelButton(hPanel, 'ShowTileOnMerge', 'Show Tile On Merge', 7, [2.25 3]);
        hShowRoiReport=CreatePanelButton(hPanel, 'ShowRoiReport', 'Show ROI Report', 8, [2.25 3]);
        
    end
    function CtrlPanelButton_Callback(hObject, eventdata)
        hFig=findobj(0, 'Tag', 'ROIeditor');
        hPanel=findobj(0, 'Tag', 'CtrlPanel');
        action_history=getappdata(hPanel, 'ActionHistory');
        current_step=getappdata(hPanel, 'ActionHistory_CurrentStep');
        
        hPanel2=findobj(0, 'Tag', 'RoiEditPanel');
        hAxis=getappdata(hPanel2, 'hAxis2Roi');
        
        last_selected=getappdata(hAxis, 'SelectedRoiHandle');
        if ~isempty(last_selected)
            set(last_selected, 'Selected', 'off');
            color=getappdata(last_selected, 'Color');
            type=getappdata(last_selected, 'RoiType');
            
            if any(strcmp(type, {'DendritePointInFocus' 'DendritePointOutOfFocus' 'SpinePointInFocus'}))
                set(last_selected, 'MarkerEdgeColor', color);
            else
                set(last_selected, 'EdgeColor', color);
            end
        end

        setappdata(hAxis, 'SelectedRoiHandle', []);
        
        switch get(hObject, 'Tag')
            case 'Undo'
                if current_step~=0
                    action=action_history(current_step, :);
                    switch action{1}
                        case 'add'
                            setappdata(action{2}, 'MarkedForDeletion', 1);
                            set(action{2}, 'Visible', 'off');
                            
                            if strcmp(getappdata(action{2}, 'RoiType'), 'SpineTraceInFocus')
                                children=get(action{2}, 'Children');
                                setappdata(hAxis, 'SelectedRoiHandle', children(1));
                            else
                                setappdata(hAxis, 'SelectedRoiHandle', action{2});
                            end

                        case 'delete'
                            setappdata(action{2}, 'MarkedForDeletion', 0);
                            set(action{2}, 'Visible', 'on');
                            
                            type=getappdata(action{2}, 'RoiType');
                            switch type
                                case {'DendritePointInFocus' 'DendritePointOutOfFocus' 'SpinePointInFocus'}
                                    set(action{2}, 'MarkerEdgeColor', 'y');
                                    setappdata(hAxis, 'SelectedRoiHandle', action{2});
                                    set(action{2}, 'Selected', 'on');
                                case 'SpineTraceInFocus'
                                    children=get(action{2}, 'Children');
                                    set(children(1), 'MarkerEdgeColor', 'y');
                                    setappdata(hAxis, 'SelectedRoiHandle', children(1));
                                    set(children(1), 'Selected', 'on');
                                otherwise
                                    set(action{2}, 'EdgeColor', 'y');
                                    setappdata(hAxis, 'SelectedRoiHandle', action{2});
                                    set(action{2}, 'Selected', 'on');
                            end
                    end
                    setappdata(hPanel, 'ActionHistory_CurrentStep', current_step-1);
                end
                
                DrawDendriteTrace;
                DrawSpineTrace;
            case 'Redo'
                if (current_step+1)<=size(action_history, 1);
                    action=action_history(current_step+1, :);
                    switch action{1}
                        case 'add'
                            setappdata(action{2}, 'MarkedForDeletion', 0);
                            set(action{2}, 'Visible', 'on');
                            
                            type=getappdata(action{2}, 'RoiType');
                            switch type
                                case {'DendritePointInFocus' 'DendritePointOutOfFocus' 'SpinePointInFocus'}
                                    set(action{2}, 'MarkerEdgeColor', 'y');
                                    setappdata(hAxis, 'SelectedRoiHandle', action{2});
                                    set(action{2}, 'Selected', 'on');
                                case 'SpineTraceInFocus'
                                    children=get(action{2}, 'Children');
                                    set(children(1), 'MarkerEdgeColor', 'y');
                                    setappdata(hAxis, 'SelectedRoiHandle', children(1));
                                    set(children(1), 'Selected', 'on');
                                otherwise
                                    set(action{2}, 'EdgeColor', 'y');
                                    setappdata(hAxis, 'SelectedRoiHandle', action{2});
                                    set(action{2}, 'Selected', 'on');
                            end
                            
                        case 'delete'
                            setappdata(action{2}, 'MarkedForDeletion', 1);
                            set(action{2}, 'Visible', 'off');
                            
                            if strcmp(getappdata(action{2}, 'RoiType'), 'SpineTraceInFocus')
                                children=get(action{2}, 'Children');
                                setappdata(hAxis, 'SelectedRoiHandle', children(1));
                            else
                                setappdata(hAxis, 'SelectedRoiHandle', action{2});
                            end
                            
                    end
                    setappdata(hPanel, 'ActionHistory_CurrentStep', current_step+1);
                
                end
                
                DrawDendriteTrace;
                DrawSpineTrace;
                
                
            case 'Zoom'
                hZoom=getappdata(hFig, 'ZoomActionHandle');
                if get(hObject, 'Value')==1
                    set(hZoom, 'Enable', 'on');
                else
                    set(hZoom, 'Enable', 'off');
                end
            case 'Save'
                roi_handles=getappdata(hAxis, 'RoiHandles');
                line_cell=getappdata(hAxis, 'LineInfo');
                %line_cell={lineid, linetype, Tag, hPlot, PointHandles, PointOrder}
                                
                rois_to_export=struct('RoiID', {}, 'Coordinates', {}, 'Structure', {}, 'Quality', {}, 'Geometry', {}, 'LineID', {}, 'LineTag', {}, 'PointOrder', {}, 'isSaved', {}, 'SaveLoc', {}, 'isDeleted', {}, 'isChanged', {});

                for i=1:length(roi_handles)
                   hRoi=roi_handles(i);
                   
                   roi_type=getappdata(hRoi, 'RoiType');
                   roi_roiId=getappdata(hRoi, 'RoiID');
                   roi_isSaved=getappdata(hRoi, 'isSaved');
                   roi_isChanged=getappdata(hRoi, 'isChanged');
                   roi_saveLoc=getappdata(hRoi, 'SaveLocation');
                   roi_isDeleted=getappdata(hRoi, 'MarkedForDeletion');
                   

                   if ~(roi_isSaved==1 && roi_isChanged==0)
                      switch roi_type
                          case 'SpineBoxInFocus'
                              roi_geometry='Box';
                              roi_structure='Spine';
                              roi_quality='InFocus';
                              roi_lineId='';
                              roi_linetag='';
                              roi_order=[];
                              roi_coor=get(hRoi, 'Position');
                              
                          case 'SpineBoxOutOfFocus'
                              roi_geometry='Box';
                              roi_structure='Spine';
                              roi_quality='OutOfFocus';
                              roi_lineId='';
                              roi_linetag='';
                              roi_order=[];
                              roi_coor=get(hRoi, 'Position');
                              
                          case 'SpineTraceInFocus'
                              roi_geometry='Point';
                              roi_structure='Spine';
                              roi_quality='InFocus';
                              roi_lineId=getappdata(hRoi, 'LineID');
                              roi_linetag='';
                              roi_order=[];
                              roi_coor=flipud(cell2mat([get(get(hRoi, 'Children'), 'XData') get(get(hRoi, 'Children'), 'YData')]));
                              
                          case 'SpinePairedDendrite'
                              roi_geometry='Box';
                              roi_structure='DendritePaired';
                              roi_quality='InFocus';
                              roi_lineId=getappdata(hRoi, 'LineID');
                              roi_linetag='';
                              roi_order=[];
                              roi_coor=get(hRoi, 'Position');
                              
                          case 'DendriteBoxInFocus'
                              roi_geometry='Box';
                              roi_structure='Dendrite';
                              roi_quality='InFocus';
                              roi_lineId='';
                              roi_linetag='';
                              roi_order=[];
                              roi_coor=get(hRoi, 'Position');
                              
                          case 'DendriteBoxOutOfFocus'
                              roi_geometry='Box';
                              roi_structure='Dendrite';
                              roi_quality='OutOfFocus';
                              roi_lineId='';
                              roi_linetag='';
                              roi_order=[];
                              roi_coor=get(hRoi, 'Position');
                              
                          case 'Background'
                              roi_geometry='Box';
                              roi_structure='Background';
                              roi_quality='N/A';
                              roi_lineId='';
                              roi_linetag='';
                              roi_order=[];
                              roi_coor=get(hRoi, 'Position');
                              
                          case 'DendritePointInFocus'
                              roi_geometry='Point';
                              roi_structure='Dendrite';
                              roi_quality='InFocus';
                              roi_lineId=getappdata(hRoi, 'LineID');
                              roi_linetag=line_cell{strcmp(line_cell(:,1), roi_lineId), 3};
                              roi_order=getappdata(hRoi, 'PointOrder');
                              x=get(hRoi, 'XData');
                              y=get(hRoi, 'YData');
                              roi_coor=[x y];
                              
                          case 'DendritePointOutOfFocus'
                              roi_geometry='Point';
                              roi_structure='Dendrite';
                              roi_quality='OutOfFocus';
                              roi_lineId=getappdata(hRoi, 'LineID');
                              roi_linetag=line_cell{strcmp(line_cell(:,1), roi_lineId), 3};
                              roi_order=getappdata(hRoi, 'PointOrder');
                              x=get(hRoi, 'XData');
                              y=get(hRoi, 'YData');
                              roi_coor=[x y];  
                      end
                       
                      roi_struct.RoiID=roi_roiId;
                      roi_struct.Coordinates=roi_coor;
                      roi_struct.Structure=roi_structure;
                      roi_struct.Quality=roi_quality;
                      roi_struct.Geometry=roi_geometry;
                      roi_struct.LineID=roi_lineId;
                      roi_struct.LineTag=roi_linetag;
                      roi_struct.PointOrder=roi_order;
                      roi_struct.isSaved=roi_isSaved;
                      roi_struct.SaveLoc=roi_saveLoc;
                      roi_struct.isDeleted=roi_isDeleted;
                      roi_struct.isChanged=roi_isChanged;

                   else
                       roi_struct=[];
                   end
                   
                   rois_to_export=[rois_to_export roi_struct];
                   
                end
                
                setappdata(hFig, 'Rois2Export', rois_to_export);
                setappdata(hFig, 'OutputAction', 'Save');
                setappdata(hFig, 'OutputActionData', []);
                uiresume;
                
            case 'NextImage'
                
                anychange=getappdata(hPanel, 'anyChange');
                if anychange==1 && getappdata(hFig, 'SaveEnable')==1
                    response=questdlg('There are unsaved changes. Continue?', 'Next Image', 'Yes', 'No', 'No');
                else
                    response='Yes';
                end
                
                if strcmp(response, 'Yes')
                    setappdata(hFig, 'Rois2Export', []);
                    setappdata(hFig, 'OutputAction', 'NextImage');
                    setappdata(hFig, 'OutputActionData', []);
                    uiresume;
                end
                
            case 'PreviousImage'
                anychange=getappdata(hPanel, 'anyChange');
                if anychange==1 && getappdata(hFig, 'SaveEnable')==1
                    response=questdlg('There are unsaved changes. Continue?', 'Previous Image', 'Yes', 'No', 'No');
                else
                    response='Yes';
                end
                
                if strcmp(response, 'Yes')
                    setappdata(hFig, 'Rois2Export', []);
                    setappdata(hFig, 'OutputAction', 'PreviousImage');
                    setappdata(hFig, 'OutputActionData', []);
                    uiresume;
                end

            case 'JumpImage'
                anychange=getappdata(hPanel, 'anyChange');
                if anychange==1 && getappdata(hFig, 'SaveEnable')==1
                    response=questdlg('There are unsaved changes. Continue?', 'Jump To Image', 'Yes', 'No', 'No');
                else
                    response='Yes';
                end
                
                if strcmp(response, 'Yes')
                    hJumpEdit=findobj(hPanel, 'Tag', 'JumpEdit');
                    image_no=str2double(get(hJumpEdit, 'String'));
                    if ~isnan(image_no)
                        setappdata(hFig, 'Rois2Export', []);
                        setappdata(hFig, 'OutputAction', 'JumpImage');
                        setappdata(hFig, 'OutputActionData', image_no);
                        uiresume;
                    else
                        set(hJumpEdit, 'String', []);
                    end
                end
                
            case 'PropagateSpineBox'
                hPropagateThreshEdit=findobj(hPanel, 'Tag', 'PropagateThreshEdit');
                thresh=str2double(get(hPropagateThreshEdit, 'String'));
                if isnan(thresh), thresh=[]; end
                
%                 response1=questdlg('Are you really absolutely sure?', 'Caution! Possible Mess.', 'Yes', 'No', 'No');
%                 
%                 anychange=getappdata(hPanel, 'anyChange');
%                 if anychange==1 && getappdata(hFig, 'SaveEnable')==1
%                     response2=questdlg({'There are unsaved changes.'; 'Only saved ROIs will propagate.'; 'Continue?'}, 'Propagate Spines', 'Yes', 'No', 'No');
%                 else
%                     response2='Yes';
%                 end

                response1='Yes';
                response2='Yes';

                if strcmp(response1, 'Yes') && strcmp(response2, 'Yes')
                     setappdata(hFig, 'Rois2Export', []);
                     setappdata(hFig, 'OutputAction', 'PropagateSpineBox');
                     setappdata(hFig, 'OutputActionData', thresh);
                     uiresume; 
                end
                
            case 'PropagateThreshEdit'
                val=get(hObject, 'String');
                if isnan(str2double(val))
                    set(hObject, 'String', '');
                end
                
            case 'PropagatePairedDendBox'
                hPropagateThreshEdit2=findobj(hPanel, 'Tag', 'PropagateThreshEdit2');
                thresh=str2double(get(hPropagateThreshEdit2, 'String'));
                if isnan(thresh), thresh=[]; end
                
%                 response1=questdlg('Are you really absolutely sure?', 'Caution! Possible Mess.', 'Yes', 'No', 'No');
%                 
%                 anychange=getappdata(hPanel, 'anyChange');
%                 if anychange==1 && getappdata(hFig, 'SaveEnable')==1
%                     response2=questdlg({'There are unsaved changes.'; 'Only saved ROIs will propagate.'; 'Continue?'}, 'Propagate Spines', 'Yes', 'No', 'No');
%                 else
%                     response2='Yes';
%                 end
                
                response1='Yes';
                response2='Yes';
                
                if strcmp(response1, 'Yes') && strcmp(response2, 'Yes')
                    setappdata(hFig, 'Rois2Export', []);
                    setappdata(hFig, 'OutputAction', 'PropagatePairedDendBox');
                    setappdata(hFig, 'OutputActionData', thresh);
                    uiresume;
                end
                
            case 'PropagateThreshEdit2'
                val=get(hObject, 'String');
                if isnan(str2double(val))
                    set(hObject, 'String', '');
                end
                
            case 'Reset'
                anychange=getappdata(hPanel, 'anyChange');
                if anychange==1 && getappdata(hFig, 'SaveEnable')==1
                    response=questdlg('There are unsaved changes. Continue?', 'Reset', 'Yes', 'No', 'No');
                else
                    response='Yes';
                end
                if strcmp(response, 'Yes')
                    setappdata(hFig, 'Rois2Export', []);
                    setappdata(hFig, 'OutputAction', 'Reset');
                    setappdata(hFig, 'OutputActionData', []);
                    uiresume;
                end
                
            case 'ShowTraces'
                %delete if something is already plotted
                hTraceAxis=getappdata(hFig, 'TraceAxisHandle');
                hTraceAxis2=getappdata(hFig, 'TraceAxis2Handle');
                hTraceAxis3=getappdata(hFig, 'TraceAxis3Handle');
                delete(get(hTraceAxis, 'Children'));
                delete(get(hTraceAxis2, 'Children'));
                delete(get(hTraceAxis3, 'Children'));
                
                roi_handles=getappdata(hAxis, 'RoiHandles');
                line_cell=getappdata(hAxis, 'LineInfo');
                %line_cell={lineid, linetype, Tag, hPlot, PointHandles, PointOrder}
                                
                rois_to_export=struct('RoiID', {}, 'Coordinates', {}, 'Structure', {}, 'Quality', {}, 'Geometry', {}, 'LineID', {}, 'LineTag', {}, 'PointOrder', {}, 'isSaved', {}, 'SaveLoc', {}, 'isDeleted', {}, 'isChanged', {});

                for i=1:length(roi_handles)
                   hRoi=roi_handles(i);
                   
                   roi_type=getappdata(hRoi, 'RoiType');
                   roi_roiId=getappdata(hRoi, 'RoiID');
                   roi_isDeleted=getappdata(hRoi, 'MarkedForDeletion');
                   roi_isChanged=getappdata(hRoi, 'isChanged');
                   roi_isSaved=getappdata(hRoi, 'isSaved');
                   

                   if roi_isDeleted~=1
                      switch roi_type
                          case 'SpineBoxInFocus'
                              roi_geometry='Box';
                              roi_structure='Spine';
                              roi_quality='InFocus';
                              roi_lineId='';
                              roi_linetag='';
                              roi_order=[];
                              roi_coor=get(hRoi, 'Position');
                              
                          case 'SpineBoxOutOfFocus'
                              roi_geometry='Box';
                              roi_structure='Spine';
                              roi_quality='OutOfFocus';
                              roi_lineId='';
                              roi_linetag='';
                              roi_order=[];
                              roi_coor=get(hRoi, 'Position');
                              
                          case 'SpinePairedDendrite'
                              roi_geometry='Box';
                              roi_structure='DendritePaired';
                              roi_quality='InFocus';
                              roi_lineId=getappdata(hRoi, 'LineID');
                              roi_linetag='';
                              roi_order=[];
                              roi_coor=get(hRoi, 'Position');
                              
                          case 'DendriteBoxInFocus'
                              roi_geometry='Box';
                              roi_structure='Dendrite';
                              roi_quality='InFocus';
                              roi_lineId='';
                              roi_linetag='';
                              roi_order=[];
                              roi_coor=get(hRoi, 'Position');
                              
                          case 'DendriteBoxOutOfFocus'
                              roi_geometry='Box';
                              roi_structure='Dendrite';
                              roi_quality='OutOfFocus';
                              roi_lineId='';
                              roi_linetag='';
                              roi_order=[];
                              roi_coor=get(hRoi, 'Position');
                              
                          case 'Background'
                              roi_geometry='Box';
                              roi_structure='Background';
                              roi_quality='';
                              roi_lineId='';
                              roi_linetag='';
                              roi_order=[];
                              roi_coor=get(hRoi, 'Position');
                              
                          case 'DendritePointInFocus'
                              roi_geometry='Point';
                              roi_structure='Dendrite';
                              roi_quality='InFocus';
                              roi_lineId=getappdata(hRoi, 'LineID');
                              roi_linetag=line_cell{strcmp(line_cell(:,1), roi_lineId), 3};
                              roi_order=getappdata(hRoi, 'PointOrder');
                              x=get(hRoi, 'XData');
                              y=get(hRoi, 'YData');
                              roi_coor=[x y];
                              
                          case 'DendritePointOutOfFocus'
                              roi_geometry='Point';
                              roi_structure='Dendrite';
                              roi_quality='OutOfFocus';
                              roi_lineId=getappdata(hRoi, 'LineID');
                              roi_linetag=line_cell{strcmp(line_cell(:,1), roi_lineId), 3};
                              roi_order=getappdata(hRoi, 'PointOrder');
                              x=get(hRoi, 'XData');
                              y=get(hRoi, 'YData');
                              roi_coor=[x y];  
                      end
                       
                      roi_struct.RoiID=roi_roiId;
                      roi_struct.Coordinates=roi_coor;
                      roi_struct.Structure=roi_structure;
                      roi_struct.Quality=roi_quality;
                      roi_struct.Geometry=roi_geometry;
                      roi_struct.LineID=roi_lineId;
                      roi_struct.LineTag=roi_linetag;
                      roi_struct.PointOrder=roi_order;
                      roi_struct.isSaved=roi_isSaved;
                      roi_struct.SaveLoc=[];
                      roi_struct.isDeleted=[];
                      roi_struct.isChanged=roi_isChanged;


                   else
                       roi_struct=[];
                   end
                   
                   rois_to_export=[rois_to_export roi_struct];
                   
                   
                end
                setappdata(hFig, 'Rois2Export', rois_to_export);
                setappdata(hFig, 'OutputAction', 'ShowTraces');
                setappdata(hFig, 'OutputActionData', [hTraceAxis hTraceAxis2 hTraceAxis3]);
                uiresume;
                
                
            case 'ChangeRoiColoring'
                hTraceAxis=getappdata(hFig, 'TraceAxisHandle');
                hTraceAxis2=getappdata(hFig, 'TraceAxis2Handle');
                if ~isempty(get(hTraceAxis, 'Children'))
                    hLines=get(hTraceAxis, 'Children');
                    hLines2=get(hTraceAxis2, 'Children');

                    roi_handles=getappdata(hAxis, 'RoiHandles');
                    
                    colors=lines(length(roi_handles));
                    
                    id_handle_map=zeros(length(roi_handles), 2);
                    for i=1:length(roi_handles)
                        id_handle_map(i, 2)=roi_handles(i);
                        id_handle_map(i, 1)=getappdata(roi_handles(i), 'RoiID');
                    end
                    value=get(hObject, 'Value');
                   
                   
                   if value==1
                       for i=1:length(hLines)
                            line_roidata=get(hLines(i), 'Userdata');
                            line_roiid=line_roidata.RoiID;
                            hRoi=id_handle_map(id_handle_map(:,1)==line_roiid, 2);
                            color_index=find(id_handle_map(:,1)==line_roiid);
                            
                            type=[line_roidata.Structure line_roidata.Geometry line_roidata.Quality];

                            switch type
                                case {'SpineBoxInFocus', 'SpineBoxOutOfFocus', 'DendriteBoxInFocus', 'DendriteBoxOutOfFocus'}
                                    color=colors(color_index, :);
                                    set(hRoi, 'EdgeColor', color);
                                    
                                case {'DendritePointInFocus', 'DendritePointOutOfFocus'}
                                    color=colors(color_index, :);
                                    set(hRoi, 'MarkerEdgeColor', color);
                                    
                                case 'DendriteAuto'
                                    color=colors(color_index, :)-[0.3 0.3 0.3];
                                    color(color<0)=0;

                            end
                            set(hLines(i), 'Color', color);
                       end
                        
                       for i=1:length(hLines2)
                            line2_roidata=get(hLines(i), 'Userdata');
                            line2_roiid=line2_roidata.RoiID;
                            type=[line2_roidata.Structure line2_roidata.Geometry line2_roidata.Quality];
                            color_index=find(id_handle_map(:,1)==line2_roiid);
                            
                            switch type
                               case {'SpineBoxInFocus', 'SpineBoxOutOfFocus', 'DendriteBoxInFocus', 'DendriteBoxOutOfFocus'}
                                   color=colors(color_index, :);                                   
                               case {'DendritePointInFocus', 'DendritePointOutOfFocus'}
                                   color=colors(color_index, :);
                               case 'DendriteAuto'
                                   color=colors(color_index, :)-[0.3 0.3 0.3];
                                   color(color<0)=0;
                           end
                           set(hLines2(i), 'Color', color);
                            
                       end
                       
                   else
                       for i=1:length(hLines)
                           line_roidata=get(hLines(i), 'Userdata');
                           line_roiid=line_roidata.RoiID;
                           
                           hRoi=id_handle_map(id_handle_map(:,1)==line_roiid, 2);
                           type=[line_roidata.Structure line_roidata.Geometry line_roidata.Quality];
                           
                           
                           switch type
                               case {'SpineBoxInFocus', 'SpineBoxOutOfFocus', 'DendriteBoxInFocus', 'DendriteBoxOutOfFocus'}
                                   color=getappdata(hRoi, 'Color');
                                   set(hRoi, 'EdgeColor', color);
                                   
                                   
                               case {'DendritePointInFocus', 'DendritePointOutOfFocus'}
                                   color=getappdata(hRoi, 'Color');
                                   set(hRoi, 'MarkerEdgeColor', color);
                                   
                               case 'DendriteAuto'
                                   color=[0 0.2 0.8];
                                   
                           end
                           set(hLines(i), 'Color', color);
                       end
                       for i=1:length(hLines2)
                           line2_roidata=get(hLines2(i), 'Userdata');
                           line2_roiid=line2_roidata.RoiID;
                           hRoi=id_handle_map(id_handle_map(:,1)==line2_roiid, 2);
                           type=[line2_roidata.Structure line2_roidata.Geometry line2_roidata.Quality];
                            switch type
                               case {'SpineBoxInFocus', 'SpineBoxOutOfFocus', 'DendriteBoxInFocus', 'DendriteBoxOutOfFocus'}
                                   color=getappdata(hRoi, 'Color');                                   
                               case {'DendritePointInFocus', 'DendritePointOutOfFocus'}
                                   color=getappdata(hRoi, 'Color');
                               case 'DendriteAuto'
                                   color=[0 0.2 0.8];
                           end
                           set(hLines2(i), 'Color', color);
                       end
                   end
                   
                end

                
            case 'ShowTileOnMerge'
                anychange=getappdata(hPanel, 'anyChange');
                if anychange==1 && getappdata(hFig, 'SaveEnable')==1
                    response=questdlg('There are unsaved changes. Continue?', 'Reset', 'Yes', 'No', 'No');
                else
                    response='Yes';
                end
                if strcmp(response, 'Yes')
                    setappdata(hFig, 'Rois2Export', []);
                    setappdata(hFig, 'OutputAction', 'ShowTileOnMerge');
                    setappdata(hFig, 'OutputActionData', []);
                    uiresume;
                end
                
            case 'ShowRoiReport'
                if ~isempty(last_selected)
                    anychange=getappdata(hPanel, 'anyChange');
                    if anychange==1 && getappdata(hFig, 'SaveEnable')==1
                        response=questdlg('There are unsaved changes. Continue?', 'Reset', 'Yes', 'No', 'No');
                    else
                        response='Yes';
                    end
                    if strcmp(response, 'Yes')
                        setappdata(hFig, 'Rois2Export', []);
                        setappdata(hFig, 'OutputAction', 'ShowRoiReport');
                        setappdata(hFig, 'OutputActionData', getappdata(last_selected, 'RoiID'));
                        uiresume;
                    end
                end
        end
        
        
        
    end
   
  
    function DrawDendriteTrace()
        hPanel=findobj(0, 'Tag', 'RoiEditPanel');
        hAxis=getappdata(hPanel, 'hAxis2Roi');
        
        roi_sel=getappdata(hAxis, 'SelectedRoiHandle');
        
        hHideUnhidePoint=findobj(hPanel, 'Tag', 'HideUnhidePoint');
        if get(hHideUnhidePoint, 'Value')==1
            line_vis_state='off';
        else
            line_vis_state='on';
        end
        
        if ~isempty(roi_sel) %else something else evoked this function that unselected roi (eg undo at the end of undo list)
            if isappdata(roi_sel, 'LineID') && any(strcmp(getappdata(roi_sel, 'RoiType'), {'DendritePointInFocus' 'DendritePointOutOfFocus'}))%else something else evoked this function (eg undo) when dealing with rectanglular rois.
                
                lineId=getappdata(roi_sel, 'LineID');
                line_cell=getappdata(hAxis, 'LineInfo');
                %line_cell={lineid, linetype, Tag, hPlot, PointHandles, PointOrder}
                
                pt_handles=line_cell{strcmp(line_cell(:,1), lineId), 5};
                pt_order=line_cell{strcmp(line_cell(:,1), lineId), 6};
                
                positions=[];
                for j=1:length(pt_handles)
                    x=get(pt_handles(j), 'XData');
                    y=get(pt_handles(j), 'YData');
                    isDeleted=getappdata(pt_handles(j), 'MarkedForDeletion');
                    if isDeleted==0, positions=[positions; x y pt_order(j)]; end
                end
                
                
                if size(positions, 1)>1
                    positions=sortrows(positions, 3);
                    positions=positions(:, 1:2);
                    
                    if ~isempty(line_cell{strcmp(line_cell(:,1), lineId), 4})
                        hTrace=line_cell{strcmp(line_cell(:,1), lineId), 4};
                        set(hTrace, 'XData', positions(:, 1), 'YData', positions(:, 2));
                    else
                        hTrace=line('XData', positions(:, 1), 'YData', positions(:, 2), 'Parent', hAxis, 'LineWidth', 2, 'LineStyle', ':', 'Color', getappdata(pt_handles(1), 'Color'), 'Visible', line_vis_state);
                        line_cell{strcmp(line_cell(:,1), lineId), 4}=hTrace;
                    end
                    
                end
                setappdata(hAxis, 'LineInfo', line_cell);
            end
        else
            line_cell=getappdata(hAxis, 'LineInfo');
            %line_cell={lineid, linetype, Tag, hPlot, PointHandles, PointOrder}
            for i=1:size(line_cell, 1)
                pt_handles=line_cell{i, 5};
                if ~isempty(pt_handles)
                    setappdata(hAxis, 'SelectedRoiHandle', pt_handles(1));
                    DrawDendriteTrace;
                end
            end
            setappdata(hAxis, 'SelectedRoiHandle', []);
            
            line_cell=getappdata(hAxis, 'LineInfo');
            if ~isempty(line_cell)
                plothandles=cell2mat(line_cell(:, 4));
                for i=1:length(plothandles)
                    if ~isempty(plothandles(i))
                        set(plothandles(i), 'LineStyle', '-');
                    end
                end
                set(line_cell{1, 4}, 'LineStyle', ':');
            end
        end
    end
    function DrawSpineTrace()
        hPanel=findobj(0, 'Tag', 'RoiEditPanel');
        hAxis=getappdata(hPanel, 'hAxis2Roi');
        
        roi_sel=getappdata(hAxis, 'SelectedRoiHandle');
        
        hHideUnhideSpTrace=findobj(hPanel, 'Tag', 'HideUnhideSpTrace');
        if get(hHideUnhideSpTrace, 'Value')==1
            line_vis_state='off';
        else
            line_vis_state='on';
        end
        
        if ~isempty(roi_sel) %else something else evoked this function that unselected roi (eg undo at the end of undo list)
            if strcmp(getappdata(roi_sel, 'RoiType'), 'SpinePointInFocus') %else something else evoked this function (eg undo) when dealing with rectanglular rois.
                
                trace_handle=get(roi_sel, 'Parent');
                pt_handles=get(trace_handle, 'Children');
                
                positions=[];
                for j=1:length(pt_handles)
                    x=get(pt_handles(j), 'XData');
                    y=get(pt_handles(j), 'YData');
                    isDeleted=getappdata(trace_handle, 'MarkedForDeletion');
                    if isDeleted==0, positions=[positions; x y]; end
                end
                
                if size(positions, 1)>1
                    if isappdata(trace_handle, 'LinePlotHandle')
                        hPlot=getappdata(trace_handle, 'LinePlotHandle');
                        set(hPlot, 'XData', positions(:, 1), 'YData', positions(:, 2));
                    else
                        hPlot=line('XData', positions(:, 1), 'YData', positions(:, 2), 'Parent', hAxis, 'LineWidth', 2, 'LineStyle', '-', 'Color', getappdata(pt_handles(1), 'Color'), 'Visible', line_vis_state);
                        setappdata(trace_handle, 'LinePlotHandle', hPlot);
                    end
                    
                end
            end
        else
            sptrace_handles=getappdata(hAxis, 'SpTraceHandles');
            for i=1:length(sptrace_handles)
                pt_handles=get(sptrace_handles(i), 'Children');
                if ~isempty(pt_handles)
                    setappdata(hAxis, 'SelectedRoiHandle', pt_handles(1));
                    DrawSpineTrace;
                end
            end
            setappdata(hAxis, 'SelectedRoiHandle', []);
            
        end
        
    end

    function Roi_ButtonDown(hObject, eventdata)
        hFig=findobj(0, 'Tag', 'ROIeditor');
        hPanel=findobj(hFig, 'Tag', 'RoiEditPanel');
        hPanel2=findobj(hFig, 'Tag', 'RoiCtrlPanel');
        hAxis=getappdata(hPanel, 'hAxis2Roi');
        
        last_selected=getappdata(hAxis, 'SelectedRoiHandle');
        if ~isempty(last_selected)
            set(last_selected, 'Selected', 'off');
            color=getappdata(last_selected, 'Color');
            type=getappdata(last_selected, 'RoiType');
            
            if any(strcmp(type, {'DendritePointInFocus' 'DendritePointOutOfFocus' 'SpinePointInFocus'}))
                set(last_selected, 'MarkerEdgeColor', color);
            else
                set(last_selected, 'EdgeColor', color);
            end
            
        end
        
        switch getappdata(hObject, 'RoiType')
            case {'SpineBoxInFocus', 'SpineBoxOutOfFocus', 'DendriteBoxInFocus', 'DendriteBoxOutOfFocus', 'SpinePairedDendrite', 'Background'}
                set(hObject, 'Selected', 'on');
                set(hObject, 'EdgeColor', 'y');
                setappdata(hAxis, 'SelectedRoiHandle', hObject);
                
                pt_loc=get(hAxis, 'CurrentPoint');
                coor=[pt_loc(1,1) pt_loc(1,2)];
                
                roi_coor=get(hObject, 'Position');
                roi_corners=[roi_coor(1)               roi_coor(2);
                    roi_coor(1)               roi_coor(2)+roi_coor(4);
                    roi_coor(1)+roi_coor(3)   roi_coor(2);
                    roi_coor(1)+roi_coor(3)   roi_coor(2)+roi_coor(4)];
                
                diff2corner=roi_corners-repmat(coor, [4 1]);
                dist2corner=sqrt(diff2corner(:,1).^2+diff2corner(:,2).^2);
                if find(dist2corner==min(dist2corner))==4
                    %resize
                    setappdata(hAxis, 'RoiAction', 'resize');
                else
                    %move
                    setappdata(hAxis, 'RoiAction', 'move');
                end
                setappdata(hAxis, 'DragStart', coor);
                set(hFig, 'WindowButtonMotionFcn', @mouse_move);
                
            case 'SpinePointInFocus'
                set(hObject, 'Selected', 'on');
                set(hObject, 'MarkerEdgeColor', 'y');
                setappdata(hAxis, 'SelectedRoiHandle', hObject);
                
                pt_loc=get(hAxis, 'CurrentPoint');
                coor=[pt_loc(1,1) pt_loc(1,2)];
                
                setappdata(hAxis, 'RoiAction', 'move');
                setappdata(hAxis, 'DragStart', coor);
                set(hFig, 'WindowButtonMotionFcn', @mouse_move);
                
                
                
            case {'DendritePointInFocus' 'DendritePointOutOfFocus'}
                set(hObject, 'Selected', 'on');
                set(hObject, 'MarkerEdgeColor', 'y');
                setappdata(hAxis, 'SelectedRoiHandle', hObject);
                
                pt_loc=get(hAxis, 'CurrentPoint');
                coor=[pt_loc(1,1) pt_loc(1,2)];
                
                setappdata(hAxis, 'RoiAction', 'move');
                setappdata(hAxis, 'DragStart', coor);
                set(hFig, 'WindowButtonMotionFcn', @mouse_move);
                
        end
        
        
        if strcmp(getappdata(hObject, 'RoiType'), 'SpinePointInFocus')
            roi_id=getappdata(get(hObject, 'Parent'), 'LineID');
        elseif strcmp(getappdata(hObject, 'RoiType'), 'SpinePairedDendrite')
            roi_id=getappdata(hObject, 'LineID');
        else
            roi_id=getappdata(hObject, 'RoiID');
        end
        hRoiIdEdit=findobj(hPanel, 'Tag', 'RoiIdEdit');
        set(hRoiIdEdit, 'String', num2str(roi_id));
        
        
        hTraceAxis=getappdata(hFig, 'TraceAxisHandle');
        if ~isempty(get(hTraceAxis, 'Children'))
            hLines=get(hTraceAxis, 'Children');
            set(hLines, 'Visible', 'off');
            line_roidatas=cell2mat(get(hLines, 'Userdata'));
            line_roiIDs=horzcat(line_roidatas.RoiID);
            lines2show=find(line_roiIDs==roi_id);
            set(hLines(lines2show), 'Visible', 'on');
        end
        
        hTraceAxis2=getappdata(hFig, 'TraceAxis2Handle');
        if ~isempty(get(hTraceAxis2, 'Children'))
            hLines=get(hTraceAxis2, 'Children');
            set(hLines, 'Visible', 'off');
            line_roidatas=cell2mat(get(hLines, 'Userdata'));
            line_roiIDs=horzcat(line_roidatas.RoiID);
            lines2show=find(line_roiIDs==roi_id);
            set(hLines(lines2show), 'Visible', 'on');
        end
        
    end
    function Image_ButtonDown(hObject, eventdata)
        hFig=findobj(0, 'Tag', 'ROIeditor');
        hPanel=findobj(0, 'Tag', 'RoiEditPanel');
        hAxis=getappdata(hPanel, 'hAxis2Roi');
        
        last_selected=getappdata(hAxis, 'SelectedRoiHandle');
        if ~isempty(last_selected)
            set(last_selected, 'Selected', 'off');
            color=getappdata(last_selected, 'Color');
            type=getappdata(last_selected, 'RoiType');
            
            if any(strcmp(type, {'DendritePointInFocus' 'DendritePointOutOfFocus', 'SpinePointInFocus'}))
                set(last_selected, 'MarkerEdgeColor', color);
            else
                set(last_selected, 'EdgeColor', color);
            end
        end
        setappdata(hAxis, 'SelectedRoiHandle', []);
        hRoiIdEdit=findobj(hPanel, 'Tag', 'RoiIdEdit');
        set(hRoiIdEdit, 'String', '');
        
        hTraceAxis=getappdata(hFig, 'TraceAxisHandle');
        if ~isempty(get(hTraceAxis, 'Children'))
            hLines=get(hTraceAxis, 'Children');
            set(hLines, 'Visible', 'on');
        end
        
        hTraceAxis2=getappdata(hFig, 'TraceAxis2Handle');
        if ~isempty(get(hTraceAxis2, 'Children'))
            hLines=get(hTraceAxis2, 'Children');
            set(hLines, 'Visible', 'on');
        end
        
        pt_loc=get(hAxis, 'CurrentPoint');
        coor=[pt_loc(1,1) pt_loc(1,2)];
        setappdata(hAxis, 'DragStart', coor);
        set(hFig, 'WindowButtonMotionFcn', @mouse_move);
        
    end
    function mouse_release(hObject, eventdata)
        hFig=findobj(0, 'Tag', 'ROIeditor');
        set(hFig, 'WindowButtonMotionFcn', '');
        hPanel=findobj(0, 'Tag', 'RoiEditPanel');
        hAxis=getappdata(hPanel, 'hAxis2Roi');
        hRoi=getappdata(hAxis, 'SelectedRoiHandle');
        size_image=getappdata(hAxis, 'ImageSize');
        hPanel2=findobj(hFig, 'Tag', 'CtrlPanel');
        
        if ~isempty(hRoi)
            roi_type=getappdata(hRoi, 'RoiType');
            
            if any(strcmp(roi_type, {'DendritePointInFocus' 'DendritePointOutOfFocus'}))
                x=get(hRoi, 'XData');
                y=get(hRoi, 'YData');
                
                if x<1, x=1; end
                if x>size_image(2), x=size_image(2); end
                if y<1, y=1; end
                if y>size_image(1), y=size_image(1); end
                
                set(hRoi, 'XData', round(x), 'YData', round(y));
                hLabel=getappdata(hRoi, 'LabelHandle');
                set(hLabel, 'Position', round([x y]));
                setappdata(hRoi, 'isChanged', 1);
                setappdata(hPanel2, 'anyChange', 1);
                DrawDendriteTrace;
                
            elseif strcmp(roi_type, 'SpinePointInFocus')
                
                x=get(hRoi, 'XData');
                y=get(hRoi, 'YData');
                
                if x<1, x=1; end
                if x>size_image(2), x=size_image(2); end
                if y<1, y=1; end
                if y>size_image(1), y=size_image(1); end
                
                set(hRoi, 'XData', round(x), 'YData', round(y));
                setappdata(get(hRoi, 'Parent'), 'isChanged', 1);
                setappdata(hPanel2, 'anyChange', 1);
                DrawSpineTrace;
                
            else
                roi_coor=get(hRoi, 'Position');
                
                corners=[roi_coor(1)           roi_coor(2);
                    roi_coor(1)           roi_coor(2)+roi_coor(4);
                    roi_coor(1)+roi_coor(3)   roi_coor(2);
                    roi_coor(1)+roi_coor(3)   roi_coor(2)+roi_coor(4)];
                
                corners(corners(:, 1)<1, 1)=1;
                corners(corners(:, 1)>size_image(2), 1)=size_image(2);
                corners(corners(:, 2)<1, 2)=1;
                corners(corners(:, 2)>size_image(1), 2)=size_image(1);
                
                roi_coor=[corners(1,1) corners(1,2) corners(4,1)-corners(1,1) corners(4,2)-corners(1,2)];
                if roi_coor(3)<1, roi_coor(3)=1; end
                if roi_coor(4)<1, roi_coor(4)=1; end
                
                set(hRoi, 'Position', round(roi_coor));
                hLabel=getappdata(hRoi, 'LabelHandle');
                set(hLabel, 'Position', round(roi_coor(1:2)));
                setappdata(hRoi, 'isChanged', 1);
                setappdata(hPanel2, 'anyChange', 1);
            end
        end
        
        if isappdata(hAxis, 'DragStart')
            rmappdata(hAxis, 'DragStart');
        end
        
    end
    function mouse_move(hObject, eventdata)
        hPanel=findobj(0, 'Tag', 'RoiEditPanel');
        hAxis=getappdata(hPanel, 'hAxis2Roi');
        if isappdata(hAxis, 'DragStart');
            coor1=getappdata(hAxis, 'DragStart');
            pt_loc=get(hAxis, 'CurrentPoint');
            coor2=[pt_loc(1,1) pt_loc(1,2)];
            diff=coor2-coor1;
            hRoi=getappdata(hAxis, 'SelectedRoiHandle');
            
            if ~isempty(hRoi)
                roi_type=getappdata(hRoi, 'RoiType');
                
                if any(strcmp(roi_type, {'DendritePointInFocus' 'DendritePointOutOfFocus'}))
                    roi_coor=[get(hRoi, 'XData') get(hRoi, 'YData')];
                    
                    switch getappdata(hAxis, 'RoiAction')
                        case 'move'
                            roi_coor(1:2)=roi_coor(1:2)+diff;
                            set(hRoi, 'XData', roi_coor(1), 'YData', roi_coor(2));
                            hLabel=getappdata(hRoi, 'LabelHandle');
                            set(hLabel, 'Position', roi_coor(1:2));
                            DrawDendriteTrace;
                    end
                    
                elseif any(strcmp(roi_type, 'SpinePointInFocus'))
                    roi_coor=[get(hRoi, 'XData') get(hRoi, 'YData')];
                    
                    switch getappdata(hAxis, 'RoiAction')
                        case 'move'
                            roi_coor(1:2)=roi_coor(1:2)+diff;
                            set(hRoi, 'XData', roi_coor(1), 'YData', roi_coor(2));
                            DrawSpineTrace;
                    end
                    
                    
                else
                    roi_coor=get(hRoi, 'Position');
                    
                    switch getappdata(hAxis, 'RoiAction')
                        case 'move'
                            roi_coor(1:2)=roi_coor(1:2)+diff;
                            set(hRoi, 'Position', roi_coor);
                            hLabel=getappdata(hRoi, 'LabelHandle');
                            set(hLabel, 'Position', roi_coor(1:2));
                        case 'resize'
                            roi_coor(3:4)=roi_coor(3:4)+diff;
                            if roi_coor(3)<1, roi_coor(3)=1; end
                            if roi_coor(4)<1, roi_coor(4)=1; end
                            set(hRoi, 'Position', roi_coor);
                    end
                end
            else %then no roi selection
                xlim=get(hAxis, 'XLim');
                ylim=get(hAxis, 'YLim');
                xlim=xlim-diff(1)*2; %make drag move faster than mouse
                ylim=ylim-diff(2)*2;
                set(hAxis, 'XLim', xlim);
                set(hAxis, 'YLim', ylim);
                pt_loc=get(hAxis, 'CurrentPoint');
                coor2=[pt_loc(1,1) pt_loc(1,2)];
                
            end
            setappdata(hAxis, 'DragStart', coor2);
        end
        
    end
    function key_press(hObject, eventdata)
        character=get(hObject, 'CurrentCharacter');
        unicode=unicode2native(character);
        
        switch unicode
            case {127, 8} %delete, backspace
                hButton=findobj(hObject, 'Tag', 'DeleteRoi');
                action='RoiEditPanelButtonShortcut';
            case 49 %1
                hButton=findobj(hObject, 'Tag', 'AddSpineInFocus');
                action='RoiEditPanelButtonShortcut';
            case 50 %2
                hButton=findobj(hObject, 'Tag', 'AddSpineOutFocus');
                action='RoiEditPanelButtonShortcut';
            case 51 %3
                hButton=findobj(hObject, 'Tag', 'AddSpinePairedDendrite');
                action='RoiEditPanelButtonShortcut';
            case 52 %4
                
                
            case 53 %5
                hButton=findobj(hObject, 'Tag', 'AddDendritePtInFocus');
                set(hButton, 'Value', 1);
                action='RoiEditPanelButtonShortcut';
            case 54 %6
                hButton=findobj(hObject, 'Tag', 'AddDendritePtOutFocus');
                set(hButton, 'Value', 1);
                action='RoiEditPanelButtonShortcut';
            case 55 %7
                hButton=findobj(hObject, 'Tag', 'AddPointInBetween');
                action='RoiEditPanelButtonShortcut';
            case 56 %8
                hButton=findobj(hObject, 'Tag', 'AddSpineTrace');
                action='RoiEditPanelButtonShortcut';
            case 57 %9
                hButton=findobj(hObject, 'Tag', 'AddBackground');
                action='RoiEditPanelButtonShortcut';
            case 28 %left arrow
                hButton=findobj(hObject, 'Tag', 'PreviousImage');
                action='CtrlPanelButtonShortcut';
            case 29 %right arrow
                hButton=findobj(hObject, 'Tag', 'NextImage');
                action='CtrlPanelButtonShortcut';
            otherwise
                disp(unicode);
                action='';
        end
        
        switch action
            case 'RoiEditPanelButtonShortcut'
                RoiEditPanelButton_Callback(hButton, eventdata);
            case 'CtrlPanelButtonShortcut'
                CtrlPanelButton_Callback(hButton, eventdata);
        end
    end

    function hUiControl=CreatePanelText(hParent, Tag, String, PlacementRow, PlacementColumn, varargin)
        
        PanelStruct=getappdata(hParent);
        hUiControl=uicontrol(...
            'Style', 'Text',...
            'Tag', Tag,...
            'Parent', hParent,...
            'HorizontalAlignment', 'right',...
            'String', String,...
            'Units', 'pixels',...
            'Position', PanelPlacement(PanelStruct, PlacementRow, PlacementColumn),...
            'BackgroundColor', PanelStruct.BackgroundColor,...
            'FontUnits', 'pixels',...
            'FontSize', PanelStruct.ItemFontSize);
        
        for i=1:numel(varargin)/2
            set(hUiControl, varargin{2*i-1}, varargin{2*i});
        end
        
        
    end
    function hUiControl=CreatePanelEdit(hParent, Tag, String, PlacementRow, PlacementColumn, varargin)
        PanelStruct=getappdata(hParent);
        hUiControl=uicontrol(...
            'Style', 'edit',...
            'Tag', Tag,...
            'Parent', hParent,...
            'String', String,...
            'Units', 'pixels',...
            'Position', PanelPlacement(PanelStruct, PlacementRow, PlacementColumn),...
            'BackgroundColor', PanelStruct.InputColor,...
            'FontUnits', 'pixels',...
            'FontSize', PanelStruct.ItemFontSize,...
            'Callback', PanelStruct.EditCallbackFcn,...
            'CreateFcn', PanelStruct.ItemCreateFcn);
        
        for i=1:numel(varargin)/2
            set(hUiControl, varargin{2*i-1}, varargin{2*i});
        end
    end
    function hUiControl=CreatePanelButton(hParent, Tag, String, PlacementRow, PlacementColumn, varargin)
        PanelStruct=getappdata(hParent);
        hUiControl=uicontrol(...
            'Style', 'pushbutton',...
            'Tag', Tag,...
            'Parent', hParent,...
            'String', String,...
            'Units', 'pixels',...
            'Position', PanelPlacement(PanelStruct, PlacementRow, PlacementColumn),...
            'BackgroundColor', PanelStruct.InputColor,...
            'FontUnits', 'pixels',...
            'FontSize', PanelStruct.ItemFontSize,...
            'Callback', PanelStruct.ButtonCallbackFcn,...
            'CreateFcn', PanelStruct.ItemCreateFcn);
        
        for i=1:numel(varargin)/2
            set(hUiControl, varargin{2*i-1}, varargin{2*i});
        end
    end
    function hUiControl=CreatePanelToggle(hParent, Tag, String, PlacementRow, PlacementColumn, varargin)
        PanelStruct=getappdata(hParent);
        hUiControl=uicontrol(...
            'Style', 'togglebutton',...
            'Tag', Tag,...
            'Parent', hParent,...
            'String', String,...
            'Units', 'pixels',...
            'Position', PanelPlacement(PanelStruct, PlacementRow, PlacementColumn),...
            'BackgroundColor', PanelStruct.InputColor,...
            'FontUnits', 'pixels',...
            'FontSize', PanelStruct.ItemFontSize,...
            'Callback', PanelStruct.ToggleCallbackFcn,...
            'CreateFcn', PanelStruct.ItemCreateFcn);
        
        for i=1:numel(varargin)/2
            set(hUiControl, varargin{2*i-1}, varargin{2*i});
        end
        
        
    end
    function hUiControl=CreatePanelPopupmenu(hParent, Tag, String, PlacementRow, PlacementColumn, varargin)
        PanelStruct=getappdata(hParent);
        hUiControl=uicontrol(...
            'Style', 'popupmenu',...
            'Tag', Tag,...
            'Parent', hParent,...
            'String', String,...
            'Units', 'pixels',...
            'Position', PanelPlacement(PanelStruct, PlacementRow, PlacementColumn),...
            'BackgroundColor', PanelStruct.InputColor,...
            'FontUnits', 'pixels',...
            'FontSize', PanelStruct.ItemFontSize,...
            'Callback', PanelStruct.PopupmenuCallbackFcn,...
            'CreateFcn', PanelStruct.ItemCreateFcn);
        
        for i=1:numel(varargin)/2
            set(hUiControl, varargin{2*i-1}, varargin{2*i});
        end
    end
    function position=PanelPlacement(panel_struct, row, column) % sorts where to place item on panel
        %if column or row arguments given as multiple numbers, then item spans multiple
        %columns/rows.
        if numel(column)==1, column=[column(1) column(1)+1]; end
        if numel(row)==1, row=[row(1) row(1)+1]; end
        
        column=column-1;
        row=row-1;
        
        numrow=max(row)-min(row);
        numcol=max(column)-min(column);
        
        columnwidth=panel_struct.Size(1)/panel_struct.Columns;
        
        width=columnwidth*numcol-panel_struct.Margin(1);
        height=(panel_struct.ItemHeight+panel_struct.Margin(2))*numrow-panel_struct.Margin(2);
        xoffset=columnwidth*(max(column))-width;
        yoffset=panel_struct.Size(2)-min(row)*(panel_struct.ItemHeight+panel_struct.Margin(2))-height;
        position=[xoffset yoffset width height];
    end

    function RoiEditPanelItem_Create(hObject, eventdata)
    end
    function CtrlPanelItem_Create(hObject, eventdata)
    end

end
