# Supplementary material for: Clusters of synaptic inputs on dendrites of layer 5 pyramidal cells in mouse visual cortex
Source: eLife. 2016 Jul 19;5:e09222. doi: 10.7554/eLife.09222 (PMC4951190; doi:10.7554/eLife.09222)
Supplement: Source code 1. — DOI: http://dx.doi.org/10.7554/eLife.09222.013 [file elife-09222-code1.zip › GokceEtAl2016_analysis_source/Stitcher/CalculateTileOffsets.m]

   function [pixel_offset_xy stitchinfo]=CalculateTileOffsets(hHDF5, tile_a_struct, tile_b_struct, method)
            %method: 'correlation', 'sift'. default 'correlation'
            
            if nargin<4 %method not specified
                method='correlation';
            end
            
            a_image_location=tile_a_struct.TileLocation;
            b_image_location=tile_b_struct.TileLocation;
            
            a_image=double(hHDF5.readData(a_image_location));
            b_image=double(hHDF5.readData(b_image_location));
            
            
            %image properties
            a_coordinates=tile_a_struct.StageCoordinatesXYZ_m + [tile_a_struct.GalvoCoordinatesXY_m 0];
            a_image_absrotationCW=tile_a_struct.ImageRotationCW_deg;
            a_image_scaling=round(tile_a_struct.ImageScaleXY_mPerpixel*1e9)/1e9; %round to 1nm
            
            b_coordinates=tile_b_struct.StageCoordinatesXYZ_m + [tile_b_struct.GalvoCoordinatesXY_m 0];
            b_image_absrotationCW=tile_b_struct.ImageRotationCW_deg;
            b_image_scaling=round(tile_b_struct.ImageScaleXY_mPerpixel*1e9)/1e9; %round to 1nm
            
            stitch_scaling=min([a_image_scaling; b_image_scaling], [], 1);
            
            %prepare images
            
            if ~isequal(a_image_scaling, stitch_scaling);
                a_image_newsize=round(size(a_image).*fliplr(a_image_scaling./stitch_scaling));
                a_image=imresize(a_image, a_image_newsize, 'bicubic');
            end
            
            if ~isequal(b_image_scaling, stitch_scaling)
                b_image_newsize=round(size(b_image).*fliplr(b_image_scaling./stitch_scaling));
                b_image=imresize(b_image, b_image_newsize, 'bicubic');
            end
            
            stitch_rotationCW=a_image_absrotationCW;
            if b_image_absrotationCW~=stitch_rotationCW
                b_image=imrotate(b_image, -(b_image_absrotationCW-stitch_rotationCW), 'bicubic');%image rotation is in CW but imrotate rotates CCW
            end
            
            
            switch method
                case 'correlation'
                    a_alignment_keypoint=a_coordinates(1:2)./stitch_scaling;
                    b_alignment_keypoint=b_coordinates(1:2)./stitch_scaling;
                    
                    %calculate offset between keypoints
                    keypoint_offset=b_alignment_keypoint-a_alignment_keypoint; %this offset is in experiment frame where rotation is always 0
                    
                    r=sqrt(keypoint_offset(1).^2+keypoint_offset(2).^2);
                    quadrant=1.*(keypoint_offset(1)>=0 & keypoint_offset(2)>=0)+2.*(keypoint_offset(1)<0 & keypoint_offset(2)>=0)+3.*(keypoint_offset(1)<0 & keypoint_offset(2)<0)+4.*(keypoint_offset(1)>=0 & keypoint_offset(2)<0);
                    %quadrants defined for CCW rotation
                    alpha=atand(abs(keypoint_offset(2)./keypoint_offset(1)));
                    alphaCCW=(quadrant==1).*alpha+(quadrant==2).*(180-alpha)+(quadrant==3).*(180+alpha)+(quadrant==4).*(360-alpha);
                    beta=mod(alphaCCW+(-stitch_rotationCW), 360);
                    keypoint_offset(1)=r.*cosd(beta);
                    keypoint_offset(2)=r.*sind(beta);
                    keypoint_offset(isnan(alpha), :)=0;
                    keypoint_offset=fliplr(keypoint_offset);%in image matrices, first dimension is y second is x. switch for compatibility.
                    
                    %calculate overlapping area
                    overlapping_area_on_a_coor=round(OverlapRegionOfQuadrilaterals(size(a_image), size(b_image), round(keypoint_offset)));
                    overlapping_area_on_b_coor=round(OverlapRegionOfQuadrilaterals(size(b_image), size(a_image), -round(keypoint_offset)));
                    
                    if isempty(overlapping_area_on_a_coor)
                        overlapping_area_on_a_coor=[0 0; 0 0];
                        overlapping_area_on_b_coor=[0 0; 0 0];
                    end
                    
                    %there's some noise in the stage coordinates. so enlarge the overlapping area by
                    %some percentile.
                    noise_factor=0.20;
                    keypt_offset_noise=round(abs(keypoint_offset)*noise_factor);
                    
                    overlapping_area_on_a_coor=overlapping_area_on_a_coor+[keypt_offset_noise; -keypt_offset_noise];
                    overlapping_area_on_a_coor(overlapping_area_on_a_coor<0)=0;
                    overlapping_area_on_a_coor(overlapping_area_on_a_coor(:,1)>size(a_image,1), 1)=size(a_image,1);
                    overlapping_area_on_a_coor(overlapping_area_on_a_coor(:,2)>size(a_image,2), 2)=size(a_image,2);
                    
                    overlapping_area_on_b_coor=overlapping_area_on_b_coor+[keypt_offset_noise; -keypt_offset_noise];
                    overlapping_area_on_b_coor(overlapping_area_on_b_coor<0)=0;
                    overlapping_area_on_b_coor(overlapping_area_on_b_coor(:,1)>size(b_image,1), 1)=size(b_image,1);
                    overlapping_area_on_b_coor(overlapping_area_on_b_coor(:,2)>size(b_image,2), 2)=size(b_image,2);
                    
                    overlapping_box_size=overlapping_area_on_a_coor(1,:)-overlapping_area_on_a_coor(2,:);
                    minimum_overlap_size_percentile=0.05;
                    minimum_allowed_overlap_size=round(min([size(a_image) size(b_image)])*minimum_overlap_size_percentile);
                    
                    if any(overlapping_box_size<minimum_allowed_overlap_size)
                        calculated_keypoint_offset=round(keypoint_offset);
                        calculated_keypoint_offset=[calculated_keypoint_offset(2) calculated_keypoint_offset(1)]; %convert back so offset is represented [x y] coordinate order
                        overlapping_box_of_b=[];
                        correlation_b_on_a=[];
                        overlapping_area_on_a_coor=[2 2; 1 1];
                        overlapping_area_on_b_coor=[2 2; 1 1];
%                     elseif isequal(keypoint_offset, [0 0])
%                         calculated_keypoint_offset=[0 0]; %convert back so offset is represented [x y] coordinate order. REDUNDANT
%                         overlapping_box_of_b=[];
%                         correlation_b_on_a=[];
%                         overlapping_area_on_a_coor=[2 2; 1 1];
%                         overlapping_area_on_b_coor=[2 2; 1 1];
                    else

                        overlapping_box_of_b=b_image(overlapping_area_on_b_coor(2,1)+1:overlapping_area_on_b_coor(1,1), overlapping_area_on_b_coor(2,2)+1:overlapping_area_on_b_coor(1,2));
                        overlap_center_on_b=round(mean(overlapping_area_on_b_coor, 1));
                        
                        %compress image intensities to get better performance from correlation.
                        %NOTE: This improved a lot.
                        a_image_template=convertImageBitdepth(a_image, 'double', 'remove_offset', 'spread_intensity');
                        overlapping_box_of_b=convertImageBitdepth(overlapping_box_of_b, 'double', 'remove_offset', 'spread_intensity');
                        
                        a_image_template=imadjust(a_image_template, [0.1 0.70], [0 1]);
                        overlapping_box_of_b=imadjust(overlapping_box_of_b, [0.1 0.70], [0 1]);
                        
                        correlation_b_on_a=imfilter(a_image_template, overlapping_box_of_b, 'same');
                        
                        
                        if isequal(keypoint_offset, [0 0])
                            shift_allowance=3;
                            
                            center=round(size(a_image)/2);
                            
                            overlapping_area_on_a_coor=[center(1)+shift_allowance center(2)+shift_allowance;...
                                                        center(1)-shift_allowance center(2)-shift_allowance];
                        end
                        
                        max_region_properties=GetMaximaFromBoundedCorrMatrix(correlation_b_on_a, [overlapping_area_on_a_coor(2,1)+1 overlapping_area_on_a_coor(1,1) overlapping_area_on_a_coor(2,2)+1 overlapping_area_on_a_coor(1,2)]);
                        
                        if length(max_region_properties)>1
                            %then multiple alignments returned from correlation.
                            %choose one closer to the keypoint.
                            max_region_properties=multiDimStruct2multiDimMembers(max_region_properties);
                            max_locations=max_region_properties.MaxLocation;
                            %calculate distance to keypoint
                            for l=1:length(max_locations)
                                distance(l)=sqrt(sum((round(keypoint_offset)-max_locations{l}).^2));
                            end
                            overlap_center_on_a=max_locations{distance==min(distance)};
                        else
                            overlap_center_on_a=max_region_properties.MaxLocation;
                        end
                        
                        a_center=round(size(a_image)/2);
                        b_center=round(size(b_image)/2);
                        
                        dist_a=overlap_center_on_a-a_center;
                        dist_b=b_center-overlap_center_on_b;
                        
                        calculated_keypoint_offset=dist_a+dist_b;
                        calculated_keypoint_offset=[calculated_keypoint_offset(2) calculated_keypoint_offset(1)]; %convert back so offset is represented [x y] coordinate order
                    end
                    
                    stitchinfo.a_image=convertImageBitdepth(a_image, 'uint16', 'remove_offset');
                    stitchinfo.b_image=convertImageBitdepth(b_image, 'uint16', 'remove_offset');
                    stitchinfo.a_coordinates=a_coordinates;
                    stitchinfo.b_coordinates=b_coordinates;
                    stitchinfo.StageKeypointOffset=fliplr(keypoint_offset);
                    stitchinfo.stitch_scaling=stitch_scaling;
                    stitchinfo.stitch_rotationCW=stitch_rotationCW;
                    stitchinfo.correlation_b_on_a=correlation_b_on_a;
                    stitchinfo.overlapping_box_of_b_coor=[overlapping_area_on_b_coor(2,1) overlapping_area_on_b_coor(1,1) overlapping_area_on_b_coor(2,2) overlapping_area_on_b_coor(1,2)];
                    stitchinfo.overlapping_box_of_a_coor=[overlapping_area_on_a_coor(2,1) overlapping_area_on_a_coor(1,1) overlapping_area_on_a_coor(2,2) overlapping_area_on_a_coor(1,2)];
                    
                    
                case 'phaseshift'
                    
                    
                    
                case 'sift'  %at the moment works like shit.
                    match_thresh=1;
                    
                    %compress image intensities to get better performance from correlation.
                    %NOTE: This improved a lot.
                    a_image=convertImageBitdepth(a_image, 'single', 'remove_offset');
                    b_image=convertImageBitdepth(b_image, 'single', 'remove_offset');
                    
                    %                     a_image=single(imadjust(a_image, [0.1 0.70], [0 1]));
                    %                     b_image=single(imadjust(b_image, [0.1 0.70], [0 1]));
                    
                    [a_keypoints a_descriptors]=vl_sift(a_image);
                    [b_keypoints b_descriptors]=vl_sift(b_image);
                    [matches scores]=vl_ubcmatch(a_descriptors, b_descriptors, match_thresh);
                    if isempty(scores), scores=nan; end
                    best_keypoints=matches(:, scores==min(scores));
                    
                    a_alignment_keypoint=a_keypoints(:, best_keypoints(1));
                    b_alignment_keypoint=b_keypoints(:, best_keypoints(2));
                    calculated_keypoint_offset=round(a_alignment_keypoint(1:2)-b_alignment_keypoint(1:2))'; %sift returns offsets in [x y] coordinate order.
                    
                    stitchinfo.a_image=a_image;
                    stitchinfo.b_image=b_image;
                    stitchinfo.overlapping_box_of_b=[];
                    stitchinfo.correlation_b_on_a=[];
                    
            end
            pixel_offset_xy=calculated_keypoint_offset;
        end
