# Supplementary material for: Clusters of synaptic inputs on dendrites of layer 5 pyramidal cells in mouse visual cortex
Source: eLife. 2016 Jul 19;5:e09222. doi: 10.7554/eLife.09222 (PMC4951190; doi:10.7554/eLife.09222)
Supplement: Source code 1. — DOI: http://dx.doi.org/10.7554/eLife.09222.013 [file elife-09222-code1.zip › GokceEtAl2016_analysis_source/Stitcher/CompileMergeInformation.m]

function merge_struct=CompileMergeInformation(merge_info)

image_a_members=merge_info.image_a_members;
image_b_members=merge_info.image_b_members;
dominant_a_id=merge_info.dominant_a_id;
dominant_b_id=merge_info.dominant_b_id;

calculated_keypoint_offset=merge_info.calculated_keypoint_offset;

dominant_a_scaling=merge_info.dominant_a_scaling;
dominant_b_scaling=merge_info.dominant_b_scaling;
image_a_stitch_scaling=merge_info.image_a_stitch_scaling;
image_b_stitch_scaling=merge_info.image_b_stitch_scaling;
newstitch_scaling=merge_info.newstitch_scaling;

dominant_a_rotationInOldStitchCW=image_a_members(image_a_members(:,1)==dominant_a_id, 6);
dominant_b_rotationInOldStitchCW=image_b_members(image_b_members(:,1)==dominant_b_id, 6);
dominant_a_absrotationCW=merge_info.dominant_a_absrotationCW;
dominant_b_absrotationCW=merge_info.dominant_b_absrotationCW;
image_a_stitch_rotationCW=merge_info.image_a_stitch_rotationCW;
image_b_stitch_rotationCW=merge_info.image_b_stitch_rotationCW;
newstitch_rotationCW=merge_info.newstitch_rotationCW;


%calculate how much image_a and image_b stitches will be rotated.
image_a_rotationoffsetCW=image_a_stitch_rotationCW-newstitch_rotationCW;
image_b_rotationoffsetCW=image_b_stitch_rotationCW-newstitch_rotationCW;

%update member rotations
image_a_members(:, 6)=image_a_members(:, 6)+image_a_rotationoffsetCW;
image_b_members(:, 6)=image_b_members(:, 6)+image_b_rotationoffsetCW;

%update member scalings
image_a_members(:, 4:5)=image_a_members(:, 4:5).*repmat(dominant_a_scaling./newstitch_scaling, [size(image_a_members,1) 1]);
image_b_members(:, 4:5)=image_b_members(:, 4:5).*repmat(dominant_b_scaling./newstitch_scaling, [size(image_b_members,1) 1]);

%update member offset changes due to scaling change
image_a_members(:, 2:3)=image_a_members(:, 2:3).*repmat(dominant_a_scaling./newstitch_scaling, [size(image_a_members,1) 1]);
image_b_members(:, 2:3)=image_b_members(:, 2:3).*repmat(dominant_b_scaling./newstitch_scaling, [size(image_b_members,1) 1]);

%update member offset changes due to rotation change
r=sqrt(image_a_members(:,2).^2+image_a_members(:,3).^2);
quadrant=1.*(image_a_members(:,2)>=0 & image_a_members(:,3)>=0)+2.*(image_a_members(:,2)<0 & image_a_members(:,3)>=0)+3.*(image_a_members(:,2)<0 & image_a_members(:,3)<0)+4.*(image_a_members(:,2)>=0 & image_a_members(:,3)<0);
alpha=atand(abs(image_a_members(:,3)./image_a_members(:,2)));
alphaCW=(quadrant==1).*alpha+(quadrant==2).*(180-alpha)+(quadrant==3).*(180+alpha)+(quadrant==4).*(360-alpha);
beta=mod(alphaCW+image_a_rotationoffsetCW, 360);
image_a_members(:,2)=r.*cosd(beta);
image_a_members(:,3)=r.*sind(beta);
image_a_members(isnan(alpha), 2:3)=0;

r=sqrt(image_b_members(:,2).^2+image_b_members(:,3).^2);
quadrant=1.*(image_b_members(:,2)>=0 & image_b_members(:,3)>=0)+2.*(image_b_members(:,2)<0 & image_b_members(:,3)>=0)+3.*(image_b_members(:,2)<0 & image_b_members(:,3)<0)+4.*(image_b_members(:,2)>=0 & image_b_members(:,3)<0);
alpha=atand(abs(image_b_members(:,3)./image_b_members(:,2)));
alphaCW=(quadrant==1).*alpha+(quadrant==2).*(180-alpha)+(quadrant==3).*(180+alpha)+(quadrant==4).*(360-alpha);
beta=mod(alphaCW+image_b_rotationoffsetCW, 360);
image_b_members(:,2)=r.*cosd(beta);
image_b_members(:,3)=r.*sind(beta);
image_b_members(isnan(alpha), 2:3)=0;

%update member offsets       
dominant_a_anchor=[image_a_members(image_a_members(:,1)==dominant_a_id, 2) image_a_members(image_a_members(:,1)==dominant_a_id, 3)];
dominant_b_anchor=[image_b_members(image_b_members(:,1)==dominant_b_id, 2) image_b_members(image_b_members(:,1)==dominant_b_id, 3)];
            
%calculate coordinate of anchor of dominant b when merged onto image a
dominant_b_anchor_on_a=dominant_a_anchor+calculated_keypoint_offset;
%calculate coordinate of anchor of image b when merged onto image a
image_b_anchor_on_a=dominant_b_anchor_on_a-dominant_b_anchor;
image_b_members(:, 2)=image_b_members(:, 2)+image_b_anchor_on_a(1);
image_b_members(:, 3)=image_b_members(:, 3)+image_b_anchor_on_a(2);

%store everything
merge_struct.MembersImageA=sortrows(image_a_members);
merge_struct.MembersImageB=sortrows(image_b_members);
merge_struct.Members=sortrows([image_a_members; image_b_members]);
merge_struct.Dominants=[dominant_a_id dominant_b_id];
merge_struct.StitchScalingXY=newstitch_scaling;
merge_struct.StitchRotationCW=newstitch_rotationCW;
merge_struct.KeypointOffsetXY=calculated_keypoint_offset;

end
