# Supplementary material for: Clusters of synaptic inputs on dendrites of layer 5 pyramidal cells in mouse visual cortex
Source: eLife. 2016 Jul 19;5:e09222. doi: 10.7554/eLife.09222 (PMC4951190; doi:10.7554/eLife.09222)
Supplement: Source code 1. — DOI: http://dx.doi.org/10.7554/eLife.09222.013 [file elife-09222-code1.zip › GokceEtAl2016_analysis_source/Stitcher/ComputeMergers.m]

function mergers=ComputeMergers(distance_matrix, pair_cases)
%pair_cases: 4=xyz change; 1=no change; 2=only z change; 3=no z change, but xy;
%cases of merging: 1 2 3 4

num_tiles=size(distance_matrix, 1); %distance matrix is the distance of each tile to other. so size is num_tiles X num_tiles

distance_matrix_bak=distance_matrix;
pair_cases_bak=pair_cases;

mergers=nan(num_tiles, 4);
dominants_matrix=triu(repmat(1:num_tiles, [size(distance_matrix, 2) 1]), 1);
dominants_matrix(dominants_matrix==0)=NaN;

nan(size(distance_matrix));

for curr_case=[1 2 3 4]
    
    [row col]=find(pair_cases==curr_case);
    priority_pairs=[row col];
    while ~isempty(priority_pairs)
        
        pairs_linear_indices=sub2ind(size(distance_matrix), priority_pairs(:, 1), priority_pairs(:, 2));
        priority_distances=distance_matrix(pairs_linear_indices);
        min_distance=min(priority_distances);
        min_priority_dist_pair_lin=pairs_linear_indices(priority_distances==min_distance);
        pair=[NaN NaN];
        [pair(1) pair(2)]=ind2sub(size(distance_matrix), min_priority_dist_pair_lin(1)); %with current upper right structure of the distance matrix, pair(1) has always smaller id.

        
        
        b2rest_case=nansum([pair_cases(:, pair(2)) pair_cases(pair(2), :)'], 2); b2rest_case(b2rest_case==0)=NaN;
        b2rest_dist=nansum([distance_matrix(:, pair(2)) distance_matrix(pair(2), :)'], 2); b2rest_dist(isnan(b2rest_case))=NaN;

        b2rest_case_bak=nansum([pair_cases_bak(:, pair(2)) pair_cases_bak(pair(2), :)'], 2); b2rest_case_bak(b2rest_case_bak==0)=NaN;
        b2rest_dist_bak=nansum([distance_matrix_bak(:, pair(2)) distance_matrix_bak(pair(2), :)'], 2); b2rest_dist_bak(isnan(b2rest_case_bak))=NaN;
        
        if pair(2)<=num_tiles
            dominants(2)=pair(2);
            b2rest_dom=ones(size(b2rest_case_bak))*pair(2);
        else
            dominants(2)=dominants_matrix(pair(1), pair(2));
            b2rest_dom=dominants_matrix(1:pair(2), pair(2));
            b2rest_dom_temprow=dominants_matrix(pair(2), pair(2)+1:end);
            b2rest_dom_row=b2rest_dom(b2rest_dom_temprow);
            b2rest_dom=[b2rest_dom; b2rest_dom_row];
        end
        
        
        
        a2rest_case=nansum([pair_cases(:, pair(1)) pair_cases(pair(1), :)'], 2); a2rest_case(a2rest_case==0)=NaN;
        a2rest_dist=nansum([distance_matrix(:, pair(1)) distance_matrix(pair(1), :)'], 2); a2rest_dist(isnan(a2rest_case))=NaN;

        a2rest_case_bak=nansum([pair_cases_bak(:, pair(1)) pair_cases_bak(pair(1), :)'], 2); a2rest_case_bak(a2rest_case_bak==0)=NaN;
        a2rest_dist_bak=nansum([distance_matrix_bak(:, pair(1)) distance_matrix_bak(pair(1), :)'], 2); a2rest_dist_bak(isnan(a2rest_case_bak))=NaN;
        
        if pair(1)<=num_tiles
            dominants(1)=pair(1);
            a2rest_dom=ones(size(a2rest_case_bak))*pair(1);
        else
            dominants(1)=dominants_matrix(dominants(2), pair(1));
            a2rest_dom=dominants_matrix(1:pair(1), pair(1));
            a2rest_dom_temprow=dominants_matrix(pair(1), pair(1)+1:end);
            a2rest_dom_row=a2rest_dom(a2rest_dom_temprow);
            a2rest_dom=[a2rest_dom; a2rest_dom_row];
        end
        
        
        
        merge_case=nan(size(a2rest_case));
        merge_case_bak=nan(size(a2rest_case));
        merge_dist=nan(size(a2rest_case));
        merge_dist_bak=nan(size(a2rest_case));
        merge_dominant=nan(size(a2rest_case));
        merge_dominant_tempindex=nan(size(a2rest_case));
        
        
        
        merge_case(a2rest_case<b2rest_case)=a2rest_case(a2rest_case<b2rest_case);
        merge_dist(a2rest_case<b2rest_case)=a2rest_dist(a2rest_case<b2rest_case);
        
        merge_case_bak(a2rest_case_bak<b2rest_case_bak)=a2rest_case_bak(a2rest_case_bak<b2rest_case_bak);
        merge_dist_bak(a2rest_case_bak<b2rest_case_bak)=a2rest_dist_bak(a2rest_case_bak<b2rest_case_bak);
        
        merge_dominant(a2rest_case_bak<b2rest_case_bak)=a2rest_dom(a2rest_case_bak<b2rest_case_bak);

        
        
        merge_case(b2rest_case<a2rest_case)=b2rest_case(b2rest_case<a2rest_case);
        merge_dist(b2rest_case<a2rest_case)=b2rest_dist(b2rest_case<a2rest_case);
        
        merge_case_bak(b2rest_case_bak<a2rest_case_bak)=b2rest_case_bak(b2rest_case_bak<a2rest_case_bak);
        merge_dist_bak(b2rest_case_bak<a2rest_case_bak)=b2rest_dist_bak(b2rest_case_bak<a2rest_case_bak);
        
        merge_dominant(b2rest_case_bak<a2rest_case_bak)=b2rest_dom(b2rest_case_bak<a2rest_case_bak);

        
        
        merge_case(a2rest_case==b2rest_case)=a2rest_case(a2rest_case==b2rest_case);
        merge_dist(a2rest_case==b2rest_case)=min([a2rest_dist(a2rest_case==b2rest_case) b2rest_dist(b2rest_case==a2rest_case)], [], 2);

        merge_case_bak(a2rest_case_bak==b2rest_case_bak)=a2rest_case_bak(a2rest_case_bak==b2rest_case_bak);
        merge_dist_bak(a2rest_case_bak==b2rest_case_bak)=min([a2rest_dist_bak(a2rest_case_bak==b2rest_case_bak) b2rest_dist_bak(b2rest_case_bak==a2rest_case_bak)], [], 2);
        
        [~, merge_dominant_tempindex(a2rest_case_bak==b2rest_case_bak)]=min([a2rest_dist_bak(a2rest_case_bak==b2rest_case_bak) b2rest_dist_bak(b2rest_case_bak==a2rest_case_bak)], [], 2);
        merge_dominant(a2rest_case_bak==b2rest_case_bak & merge_dominant_tempindex==1)=a2rest_dom(a2rest_case_bak==b2rest_case_bak & merge_dominant_tempindex==1);
        merge_dominant(a2rest_case_bak==b2rest_case_bak & merge_dominant_tempindex==2)=b2rest_dom(a2rest_case_bak==b2rest_case_bak & merge_dominant_tempindex==2);
        merge_dominant(merge_dominant==0)=NaN;
        
        merge_dominant(pair(1))=dominants(2);
        merge_dominant(pair(2))=dominants(1);
        
        
        
        
        pair_cases=[pair_cases merge_case];
        pair_cases=[pair_cases; nan([1 size(pair_cases, 2)])];
        pair_cases(:, pair(1))=NaN;
        pair_cases(:, pair(2))=NaN;
        pair_cases(pair(1), :)=NaN;
        pair_cases(pair(2), :)=NaN;
        
        pair_cases_bak=[pair_cases_bak merge_case_bak];
        pair_cases_bak=[pair_cases_bak; nan([1 size(pair_cases_bak, 2)])];
        
        distance_matrix=[distance_matrix merge_dist];
        distance_matrix=[distance_matrix; nan([1 size(distance_matrix, 2)])];
        distance_matrix(:, pair(1))=NaN;
        distance_matrix(:, pair(2))=NaN;
        distance_matrix(pair(1), :)=NaN;
        distance_matrix(pair(2), :)=NaN;
        
        distance_matrix_bak=[distance_matrix_bak merge_dist_bak];
        distance_matrix_bak=[distance_matrix_bak; nan([1 size(distance_matrix_bak, 2)])];

        
        dominants_matrix=[dominants_matrix merge_dominant];
        dominants_matrix=[dominants_matrix; nan([1 size(dominants_matrix,2)])];

        mergers=[mergers; pair dominants];

        [row col]=find(pair_cases==curr_case);
        priority_pairs=[row col];
    end
end

end
