# Supplementary material for: Clusters of synaptic inputs on dendrites of layer 5 pyramidal cells in mouse visual cortex
Source: eLife. 2016 Jul 19;5:e09222. doi: 10.7554/eLife.09222 (PMC4951190; doi:10.7554/eLife.09222)
Supplement: Source code 1. — DOI: http://dx.doi.org/10.7554/eLife.09222.013 [file elife-09222-code1.zip › GokceEtAl2016_analysis_source/Stitcher/CreateDistanceMatrix.m]

function [distance_matrix pair_cases]=CreateDistanceMatrix(tiles_data)
        %since this function is 2D only, get rid of the z coor data if it's below a threshold
        %(belonging to the same segment but a different focal point)
        %pair_cases: 4=xyz change; 1=no change; 2=only z change; 3=no z change, but xy; 
        
        num_tiles=length(tiles_data);
        
        distance_matrix=nan(num_tiles);
        pair_cases=nan(num_tiles);
        
        for k=1:num_tiles
            for l=k+1:num_tiles
                coor1=tiles_data(k).StageCoordinatesXYZ_m + [tiles_data(k).GalvoCoordinatesXY_m 0];
                coor2=tiles_data(l).StageCoordinatesXYZ_m + [tiles_data(k).GalvoCoordinatesXY_m 0];
                
                if coor1(3)==coor2(3) && coor1(1)==coor2(1) && coor1(2)==coor2(2) % no change
                    pair_case=1;
                elseif coor1(3)~=coor2(3) && coor1(1)==coor2(1) && coor1(2)==coor2(2) % only z change
                    pair_case=2;
                elseif coor1(3)==coor2(3) && (coor1(1)~=coor2(1) || coor1(2)~=coor2(2)) % no z change, but xy
                    pair_case=3;
                else                                                                     % xyz change
                    pair_case=4; 
                end
                
                diff=coor1-coor2;

                dist=sqrt(sum(diff.^2));
                
                distance_matrix(k,l)=dist;
                pair_cases(k,l)=pair_case;
            end
        end
    end
