# Supplementary material for: Clusters of synaptic inputs on dendrites of layer 5 pyramidal cells in mouse visual cortex
Source: eLife. 2016 Jul 19;5:e09222. doi: 10.7554/eLife.09222 (PMC4951190; doi:10.7554/eLife.09222)
Supplement: Source code 1. — DOI: http://dx.doi.org/10.7554/eLife.09222.013 [file elife-09222-code1.zip › GokceEtAl2016_analysis_source/Stitcher/GetMaximaFromBoundedCorrMatrix.m]

 function max_region_properties=GetMaximaFromBoundedCorrMatrix(corr_matrix, boundary)
            boun_top=boundary(1);
            boun_bottom=boundary(2);
            boun_left=boundary(3);
            boun_right=boundary(4);
            
            crude_corr_matrix=CrudifyMatrix(corr_matrix, 10);
            bounded_crude_corr_matrix=crude_corr_matrix(boun_top:boun_bottom, boun_left:boun_right);
            crude_values=sort(unique(bounded_crude_corr_matrix), 'descend');
            max_regions=false(size(bounded_crude_corr_matrix));
            max_regions(bounded_crude_corr_matrix==crude_values(1))=1;
            
            bounded_corr_matrix=corr_matrix(boun_top:boun_bottom, boun_left:boun_right);
            max_region_properties=regionprops(max_regions, bounded_corr_matrix, 'MaxIntensity', 'PixelList');
            
            for m=1:length(max_region_properties)
                max_intensity=max_region_properties(m).MaxIntensity;
                pixel_list=max_region_properties(m).PixelList;
                
                %correct offset of pixel indexes for whole correlation matrix, still it is in bounded
                %matrix coordinates. Also flip matrix so that y coordinate is in first column.
                pixel_list=[pixel_list(:, 2)+boun_top-1 pixel_list(:, 1)+boun_left-1];
                lin_pixel_list=sub2ind(size(corr_matrix), pixel_list(:, 1), pixel_list(:, 2));
                
                %get the max location
                pixel_id=find(corr_matrix(lin_pixel_list)==max_intensity);
                if length(pixel_id)==1
                    [max_location(1) max_location(2)]=ind2sub(size(corr_matrix), lin_pixel_list(pixel_id));
                else
                    [max_location(:, 1) max_location(:, 2)]=ind2sub(size(corr_matrix), lin_pixel_list(pixel_id));
                    max_location=round(mean(max_location, 1));
                end
                max_region_properties(m).MaxLocation=max_location;
            end
            
        end
