# Supplementary material for: Clusters of synaptic inputs on dendrites of layer 5 pyramidal cells in mouse visual cortex
Source: eLife. 2016 Jul 19;5:e09222. doi: 10.7554/eLife.09222 (PMC4951190; doi:10.7554/eLife.09222)
Supplement: Source code 1. — DOI: http://dx.doi.org/10.7554/eLife.09222.013 [file elife-09222-code1.zip › GokceEtAl2016_analysis_source/Stitcher/RecalculateMerges.m]

function merges=RecalculateMerges(tiles_data, mergers, keypoint_offsets)

num_tiles=length(tiles_data);

merges=struct('MembersImageA', {}, 'MembersImageB', {}, 'Members', {}, 'Dominants', {}, 'StitchScalingXY', {}, 'StitchRotationCW', {}, 'KeypointOffsetXY', {});

for k=num_tiles+1:length(mergers)
    stitch_members=mergers(k, 1:2);
    
    %get member information
    if stitch_members(1)<=num_tiles
        image_a_members_id=stitch_members(1);
        image_a_members_xoffset=0;
        image_a_members_yoffset=0;
        image_a_members_scalingfactorXY=[1 1];
        image_a_members_rotationCW=0;
        
        image_a_members=[image_a_members_id image_a_members_xoffset image_a_members_yoffset image_a_members_scalingfactorXY image_a_members_rotationCW];
        image_a_stitch_rotationCW=tiles_data(stitch_members(1)).ImageRotationCW_deg;
        image_a_stitch_scaling=tiles_data(stitch_members(1)).ImageScaleXY_mPerpixel;
    else
        image_a_members=merges(stitch_members(1)).Members;
        image_a_stitch_rotationCW=merges(stitch_members(1)).StitchRotationCW;
        image_a_stitch_scaling=merges(stitch_members(1)).StitchScalingXY;
    end
    
    if stitch_members(2)<=num_tiles
        image_b_members_id=stitch_members(2);
        image_b_members_xoffset=0;
        image_b_members_yoffset=0;
        image_b_members_scalingfactorXY=[1 1];
        image_b_members_rotationCW=0;
        
        image_b_members=[image_b_members_id image_b_members_xoffset image_b_members_yoffset image_b_members_scalingfactorXY image_b_members_rotationCW];
        image_b_stitch_rotationCW=tiles_data(stitch_members(2)).ImageRotationCW_deg;
        image_b_stitch_scaling=tiles_data(stitch_members(2)).ImageScaleXY_mPerpixel;
    else
        image_b_members=merges(stitch_members(2)).Members;
        image_b_stitch_rotationCW=merges(stitch_members(2)).StitchRotationCW;
        image_b_stitch_scaling=merges(stitch_members(2)).StitchScalingXY;
    end
        
    dominant_a_id=mergers(k, 3);
    dominant_b_id=mergers(k, 4);
    dominant_a_struct=tiles_data(dominant_a_id);
    dominant_b_struct=tiles_data(dominant_b_id);
    
    a_image_absrotationCW=dominant_a_struct.ImageRotationCW_deg;
    a_image_scaling=round(dominant_a_struct.ImageScaleXY_mPerpixel*1e9)/1e9; %round to 1nm
    b_image_scaling=round(dominant_b_struct.ImageScaleXY_mPerpixel*1e9)/1e9; %round to 1nm
    stitch_scaling=min([a_image_scaling; b_image_scaling], [], 1);
    stitch_rotationCW=a_image_absrotationCW;
    
    merge_info.image_a_members=image_a_members;
    merge_info.image_b_members=image_b_members;
    merge_info.calculated_keypoint_offset=keypoint_offsets(k-num_tiles,:);
    merge_info.dominant_a_absrotationCW=dominant_a_struct.ImageRotationCW_deg;
    merge_info.dominant_b_absrotationCW=dominant_b_struct.ImageRotationCW_deg;
    merge_info.dominant_a_scaling=dominant_a_struct.ImageScaleXY_mPerpixel;
    merge_info.dominant_b_scaling=dominant_b_struct.ImageScaleXY_mPerpixel;
    merge_info.dominant_a_id=dominant_a_id;
    merge_info.dominant_b_id=dominant_b_id;
    merge_info.image_a_stitch_rotationCW=image_a_stitch_rotationCW;
    merge_info.image_b_stitch_rotationCW=image_b_stitch_rotationCW;
    merge_info.image_a_stitch_scaling=image_a_stitch_scaling;
    merge_info.image_b_stitch_scaling=image_b_stitch_scaling;
    merge_info.newstitch_scaling=stitch_scaling;
    merge_info.newstitch_rotationCW=stitch_rotationCW;
    
    merge_struct=CompileMergeInformation(merge_info);
    merges(k)=merge_struct;
    
end

%merges(1:num_tiles)=[];

end
