# Supplementary material for: Clusters of synaptic inputs on dendrites of layer 5 pyramidal cells in mouse visual cortex
Source: eLife. 2016 Jul 19;5:e09222. doi: 10.7554/eLife.09222 (PMC4951190; doi:10.7554/eLife.09222)
Supplement: Source code 1. — DOI: http://dx.doi.org/10.7554/eLife.09222.013 [file elife-09222-code1.zip › GokceEtAl2016_analysis_source/Stitcher/RenderMergedImageHdf5.m]

function [rendered_image render_member_info]=RenderMergedImageHdf5(hHDF5, Tiles2Merge_Locations, merge_data, final_scaling, final_rotationCW, method, varargin)
%varargin:	'Tiles2Merge_SelectionMask', selection
%           'LowIntensityGating'
%           'Trim'
%           'MemoryEfficientRoutine'
%           'Bitdepth'


if any(strcmp(varargin, 'LowIntensityGating')) %converts pixels under a certain value to nan, so better merge picture
    low_intensity_gate=varargin{find(strcmp('LowIntensityGating', varargin))+1};
else
    low_intensity_gate=0;
end

if any(strcmp(varargin, 'Trim')) %trims tiles before rendering, trim=[Left Right Top Bottom]
    trim=varargin{find(strcmp('Trim', varargin))+1};
else
    trim=[0 0 0 0];
end
trim_left=trim(1);
trim_right=trim(2);
trim_top=trim(3);
trim_bottom=trim(4);

if any(strcmp(varargin, 'MemoryEfficientRoutine'))
    memory_efficiency_selection=1;
    low_intensity_gate=0;
else
    memory_efficiency_selection=0;
end

if any(strcmp(varargin, 'Bitdepth'))
    bitdepth=varargin{find(strcmp('Bitdepth', varargin))+1};
else
    bitdepth=16;
end

image_members=merge_data.Members;
stitch_scaling=merge_data.StitchScalingXY;
stitch_rotationCW=merge_data.StitchRotationCW;

id_list=image_members(:,1);
x_offset_list=image_members(:,2);
y_offset_list=image_members(:,3);
scaling_factor_list=image_members(:,4:5);
rotationCW_list=image_members(:,6);

rotation_offsetCW=stitch_rotationCW-final_rotationCW;
final_rotationCW_list=mod(rotationCW_list+rotation_offsetCW, 360);
final_scaling_factor_list=repmat(stitch_scaling, [size(scaling_factor_list, 1) 1])./scaling_factor_list./repmat(final_scaling, [size(scaling_factor_list, 1) 1]);


%correct images for scaling and rotation
image_size_list_pre_transformation=zeros(length(id_list), 2);
image_size_list_post_transformation=zeros(length(id_list), 2);
images=cell(length(id_list));
for i=1:length(id_list)
        if any(strcmp(varargin, 'Tiles2Merge_SelectionMask'))
            selection=varargin{find(strcmp('Tiles2Merge_SelectionMask', varargin))+1};
            image=hHDF5.readData(Tiles2Merge_Locations{id_list(i)}, 'Selection', 'hyperslab', selection);
        else
            image=hHDF5.readData(Tiles2Merge_Locations{id_list(i)});
        end
    
    image_size_list_pre_transformation(i, :)=size(image);
    
    image=image(1+trim_top:end-trim_bottom, 1+trim_left:end-trim_right); %trim
    
    if ~isequal(final_scaling_factor_list(i, :), [1 1])
        image_newsize=round(size(image).*fliplr(final_scaling_factor_list(i,:)));
        image=imresize(image, image_newsize, 'bicubic');
    end
    if final_rotationCW_list(i)~=0
        image=imrotate(image, -(final_rotationCW_list(i)), 'bicubic'); %image rotation is in CW but imrotate rotates CCW
        image(image==0)=NaN; %padded zeros to nan
    end
    
    images{i}=image;
    image_size_list_post_transformation(i, :)=size(image);
    
end

%correct offsets for trim
x_offset_list=x_offset_list+((trim_left-trim_right)/2);
y_offset_list=y_offset_list+((trim_top-trim_bottom)/2);

%correct offsets for scaling and rotation
x_offset_list=x_offset_list.*stitch_scaling(1)./final_scaling(1);
y_offset_list=y_offset_list.*stitch_scaling(2)./final_scaling(2);

r=sqrt(x_offset_list.^2+y_offset_list.^2);
quadrant=1.*(x_offset_list>=0 & y_offset_list>=0)+2.*(x_offset_list<0 & y_offset_list>=0)+3.*(x_offset_list<0 & y_offset_list<0)+4.*(x_offset_list>=0 & y_offset_list<0);
alpha=atand(abs(y_offset_list./x_offset_list));
alphaCW=(quadrant==1).*alpha+(quadrant==2).*(180-alpha)+(quadrant==3).*(180+alpha)+(quadrant==4).*(360-alpha);
beta=mod(alphaCW+rotation_offsetCW, 360);
x_offset_list=r.*cosd(beta);
y_offset_list=r.*sind(beta);
x_offset_list(isnan(alpha))=0; %if both x and y are 0, then y/x=Nan. otherwise zeros are handled.
y_offset_list(isnan(alpha))=0;


% offset list is for image centers. adjust for origin.
x_offset_list=x_offset_list-(image_size_list_post_transformation(:, 2)/2);
y_offset_list=y_offset_list-(image_size_list_post_transformation(:, 1)/2);

% correct for negative offset and redundant offset translation
x_offset_list=x_offset_list-min(x_offset_list);
y_offset_list=y_offset_list-min(y_offset_list);

% round offsets to come back to discrete reality
x_offset_list=round(x_offset_list);
y_offset_list=round(y_offset_list);

% calculate canvas size
tile_extents=[y_offset_list x_offset_list]+image_size_list_post_transformation;
max_extents=max(tile_extents, [], 1);


if memory_efficiency_selection==1
    
    canvas=zeros(max_extents);
    tile_fill=false(max_extents);
    
    % fill the canvas
    for j=1:length(id_list)
        tile_image=double(images{j});
        tile_image_size=size(tile_image);
        
        tile_x_offset=x_offset_list(j);
        tile_y_offset=y_offset_list(j);
        
        boun_top=tile_y_offset+1;
        boun_bottom=tile_y_offset+tile_image_size(1);
        boun_left=tile_x_offset+1;
        boun_right=tile_x_offset+tile_image_size(2);
        
        canvas_layer_fill_status=squeeze(any(any(tile_fill(boun_top:boun_bottom, boun_left:boun_right, :)~=0))); %1 layer full 0 layer free
        
        if  any(canvas_layer_fill_status==0) %then canvas is still empty at location at some layer
            empty_layer_index=find(canvas_layer_fill_status==0, 1, 'first');
            tile_fill(boun_top:boun_bottom, boun_left:boun_right, empty_layer_index)=~isnan(tile_image);
        else %then already there's a tile, make a new layer on canvas and paste tile there
            tile_fill(:, :, end+1)=0;
            tile_fill(boun_top:boun_bottom, boun_left:boun_right, end)=~isnan(tile_image);
        end

        tile_image(isnan(tile_image))=0;
        
        switch method
            case 'mean'
                canvas(boun_top:boun_bottom, boun_left:boun_right)=canvas(boun_top:boun_bottom, boun_left:boun_right)+tile_image;
            case 'max'
                canvas(boun_top:boun_bottom, boun_left:boun_right)=max(canvas(boun_top:boun_bottom, boun_left:boun_right), tile_image);
            case 'or'
                canvas(boun_top:boun_bottom, boun_left:boun_right)=canvas(boun_top:boun_bottom, boun_left:boun_right) | tile_image;
        end
        
    end

    switch method %after looping is finished acquire image
        case 'mean'
            tile_nums=sum(tile_fill, 3); %count number of tiles at each pixel
            rendered_image=canvas./tile_nums;
        case {'max', 'or'}
            rendered_image=canvas;
    end
    
    rendered_image(isnan(rendered_image))=0;
    rendered_image=convertImageBitdepth(rendered_image, bitdepth, 'remove_offset', 'spread_intensity');
    
    
elseif memory_efficiency_selection==0
    
    canvas=nan(max_extents);
    
    % fill the canvas
    for j=1:length(id_list)
        tile_image=images{j};
        tile_image_size=size(tile_image);
        
        %low intensity rejection%%%%%%%%%%
        tile_minval=min(min(tile_image));
        tile_maxval=max(max(tile_image));
        tile_valrange=tile_maxval-tile_minval;
        low_intensity_threshold=(tile_valrange*low_intensity_gate)+tile_minval;
        tile_image(tile_image<=low_intensity_threshold)=NaN;
        %%%%%%%%%%%%%%%%%%%%%%%%%%%%%%%%%%
        
        tile_x_offset=x_offset_list(j);
        tile_y_offset=y_offset_list(j);
        
        boun_top=tile_y_offset+1;
        boun_bottom=tile_y_offset+tile_image_size(1);
        boun_left=tile_x_offset+1;
        boun_right=tile_x_offset+tile_image_size(2);
        
        canvas_layer_fill_status=squeeze(any(any(~isnan(canvas(boun_top:boun_bottom, boun_left:boun_right, :))))); %1 layer full 0 layer free
        
        if  any(canvas_layer_fill_status==0) %then canvas is still empty at location at some layer
            empty_layer_index=find(canvas_layer_fill_status==0, 1, 'first');
            canvas(boun_top:boun_bottom, boun_left:boun_right, empty_layer_index)=tile_image;
        else %then already there's a tile, make a new layer on canvas and paste tile there
            canvas(:, :, end+1)=NaN;
            canvas(boun_top:boun_bottom, boun_left:boun_right, end)=tile_image;
        end
    end
    
    switch method
        case 'mean'
            rendered_image=nanmean(canvas,3);
        case 'median'
            rendered_image=nanmedian(canvas,3);
        case 'max'
            rendered_image=max(canvas,[],3);
        case 'or'
            canvas(isnan(canvas))=0;
            rendered_image=any(canvas, 3);
    end
    
    
    
end
rendered_image(isnan(rendered_image))=0;
rendered_image=convertImageBitdepth(rendered_image, bitdepth, 'remove_offset', 'spread_intensity');
render_member_info=[id_list x_offset_list y_offset_list final_scaling_factor_list final_rotationCW_list fliplr(image_size_list_pre_transformation) fliplr(image_size_list_post_transformation) repmat(trim, [length(id_list) 1])];


end
