# Supplementary material for: Clusters of synaptic inputs on dendrites of layer 5 pyramidal cells in mouse visual cortex
Source: eLife. 2016 Jul 19;5:e09222. doi: 10.7554/eLife.09222 (PMC4951190; doi:10.7554/eLife.09222)
Supplement: Source code 1. — DOI: http://dx.doi.org/10.7554/eLife.09222.013 [file elife-09222-code1.zip › GokceEtAl2016_analysis_source/Stitcher/StitcherGUI.m]

function user_keypoint_offset=StitcherGUI(hHDF5, Tiles2Merge_Locations, keypoint_offset, stitchinfo, temp_merge_info)
%by Onur Gokce, 2013, onurgokce@gmail.com    


% visible stuff
% image a, image b, correlation matrix, alignment locations
% marked, overlapping region, stitched result

% interferance options
% put new alignment keypoint on correlation matrix, move
% image b up/down/left/right, skip/accept, no overlap


hFigure=findobj(0, 'Tag', 'StitcherGUI');

if isempty(hFigure)
    %create figure window
    hFigure=CreateStitcherGUI;
end


a_image=stitchinfo.a_image;
b_image=stitchinfo.b_image;
correlation_b_on_a=stitchinfo.correlation_b_on_a;
overlapping_box_of_a_coor=stitchinfo.overlapping_box_of_a_coor;
overlapping_box_of_b_coor=stitchinfo.overlapping_box_of_b_coor;

temp_keypoint_offset=keypoint_offset;

stitch_scaling=stitchinfo.stitch_scaling;
stitch_rotation=stitchinfo.stitch_rotationCW;

[a_stitched_patch  a_patch_info]=RenderMergedImageHdf5(hHDF5, Tiles2Merge_Locations, temp_merge_info.image_a_members, stitch_scaling, stitch_rotation, 'max', 'LowIntensityGating', 0.01, 'MemoryEfficientRoutine');
[b_stitched_patch  b_patch_info]=RenderMergedImageHdf5(hHDF5, Tiles2Merge_Locations, temp_merge_info.image_b_members, stitch_scaling, stitch_rotation, 'max', 'LowIntensityGating', 0.01, 'MemoryEfficientRoutine');

temp_merge_info.dominant_a_size=size(a_image);
temp_merge_info.dominant_b_size=size(b_image);
temp_merge_info.a_patch_info=a_patch_info;
temp_merge_info.b_patch_info=b_patch_info;

setappdata(hFigure, 'ImageA', a_image);
setappdata(hFigure, 'ImageB', b_image);
setappdata(hFigure, 'StitchedPatchA', a_stitched_patch);
setappdata(hFigure, 'StitchedPatchB', b_stitched_patch);
setappdata(hFigure, 'TempKeypointOffset', temp_keypoint_offset);
setappdata(hFigure, 'KeypointOffset', keypoint_offset);
setappdata(hFigure, 'TempMergeInfo', temp_merge_info);


handles=getappdata(hFigure, 'AxesHandles');
hImageA=handles.hImageA;
hImageB=handles.hImageB;
hCorrBonA=handles.hCorrBonA;
hOverlapScheme=handles.hOverlapScheme;
hMergedImage=handles.hMergedImage;
hBigPicture=handles.hBigPicture;
hACoor=handles.hACoor;
hBCoor=handles.hBCoor;
hKeyPtOffsetX=handles.hKeyPtOffsetX;
hKeyPtOffsetY=handles.hKeyPtOffsetY;


set(hACoor, 'String', ['a:' num2str(temp_merge_info.dominant_a_id) ':' num2str(stitchinfo.a_coordinates*1e6)]);
set(hBCoor, 'String', ['b:' num2str(temp_merge_info.dominant_b_id) ':' num2str(stitchinfo.b_coordinates*1e6)]);
set(hKeyPtOffsetX, 'String', num2str(temp_keypoint_offset(1)));
set(hKeyPtOffsetY, 'String', num2str(temp_keypoint_offset(2)));

if isequal(stitchinfo.a_coordinates(1:2),stitchinfo.b_coordinates(1:2)) && ~isequal(temp_keypoint_offset, [0 0])
   set(hKeyPtOffsetX, 'BackgroundColor', 'y');
   set(hKeyPtOffsetY, 'BackgroundColor', 'y');
else
    set(hKeyPtOffsetX, 'BackgroundColor', [0.7 0.7 0.7]);
   set(hKeyPtOffsetY, 'BackgroundColor', [0.7 0.7 0.7]);
end


merged_image=MergeImages(a_image, b_image, temp_keypoint_offset);
big_picture=DrawBigPicture(a_stitched_patch, b_stitched_patch, temp_merge_info, temp_keypoint_offset);
OverlapRegionOfQuadrilaterals(size(a_image), size(b_image), fliplr(temp_keypoint_offset), hOverlapScheme);


overlap_box_size=[overlapping_box_of_a_coor(4)-overlapping_box_of_a_coor(3) overlapping_box_of_a_coor(2)-overlapping_box_of_a_coor(1)];
imagesc(a_image, 'Parent', hImageA);
imagesc(b_image, 'Parent', hImageB);
rectangle('Position', [overlapping_box_of_a_coor(3) overlapping_box_of_a_coor(1) overlap_box_size(1) overlap_box_size(2)], 'Parent', hImageA, 'LineWidth', 1, 'EdgeColor', 'r');
rectangle('Position', [overlapping_box_of_b_coor(3) overlapping_box_of_b_coor(1) overlap_box_size(1) overlap_box_size(2)], 'Parent', hImageB, 'LineWidth', 1, 'EdgeColor', 'r');

correlation_b_on_a=ind2rgb(convertImageBitdepth(correlation_b_on_a, 8, 'spread_intensity'), colormap(jet(256)));
image(correlation_b_on_a, 'Parent', hCorrBonA);
imagesc(big_picture, 'Parent', hBigPicture);
imagesc(merged_image, 'Parent', hMergedImage);

RestoreAxesProperties;
colormap('pink');

uiwait;
user_keypoint_offset=getappdata(hFigure, 'UserKeypointOffset');
if strcmp(user_keypoint_offset, 'quit')
    delete(hFigure);
end

    function [hFigure handles]=CreateStitcherGUI()
        
        window_dimensions=[1600 600];
        window_offset=[100 100];
        margins=[10 10];
        item_height=20;
        num_column=7;
        image_size=[200 200];
        font_size=16;
        
        
        hFigure=figure(...
            'Tag', 'StitcherGUI',...
            'CloseRequestFcn', @shutdown,...
            'Units','pixels',...
            'Resize', 'off',...
            'Position', [window_offset window_dimensions]);
        
        position=PanelPlacement(1, [1 9]);
        hImageA=axes(...
            'Parent', hFigure,...
            'Units', 'pixels',...
            'Position', [position(1) position(2) image_size(1) image_size(2)],...
            'YDir', 'normal'...
            );
        
        position=PanelPlacement(2, [1 9]);
        hImageB=axes(...
            'Parent', hFigure,...
            'Units', 'pixels',...
            'Position', [position(1) position(2) image_size(1) image_size(2)],...
            'YDir', 'normal'...
            );
        
        position=PanelPlacement(1, [10 18]);
        hCorrBonA=axes(...
            'Parent', hFigure,...
            'Units', 'pixels',...
            'Position', [position(1) position(2) image_size(1) image_size(2)],...
            'YDir', 'normal'...
           );
        
        position=PanelPlacement(2, [10 18]);
        hOverlapScheme=axes(...
            'Parent', hFigure,...
            'Units', 'pixels',...
            'Position', [position(1) position(2) image_size(1) image_size(2)],...
            'YDir', 'reverse'...
            );

        position=PanelPlacement([4 5], [1 18]);
        hMergedImage=axes(...
            'Parent', hFigure,...
            'Units', 'pixels',...
            'Position', [position(1) position(2) 400 400],...
            'YDir', 'normal'...
           );
        
        position=PanelPlacement([6 7], [1 18]);
        hBigPicture=axes(...
            'Parent', hFigure,...
            'Units', 'pixels',...
            'Position', [position(1) position(2) 400 400],...
            'YDir', 'normal'...
           );
        
        hAcceptButton=uicontrol(...
            'Style', 'pushbutton',...
            'String', 'Accept',...
            'Parent', hFigure,...
            'Units', 'pixels',...
            'Position', PanelPlacement(3, 11),...
            'BusyAction', 'cancel',...
            'Interruptible', 'off',...
            'ForegroundColor', [0 0 0],...
            'HorizontalAlignment', 'left',...
            'FontUnits', 'pixels',...
            'FontSize', font_size,...
            'Callback', @AcceptButton_Callback);
        
        hUpButton=uicontrol(...
            'Tag', 'up',...
            'Style', 'pushbutton',...
            'String', 'Up',...
            'Parent', hFigure,...
            'Units', 'pixels',...
            'Position', PanelPlacement(3, 12),...
            'BusyAction', 'cancel',...
            'Interruptible', 'off',...
            'ForegroundColor', [0 0 0],...
            'HorizontalAlignment', 'left',...
            'FontUnits', 'pixels',...
            'FontSize', font_size,...
            'Callback', @MoveButton_Callback);
        
        
        hDownButton=uicontrol(...
            'Tag', 'down',...
            'Style', 'pushbutton',...
            'String', 'Down',...
            'Parent', hFigure,...
            'Units', 'pixels',...
            'Position', PanelPlacement(3, 13),...
            'BusyAction', 'cancel',...
            'Interruptible', 'off',...
            'ForegroundColor', [0 0 0],...
            'HorizontalAlignment', 'left',...
            'FontUnits', 'pixels',...
            'FontSize', font_size,...
            'Callback', @MoveButton_Callback);
        
        hLeftButton=uicontrol(...
            'Tag', 'left',...
            'Style', 'pushbutton',...
            'String', 'Left',...
            'Parent', hFigure,...
            'Units', 'pixels',...
            'Position', PanelPlacement(3, 14),...
            'BusyAction', 'cancel',...
            'Interruptible', 'off',...
            'ForegroundColor', [0 0 0],...
            'HorizontalAlignment', 'left',...
            'FontUnits', 'pixels',...
            'FontSize', font_size,...
            'Callback', @MoveButton_Callback);
        
        hRightButton=uicontrol(...
            'Tag', 'right',...
            'Style', 'pushbutton',...
            'String', 'Right',...
            'Parent', hFigure,...
            'Units', 'pixels',...
            'Position', PanelPlacement(3, 15),...
            'BusyAction', 'cancel',...
            'Interruptible', 'off',...
            'ForegroundColor', [0 0 0],...
            'HorizontalAlignment', 'left',...
            'FontUnits', 'pixels',...
            'FontSize', font_size,...
            'Callback', @MoveButton_Callback);
        
        hResetButton=uicontrol(...
            'Style', 'pushbutton',...
            'String', 'Reset',...
            'Parent', hFigure,...
            'Units', 'pixels',...
            'Position', PanelPlacement(3, 16),...
            'BusyAction', 'cancel',...
            'Interruptible', 'off',...
            'ForegroundColor', [0 0 0],...
            'HorizontalAlignment', 'left',...
            'FontUnits', 'pixels',...
            'FontSize', font_size,...
            'Callback', @ResetButton_Callback);
        
        hAlignCentersButton=uicontrol(...
            'Style', 'pushbutton',...
            'String', 'Align Centers',...
            'Parent', hFigure,...
            'Units', 'pixels',...
            'Position', PanelPlacement(3, 17),...
            'BusyAction', 'cancel',...
            'Interruptible', 'off',...
            'ForegroundColor', [0 0 0],...
            'HorizontalAlignment', 'left',...
            'FontUnits', 'pixels',...
            'FontSize', font_size,...
            'Callback', @AlignCentersButton_Callback);
        
        hDebugButton=uicontrol(...
            'Style', 'pushbutton',...
            'String', 'Debug',...
            'Parent', hFigure,...
            'Units', 'pixels',...
            'Position', PanelPlacement(3, 10),...
            'BusyAction', 'cancel',...
            'Interruptible', 'off',...
            'ForegroundColor', [0 0 0],...
            'HorizontalAlignment', 'left',...
            'FontUnits', 'pixels',...
            'FontSize', font_size,...
            'Callback', @DebugButton_Callback);
        
        hACoor=uicontrol(...
            'Style', 'Text',...
            'Parent', hFigure,...
            'String', '',...
            'Position', PanelPlacement(3, 18),...
            'FontSize', 8);
        
        hBCoor=uicontrol(...
            'Style', 'Text',...
            'Parent', hFigure,...
            'String', '',...
            'Position', PanelPlacement(3, 19),...
            'FontSize', 8);
        
        hKeyPtOffsetText=uicontrol(...
            'Style', 'Text',...
            'Parent', hFigure,...
            'String', 'Pixel Offset:',...
            'Position', PanelPlacement([4 4.5], 20),...
            'FontSize', 8);
        
        hKeyPtOffsetX=uicontrol(...
            'Tag', 'KeyPtOffsetX',...
            'Style', 'edit',...
            'Parent', hFigure,...
            'String', '',...
            'Position', PanelPlacement([4.5 5], 20),...
            'FontSize', 8,...
            'Callback', @KeyPtOffsetEdit_Callback);
        
        hKeyPtOffsetY=uicontrol(...
            'Tag', 'KeyPtOffsetY',...
            'Style', 'edit',...
            'Parent', hFigure,...
            'String', '',...
            'Position', PanelPlacement([5 5.5], 20),...
            'FontSize', 8,...
            'Callback', @KeyPtOffsetEdit_Callback);
        
        handles.hImageA=hImageA;
        handles.hImageB=hImageB;
        handles.hCorrBonA=hCorrBonA;
        handles.hOverlapScheme=hOverlapScheme;
        handles.hMergedImage=hMergedImage;
        handles.hBigPicture=hBigPicture;
        handles.hACoor=hACoor;
        handles.hBCoor=hBCoor;
        handles.hKeyPtOffsetX=hKeyPtOffsetX;
        handles.hKeyPtOffsetY=hKeyPtOffsetY;
        setappdata(hFigure, 'AxesHandles', handles);
        
   
        function position=PanelPlacement(column, row)
            %if column or row arguments given as multiple numbers, then item spans multiple
            %columns/rows.
            if numel(column)==1, column=[column(1) column(1)+1]; end
            if numel(row)==1, row=[row(1) row(1)+1]; end
            
            column=column-1;
            row=row-1;
            
            numrow=max(row)-min(row);
            numcol=max(column)-min(column);
            
            columnwidth=window_dimensions(1)/num_column;
            
            width=columnwidth*numcol-margins(1);
            height=(item_height+margins(2))*numrow-margins(2);
            xoffset=columnwidth*(max(column))-width;
            yoffset=window_dimensions(2)-min(row)*(item_height+margins(2))-height;
            position=[xoffset yoffset width height];
        end
        
        
        
    end
    function RestoreAxesProperties()
        handles=getappdata(hFigure, 'AxesHandles');
        ImageAxes=[handles.hImageA handles.hImageB handles.hCorrBonA handles.hMergedImage handles.hBigPicture];
        set(ImageAxes, 'DataAspectRatio', [1 1 1]);
        set(handles.hOverlapScheme, 'DataAspectRatio', [1 1 1]);
        set(ImageAxes, 'XTick', [], 'YTick', []);

    end

    function merged_image=MergeImages(image_a, image_b, center_offset)
        
        image_a=convertImageBitdepth(image_a, 'double', 'remove_offset', 'spread_intensity');
        image_b=convertImageBitdepth(image_b, 'double', 'remove_offset', 'spread_intensity');

        sidemargin=fliplr(round((size(image_a)-size(image_b))/2));
        offset=center_offset+sidemargin;

        %shift images for correct alignment and update member offsets
        %when shifting pad arrays with nan.
        % x offset
        if offset(1)<0 % shift image a
            pad_amount=[0 abs(offset(1))]; %no padding for layer dimensions, only x and y, so there is a third element zero
            image_a=padarray(image_a, pad_amount, NaN, 'pre');
        else %shift image b
            pad_amount=[0 offset(1)];
            image_b=padarray(image_b, pad_amount, NaN, 'pre');
        end
        % y offset
        if offset(2)<0 %shift image a
            pad_amount=[abs(offset(2)) 0];
            image_a=padarray(image_a, pad_amount, NaN, 'pre');
        else %shift image b
            pad_amount=[offset(2) 0];
            image_b=padarray(image_b, pad_amount, NaN, 'pre');
        end
        
        %if image b doesnt fit onto image a, then enlarge image a
        
        image_a_size_y=size(image_a, 1);
        image_a_size_x=size(image_a, 2);
        
        extension_x=image_a_size_x-size(image_b, 2);
        extension_y=image_a_size_y-size(image_b, 1);
        
        if extension_x<0
            image_a=padarray(image_a, [0 abs(extension_x)], NaN, 'post'); %no padding for layer dimensions, only x and y
        else
            image_b=padarray(image_b, [0 extension_x], NaN, 'post');
        end
        if extension_y<0
            image_a=padarray(image_a, [abs(extension_y) 0], NaN, 'post');
        else
            image_b=padarray(image_b, [extension_y 0], NaN, 'post');
        end

        merged_image=nanmean(cat(3, image_a, image_b), 3);
        
    end
    function big_picture=DrawBigPicture(image_a, image_b, bigpict_merge_info, calculated_keypoint_offset)
       
        image_a=convertImageBitdepth(image_a, 'double', 'remove_offset', 'spread_intensity');
        image_b=convertImageBitdepth(image_b, 'double', 'remove_offset', 'spread_intensity');
        
        calculated_keypoint_offset=[calculated_keypoint_offset(2) calculated_keypoint_offset(1)]; %make coordinate system compatible to image coordinate system.
        
        image_a_size=size(image_a);
        image_b_size=size(image_b);
        
        image_a_members=bigpict_merge_info.a_patch_info;
        image_b_members=bigpict_merge_info.b_patch_info;
        dominant_a_id=bigpict_merge_info.dominant_a_id;
        dominant_b_id=bigpict_merge_info.dominant_b_id;

        dominant_a_anchor=[image_a_members(image_a_members(:,1)==dominant_a_id, 3) image_a_members(image_a_members(:,1)==dominant_a_id, 2)]; %swap x and y coordinates for image compability
        dominant_b_anchor=[image_b_members(image_b_members(:,1)==dominant_b_id, 3) image_b_members(image_b_members(:,1)==dominant_b_id, 2)];

        %calculate the offset between origins of patch a and patch b.
        dominant_a_center=dominant_a_anchor+round(temp_merge_info.dominant_a_size/2);
        dominant_b_center=dominant_b_anchor+round(temp_merge_info.dominant_b_size/2);
        image_b_origin_on_a=(dominant_a_center-dominant_b_center)+calculated_keypoint_offset;
        
        %correct for negative image b origin
        displacement=[0 0]-image_b_origin_on_a;
        displacement(displacement<0)=0;
        
        %calculate canvas size. coordinates below are now on canvas
        image_a_origin=[1 1]+displacement;
        image_a_diagonal=image_a_origin+image_a_size-[1 1];
        image_b_origin=image_b_origin_on_a+[1 1]+displacement;
        image_b_diagonal=image_b_origin+image_b_size-[1 1];
        canvas_size=[max(image_a_diagonal(1), image_b_diagonal(1)) max(image_a_diagonal(2), image_b_diagonal(2))];
        
        %create canvas
        canvas=zeros(canvas_size);
        
        %paste image a and b onto the canvas.
        canvas(image_a_origin(1):image_a_diagonal(1), image_a_origin(2):image_a_diagonal(2))=image_a;
        canvas(image_b_origin(1):image_b_diagonal(1), image_b_origin(2):image_b_diagonal(2))=image_b;
        
        %coordinates of overlap on canvas
        pixels_a_canvas=false(canvas_size);
        pixels_b_canvas=false(canvas_size);
        pixels_a_canvas(image_a_origin(1):image_a_diagonal(1), image_a_origin(2):image_a_diagonal(2))=true;
        pixels_b_canvas(image_b_origin(1):image_b_diagonal(1), image_b_origin(2):image_b_diagonal(2))=true;
        overlap_on_canvas=pixels_a_canvas & pixels_b_canvas;
        overlap_coor_ind=find(overlap_on_canvas==1);
        if ~isempty(overlap_coor_ind)
            [x1 y1]=ind2sub(canvas_size, min(overlap_coor_ind));
            overlap_pt1=[x1 y1];
            [x2 y2]=ind2sub(canvas_size, max(overlap_coor_ind));
            overlap_pt2=[x2 y2];
            
            %overlaping part of image a
            overlap_pt1_a=overlap_pt1-displacement;
            overlap_pt2_a=overlap_pt2-displacement;
            overlap_from_a=image_a(overlap_pt1_a(1):overlap_pt2_a(1), overlap_pt1_a(2):overlap_pt2_a(2));
            
            %coordinates of overlap on image b
            overlap_pt1_b=overlap_pt1-displacement-image_b_origin_on_a;
            overlap_pt2_b=overlap_pt2-displacement-image_b_origin_on_a;
            overlap_from_b=image_b(overlap_pt1_b(1):overlap_pt2_b(1), overlap_pt1_b(2):overlap_pt2_b(2));
            
            %paste mean overlaps to overlaping region.
            thresh_factor=0.05;
            intensity_thresh_a=(max(max(overlap_from_a))-min(min(overlap_from_a)))*thresh_factor+min(min(overlap_from_a));
            %overlap_from_a(overlap_from_a<=intensity_thresh_a)=NaN;
            intensity_thresh_b=(max(max(overlap_from_b))-min(min(overlap_from_b)))*thresh_factor+min(min(overlap_from_b));
            %overlap_from_b(overlap_from_b<=intensity_thresh_b)=NaN;
            layered(:,:,1)=overlap_from_a;
            layered(:,:,2)=overlap_from_b;
            overlap_final=nanmean(layered, 3);
            overlap_final(isnan(overlap_final))=0;
            canvas(overlap_pt1(1):overlap_pt2(1), overlap_pt1(2):overlap_pt2(2))=overlap_final;
        end
        big_picture=canvas;
    end

    function shutdown(hObject, eventdata)
        setappdata(hFigure, 'UserKeypointOffset', 'quit');
        uiresume;
    end
    function AcceptButton_Callback(hObject, eventdata)
        temp_keypoint_offset=getappdata(hFigure, 'TempKeypointOffset');
        setappdata(hFigure, 'UserKeypointOffset', temp_keypoint_offset);
        uiresume;
        
    end
    function MoveButton_Callback(hObject, eventdata)
        tag=get(hObject, 'Tag');
        
        image_a=getappdata(hFigure, 'ImageA');
        image_b=getappdata(hFigure, 'ImageB');
        a_stitched_patch=getappdata(hFigure, 'StitchedPatchA');
        b_stitched_patch=getappdata(hFigure, 'StitchedPatchB');
        temp_keypoint_offset=getappdata(hFigure, 'TempKeypointOffset');
        handles=getappdata(hFigure, 'AxesHandles');
        temp_merge_info=getappdata(hFigure, 'TempMergeInfo');
        
        switch tag
            case 'up'
                temp_keypoint_offset(2)=temp_keypoint_offset(2)+1;
            case 'down'
                temp_keypoint_offset(2)=temp_keypoint_offset(2)-1;
            case 'left'
                temp_keypoint_offset(1)=temp_keypoint_offset(1)+1;
            case 'right'
                temp_keypoint_offset(1)=temp_keypoint_offset(1)-1;
        end
        
        merged_image=MergeImages(image_a, image_b, temp_keypoint_offset);
        big_picture=DrawBigPicture(a_stitched_patch, b_stitched_patch, temp_merge_info, temp_keypoint_offset);
        hKeyPtOffsetX=handles.hKeyPtOffsetX;
        hKeyPtOffsetY=handles.hKeyPtOffsetY;
        
        set(hKeyPtOffsetX, 'String', num2str(temp_keypoint_offset(1)));
        set(hKeyPtOffsetY, 'String', num2str(temp_keypoint_offset(2)));
        
        imagesc(merged_image, 'Parent', handles.hMergedImage);
        imagesc(big_picture, 'Parent', handles.hBigPicture);
        OverlapRegionOfQuadrilaterals(size(image_a), size(image_b), fliplr(temp_keypoint_offset), hOverlapScheme);
        RestoreAxesProperties;
        
        setappdata(hFigure, 'TempKeypointOffset', temp_keypoint_offset);
        
    end
    function AlignCentersButton_Callback(hObject, eventdata)
        image_a=getappdata(hFigure, 'ImageA');
        image_b=getappdata(hFigure, 'ImageB');
        a_stitched_patch=getappdata(hFigure, 'StitchedPatchA');
        b_stitched_patch=getappdata(hFigure, 'StitchedPatchB');
        temp_keypoint_offset=getappdata(hFigure, 'TempKeypointOffset');
        handles=getappdata(hFigure, 'AxesHandles');
        temp_merge_info=getappdata(hFigure, 'TempMergeInfo');
        
        temp_keypoint_offset=[0 0];
        
        merged_image=MergeImages(image_a, image_b, temp_keypoint_offset);
        big_picture=DrawBigPicture(a_stitched_patch, b_stitched_patch, temp_merge_info, temp_keypoint_offset);
        hKeyPtOffsetX=handles.hKeyPtOffsetX;
        hKeyPtOffsetY=handles.hKeyPtOffsetY;
        set(hKeyPtOffsetX, 'String', num2str(temp_keypoint_offset(1)));
        set(hKeyPtOffsetY, 'String', num2str(temp_keypoint_offset(2)));
        
        imagesc(merged_image, 'Parent', handles.hMergedImage);
        imagesc(big_picture, 'Parent', handles.hBigPicture);
        OverlapRegionOfQuadrilaterals(size(image_a), size(image_b), fliplr(temp_keypoint_offset), hOverlapScheme);
        RestoreAxesProperties;

        setappdata(hFigure, 'TempKeypointOffset', temp_keypoint_offset);
        
    end
    function KeyPtOffsetEdit_Callback(hObject, eventdata)
        tag=get(hObject, 'Tag');
        
        image_a=getappdata(hFigure, 'ImageA');
        image_b=getappdata(hFigure, 'ImageB');
        a_stitched_patch=getappdata(hFigure, 'StitchedPatchA');
        b_stitched_patch=getappdata(hFigure, 'StitchedPatchB');
        temp_keypoint_offset=getappdata(hFigure, 'TempKeypointOffset');
        handles=getappdata(hFigure, 'AxesHandles');
        temp_merge_info=getappdata(hFigure, 'TempMergeInfo');
        
        switch tag
            case 'KeyPtOffsetX'
                temp_keypoint_offset(1)=str2double(get(hObject, 'String'));
            case 'KeyPtOffsetY'
                temp_keypoint_offset(2)=str2double(get(hObject, 'String'));
        end
        
        merged_image=MergeImages(image_a, image_b, temp_keypoint_offset);
        big_picture=DrawBigPicture(a_stitched_patch, b_stitched_patch, temp_merge_info, temp_keypoint_offset);
        
%         hKeyPtOffsetX=handles.hKeyPtOffsetX;
%         hKeyPtOffsetY=handles.hKeyPtOffsetY;
%         set(hKeyPtOffsetX, 'String', num2str(temp_keypoint_offset(2)));
%         set(hKeyPtOffsetY, 'String', num2str(temp_keypoint_offset(1)));
        
        imagesc(merged_image, 'Parent', handles.hMergedImage);
        imagesc(big_picture, 'Parent', handles.hBigPicture);
        OverlapRegionOfQuadrilaterals(size(image_a), size(image_b), fliplr(temp_keypoint_offset), hOverlapScheme);
        RestoreAxesProperties;
        setappdata(hFigure, 'TempKeypointOffset', temp_keypoint_offset);
        
        
    end
    function ResetButton_Callback(hObject, eventdata)
        image_a=getappdata(hFigure, 'ImageA');
        image_b=getappdata(hFigure, 'ImageB');
        a_stitched_patch=getappdata(hFigure, 'StitchedPatchA');
        b_stitched_patch=getappdata(hFigure, 'StitchedPatchB');
        handles=getappdata(hFigure, 'AxesHandles');
        keypoint_offset=getappdata(hFigure, 'KeypointOffset');
        temp_merge_info=getappdata(hFigure, 'TempMergeInfo');
        
        merged_image=MergeImages(image_a, image_b, keypoint_offset);
        big_picture=DrawBigPicture(a_stitched_patch, b_stitched_patch, temp_merge_info, keypoint_offset);
        
        hKeyPtOffsetX=handles.hKeyPtOffsetX;
        hKeyPtOffsetY=handles.hKeyPtOffsetY;
        set(hKeyPtOffsetX, 'String', num2str(keypoint_offset(1)));
        set(hKeyPtOffsetY, 'String', num2str(keypoint_offset(2)));
        
        imagesc(merged_image, 'Parent', handles.hMergedImage);
        imagesc(big_picture, 'Parent', handles.hBigPicture);
        OverlapRegionOfQuadrilaterals(size(image_a), size(image_b), fliplr(keypoint_offset), hOverlapScheme);
        RestoreAxesProperties;

        setappdata(hFigure, 'TempKeypointOffset', keypoint_offset);
        
        
    end
    function DebugButton_Callback(hObject, eventdata)
        keyboard;
    end
        

end
