# Supplementary material for: Clusters of synaptic inputs on dendrites of layer 5 pyramidal cells in mouse visual cortex
Source: eLife. 2016 Jul 19;5:e09222. doi: 10.7554/eLife.09222 (PMC4951190; doi:10.7554/eLife.09222)
Supplement: Source code 1. — DOI: http://dx.doi.org/10.7554/eLife.09222.013 [file elife-09222-code1.zip › GokceEtAl2016_analysis_source/Stitcher/StitchMergers.m]

function merges=StitchMergers(hHDF5, tiles_data, mergers, varargin)
% varargin:
% 'Iterations', iteration_number: number of iterations that the algorithm performs to correct keypoint offset before it starts stitching. not yet there...
% 'UseSkeleton', as a following argument, give the skeletons struct
% 'UserAssistedMode'
% 'TilingAlgorithm', 'correlation', 'sift'


if any(strcmp(varargin, 'UserAssistedMode')), UserAssistedMode=1;
else UserAssistedMode=0; end
if ~any(strcmp(varargin, 'TilingAlgorithm')), tiling_algorithm='correlation';
else tiling_algorithm=varargin{find(strcmp('TilingAlgorithm', varargin))+1}; end

num_tiles=length(tiles_data);

merges=struct('MembersImageA', {}, 'MembersImageB', {}, 'Members', {}, 'Dominants', {}, 'StitchScalingXY', {}, 'StitchRotationCW', {}, 'KeypointOffsetXY', {});

for k=num_tiles+1:length(mergers)
    stitch_members=mergers(k, 1:2);
    
    %get member information
    if stitch_members(1)<=num_tiles
        image_a_members_id=stitch_members(1);
        image_a_members_xoffset=0;
        image_a_members_yoffset=0;
        image_a_members_scalingfactorXY=[1 1];
        image_a_members_rotationCW=0;
        
        image_a_members=[image_a_members_id image_a_members_xoffset image_a_members_yoffset image_a_members_scalingfactorXY image_a_members_rotationCW];
        image_a_stitch_rotationCW=tiles_data(stitch_members(1)).ImageRotationCW_deg;
        image_a_stitch_scaling=tiles_data(stitch_members(1)).ImageScaleXY_mPerpixel;
    else
        image_a_members=merges(stitch_members(1)).Members;
        image_a_stitch_rotationCW=merges(stitch_members(1)).StitchRotationCW;
        image_a_stitch_scaling=merges(stitch_members(1)).StitchScalingXY;
    end
    
    if stitch_members(2)<=num_tiles
        image_b_members_id=stitch_members(2);
        image_b_members_xoffset=0;
        image_b_members_yoffset=0;
        image_b_members_scalingfactorXY=[1 1];
        image_b_members_rotationCW=0;
        
        image_b_members=[image_b_members_id image_b_members_xoffset image_b_members_yoffset image_b_members_scalingfactorXY image_b_members_rotationCW];
        image_b_stitch_rotationCW=tiles_data(stitch_members(2)).ImageRotationCW_deg;
        image_b_stitch_scaling=tiles_data(stitch_members(2)).ImageScaleXY_mPerpixel;
    else
        image_b_members=merges(stitch_members(2)).Members;
        image_b_stitch_rotationCW=merges(stitch_members(2)).StitchRotationCW;
        image_b_stitch_scaling=merges(stitch_members(2)).StitchScalingXY;
    end
        
    dominant_a_id=mergers(k, 3);
    dominant_b_id=mergers(k, 4);
    dominant_a_struct=tiles_data(dominant_a_id);
    dominant_b_struct=tiles_data(dominant_b_id);
    
    [calculated_keypoint_offset stitchinfo]=CalculateTileOffsets(hHDF5, dominant_a_struct, dominant_b_struct, tiling_algorithm);
    
    if UserAssistedMode==1
        % now here prepare the GUI, get response from GUI and
        % continue accordingly. At GUI various debug images are
        % visible. User can veto automatic alignment and override.
        % Then corresponding offset and scaling is returned and
        % used.
        
        temp_merge_info=struct('image_a_members', struct('Members', image_a_members, 'StitchScalingXY', image_a_stitch_scaling, 'StitchRotationCW', image_a_stitch_rotationCW),...
            'image_b_members',  struct('Members', image_b_members, 'StitchScalingXY', image_b_stitch_scaling, 'StitchRotationCW', image_b_stitch_rotationCW),...
            'image_a_rotationCW', dominant_a_struct.ImageRotationCW_deg,...
            'image_b_rotationCW', dominant_b_struct.ImageRotationCW_deg,...
            'image_a_scaling', dominant_a_struct.ImageScaleXY_mPerpixel,...
            'image_b_scaling', dominant_b_struct.ImageScaleXY_mPerpixel,...
            'dominant_a_id', dominant_a_id,...
            'dominant_b_id', dominant_b_id);
        
        Tiles2Merge_Locations=multiDimStruct2multiDimMembers(tiles_data);
        Tiles2Merge_Locations=Tiles2Merge_Locations.TileLocation;
        
        user_keypoint_offset=StitcherGUI(hHDF5, Tiles2Merge_Locations, calculated_keypoint_offset, stitchinfo, temp_merge_info);
        
        if strcmp(user_keypoint_offset, 'quit')
            UserAssistedMode=0;
            merges=[];
            return;
        else
            calculated_keypoint_offset=user_keypoint_offset;
        end
    end
    
    merge_info.image_a_members=image_a_members;
    merge_info.image_b_members=image_b_members;
    merge_info.calculated_keypoint_offset=calculated_keypoint_offset;
    merge_info.dominant_a_absrotationCW=dominant_a_struct.ImageRotationCW_deg;
    merge_info.dominant_b_absrotationCW=dominant_b_struct.ImageRotationCW_deg;
    merge_info.dominant_a_scaling=dominant_a_struct.ImageScaleXY_mPerpixel;
    merge_info.dominant_b_scaling=dominant_b_struct.ImageScaleXY_mPerpixel;
    merge_info.dominant_a_id=dominant_a_id;
    merge_info.dominant_b_id=dominant_b_id;
    merge_info.image_a_stitch_rotationCW=image_a_stitch_rotationCW;
    merge_info.image_b_stitch_rotationCW=image_b_stitch_rotationCW;
    merge_info.image_a_stitch_scaling=image_a_stitch_scaling;
    merge_info.image_b_stitch_scaling=image_b_stitch_scaling;
    merge_info.newstitch_scaling=stitchinfo.stitch_scaling;
    merge_info.newstitch_rotationCW=stitchinfo.stitch_rotationCW;
    
    merge_struct=CompileMergeInformation(merge_info);
    merges(k)=merge_struct;
    
end

if UserAssistedMode==1
    delete(findobj(0, 'Tag', 'StitcherGUI'));
end


end
