# Supplementary material for: Clusters of synaptic inputs on dendrites of layer 5 pyramidal cells in mouse visual cortex
Source: eLife. 2016 Jul 19;5:e09222. doi: 10.7554/eLife.09222 (PMC4951190; doi:10.7554/eLife.09222)
Supplement: Source code 1. — DOI: http://dx.doi.org/10.7554/eLife.09222.013 [file elife-09222-code1.zip › GokceEtAl2016_analysis_source/Stitcher/TranslateCoordinatesUsingMemberInfo.m]

function [trans_coor merge_coor]=TranslateCoordinatesUsingMemberInfo(coor_type, roi_coor, member_info)
%coordinates: tile: [tile_no X Y] or [tile_no X Y width height]
%             merge: [X Y] or [X Y width height]
%coor_type: 'Merge', 'Tile'

coor_type=lower(coor_type);

if nargout==1 && strcmp(coor_type, 'tile') && size(member_info, 2)==8
    id_list=member_info(:, 1);
    offsetXY_list=member_info(:, 2:3);
    scalingFactorXY_list=member_info(:, 4:5);
    rotationCW_list=member_info(:, 6);
    tilePreSizeXY_list=member_info(:, 7:8);
    ByPassMergeCalc=true;
    merge_coor=[];
else
    id_list=member_info(:, 1);
    offsetXY_list=member_info(:, 2:3);
    scalingFactorXY_list=member_info(:, 4:5);
    rotationCW_list=member_info(:, 6);
    tilePreSizeXY_list=member_info(:, 7:8);
    tilePostSizeXY_list=member_info(:, 9:10);
    trimLRTB_list=member_info(:, 11:14);
    ByPassMergeCalc=false;
end

if strcmp(coor_type, 'merge')
    
    if numel(roi_coor)==2, roi_coor=[roi_coor 0 0]; end
    merge_coor=roi_coor;
    roi_coor(1:2)=roi_coor(1:2)-1; %matlab images start from (1,1), however below everything is calculated from (0,0)
    
    
elseif strcmp(coor_type, 'tile') && ByPassMergeCalc==false
    
    if numel(roi_coor)==3, roi_coor=[roi_coor 0 0]; end
    
    tile_no=roi_coor(1);
    roi_coor=roi_coor(2:end);
    roi_coor(1:2)=roi_coor(1:2)-1; %matlab images start from (1,1), however below everything is calculated from (0,0)
    
    %adjust tile coor to merge coor
    tile_offsetXY=offsetXY_list(tile_no, :);
    tile_scalingFactorXY=scalingFactorXY_list(tile_no, :);
    tile_rotationCW=rotationCW_list(tile_no, :);
    tile_presizeXY=tilePreSizeXY_list(tile_no, :);
    tile_postsizeXY=tilePostSizeXY_list(tile_no, :);
    tile_trim=trimLRTB_list(tile_no, :);
    
    roi_center=[roi_coor(1)+(roi_coor(3)/2) roi_coor(2)+(roi_coor(4)/2)];
    roi_center_to_tile_center=roi_center-(tile_presizeXY/2);
    
    %correct roi center for trim, scaling, rotation
    roi_center_to_tile_center=roi_center_to_tile_center+[(tile_trim(1)-tile_trim(2))/2 (tile_trim(3)-tile_trim(4))/2]; %to trimmed tiles center
    roi_center_to_tile_center=roi_center_to_tile_center.*tile_scalingFactorXY; %scaling
    
    MrotCCW=[cosd(tile_rotationCW) -sind(tile_rotationCW);
        sind(tile_rotationCW) cosd(tile_rotationCW)]; %rot matrix is CCW, but the rotation is CW. this is due to flipped y axis with images
    roi_center_to_tile_center=(MrotCCW*roi_center_to_tile_center')';
    
    %find roi_center on merge
    roi_center_on_merge=roi_center_to_tile_center+(tile_postsizeXY./2)+tile_offsetXY;
    
    %find new roi size
    roi_size=[roi_coor(3) roi_coor(4)];
    roi_size=roi_size./tile_scalingFactorXY;
    
    roi_corners=[0 0           roi_size(1) roi_size(1);
                 0 roi_size(2) 0           roi_size(2)];
    
    MrotCCW=[cosd(tile_rotationCW) -sind(tile_rotationCW);
             sind(tile_rotationCW)  cosd(tile_rotationCW)];
    
    roi_corners=MrotCCW*roi_corners;
    
    maxXY=max(roi_corners, [], 2);
    minXY=min(roi_corners, [], 2);
    roi_size=(maxXY-minXY)';
    
    %put together merge_coor
    roi_centers=roi_size./2;
    roi_origin_on_merge=roi_center_on_merge-roi_centers;
    
    roi_coor=[roi_origin_on_merge roi_size];
    merge_coor=round(roi_coor);
    merge_coor(1:2)=merge_coor(1:2)+1; %back to matlab style indexing with (1,1)
    
end


if ByPassMergeCalc==false
    %FIND COORDINATE CENTER ON ALL TILES
    roi_center_on_merge=[roi_coor(1)+(roi_coor(3)/2) roi_coor(2)+(roi_coor(4)/2)];
    
    roi_center_on_tiles=repmat(roi_center_on_merge, [length(id_list) 1])-offsetXY_list; %with respect to tile origin (0,0) now.
    tile_centers=tilePostSizeXY_list./2;
    roi_center_to_tile_centers=roi_center_on_tiles-tile_centers;
    
    %de-scale coor center in tiles
    roi_center_to_tile_centers=roi_center_to_tile_centers./scalingFactorXY_list;
    
    %then de-rotate coor_center in tiles
    roi_center_x=roi_center_to_tile_centers(:, 1);
    roi_center_y=roi_center_to_tile_centers(:, 2);
    
    r=sqrt(roi_center_x.^2+roi_center_y.^2);
    quadrant=1.*(roi_center_x>=0 & roi_center_y>=0)+2.*(roi_center_x<0 & roi_center_y>=0)+3.*(roi_center_x<0 & roi_center_y<0)+4.*(roi_center_x>=0 & roi_center_y<0);
    alpha=atand(abs(roi_center_y./roi_center_x));
    alphaCW=(quadrant==1).*alpha+(quadrant==2).*(180-alpha)+(quadrant==3).*(180+alpha)+(quadrant==4).*(360-alpha);
    beta=mod(alphaCW-rotationCW_list, 360); %-rotation since we are rotating back
    roi_center_x=r.*cosd(beta);
    roi_center_y=r.*sind(beta);
    roi_center_x(isnan(alpha))=0; %if both x and y are 0, then y/x=Nan. otherwise zeros are handled.
    roi_center_y(isnan(alpha))=0;
    
    roi_center_to_tile_centers=[roi_center_x roi_center_y];
    
    %then de-trim roi_center in tiles
    roi_center_to_tile_centers=roi_center_to_tile_centers+[(trimLRTB_list(:,1)+trimLRTB_list(:,2))/2 (trimLRTB_list(:,3)+trimLRTB_list(:,4))/2]; %with respect to tile origin (0,0)
    
    
    %FIND THE NEW SIZE OF ROI AFTER DESCALING AND ROTATION
    
    roi_size=[roi_coor(3)./scalingFactorXY_list(:,1) roi_coor(4)./scalingFactorXY_list(:,2)];
    
    roi_size_new=zeros(size(roi_size));
    for i=1:length(id_list)
        roi_corners=[0 0 roi_size(i,1) roi_size(i,1); 0 roi_size(i,2) 0  roi_size(i,2)]; %row1:x row2:y
        
        alpha=rotationCW_list(i);
        MrotCW=[cosd(-alpha) sind(-alpha); -sind(-alpha) cosd(-alpha)];
        
        roi_corners_new=MrotCW*roi_corners;
        
        maxXY=max(roi_corners_new, [], 2);
        minXY=min(roi_corners_new, [], 2);
        roi_size_new(i,:)=(maxXY-minXY)';
    end
    
    %TRIM ROIs that are out of boundary. BEWARE: overlapRegionOfQuad... function accepts and returns [y x]
    overlap_coor=OverlapRegionOfQuadrilaterals(fliplr(tilePreSizeXY_list), fliplr(ceil(roi_size_new)), fliplr(roi_center_to_tile_centers));
    overlap_size=fliplr(squeeze(abs(overlap_coor(2,:,:)-overlap_coor(1,:,:))-1)'); % pixels have size of [1 1]. -1 is required for correct indexing.
    
    %PUT TOGETHER INFO TO GIVE ROI IN [X Y width height] format.
    trans_coor=[id_list squeeze(floor([overlap_coor(2,2,:) overlap_coor(2,1,:)]))' ceil(overlap_size)];
    
    %ELIMINATE THOSE TILES THAT ARE OUT OF REACH,
    trans_coor(trans_coor(:, 2)==-1 | trans_coor(:, 3)==-1, :)=[];
    
    %then change reference frame back to image ie origin at (1,1)
    trans_coor(:, 2:3)=trans_coor(:, 2:3)+1;
    
elseif strcmp(coor_type, 'tile') && ByPassMergeCalc==true
    %this subroutine is significantly different than above. Most important: offsets are tile center offsets, NOT origin offsets
    if numel(roi_coor)==3, roi_coor=[roi_coor 0 0]; end
    tile_no=roi_coor(1);
    roi_coor=roi_coor(2:end);
    roi_coor(1:2)=roi_coor(1:2)-1; %matlab images start from (1,1), however below everything is calculated from (0,0)

    tile_scalingFactorXY=scalingFactorXY_list(id_list==tile_no, :);
    tile_rotationCW=rotationCW_list(id_list==tile_no, :);
    tile_presizeXY=tilePreSizeXY_list(id_list==tile_no, :);
    
    scalingFactorXY_list=scalingFactorXY_list./repmat(tile_scalingFactorXY, [length(id_list) 1]);
    rotationCW_list=rotationCW_list-repmat(tile_rotationCW, [length(id_list) 1]);
    
    %update offset list for rotation to our tile
    r=sqrt(offsetXY_list(:,1).^2+offsetXY_list(:,2).^2);
    quadrant=1.*(offsetXY_list(:,1)>=0 & offsetXY_list(:,2)>=0)+2.*(offsetXY_list(:,1)<0 & offsetXY_list(:,2)>=0)+3.*(offsetXY_list(:,1)<0 & offsetXY_list(:,2)<0)+4.*(offsetXY_list(:,1)>=0 & offsetXY_list(:,2)<0);
    alpha=atand(abs(offsetXY_list(:,2)./offsetXY_list(:,1)));
    alphaCW=(quadrant==1).*alpha+(quadrant==2).*(180-alpha)+(quadrant==3).*(180+alpha)+(quadrant==4).*(360-alpha);
    beta=mod(alphaCW-tile_rotationCW, 360);
    offsetXY_list(:,1)=r.*cosd(beta);
    offsetXY_list(:,2)=r.*sind(beta);
    offsetXY_list(isnan(alpha), :)=0;
    
    tile_offsetXY=offsetXY_list(id_list==tile_no, :);
    offsetXY_list=offsetXY_list-repmat(tile_offsetXY, [length(id_list) 1]);
    
    roi_center=[roi_coor(1)+(roi_coor(3)/2) roi_coor(2)+(roi_coor(4)/2)];
    roi_center_to_sourcetile_center=roi_center-(tile_presizeXY/2);

    roi_center_to_tile_centers=repmat(roi_center_to_sourcetile_center, [length(id_list) 1])-offsetXY_list; %with respect to tile centers

    %de-scale coor center in tiles
    roi_center_to_tile_centers=roi_center_to_tile_centers./scalingFactorXY_list;
    
    %then de-rotate coor_center in tiles
    roi_center_x=roi_center_to_tile_centers(:, 1);
    roi_center_y=roi_center_to_tile_centers(:, 2);
    
    r=sqrt(roi_center_x.^2+roi_center_y.^2);
    quadrant=1.*(roi_center_x>=0 & roi_center_y>=0)+2.*(roi_center_x<0 & roi_center_y>=0)+3.*(roi_center_x<0 & roi_center_y<0)+4.*(roi_center_x>=0 & roi_center_y<0);
    alpha=atand(abs(roi_center_y./roi_center_x));
    alphaCW=(quadrant==1).*alpha+(quadrant==2).*(180-alpha)+(quadrant==3).*(180+alpha)+(quadrant==4).*(360-alpha);
    beta=mod(alphaCW-rotationCW_list, 360); %-rotation since we are rotating back
    roi_center_x=r.*cosd(beta);
    roi_center_y=r.*sind(beta);
    roi_center_x(isnan(alpha))=0; %if both x and y are 0, then y/x=Nan. otherwise zeros are handled.
    roi_center_y(isnan(alpha))=0;
    
    roi_center_to_tile_centers=[roi_center_x roi_center_y];
    
    
    %FIND THE NEW SIZE OF ROI AFTER DESCALING AND ROTATION
    
    roi_size=[roi_coor(3)./scalingFactorXY_list(:,1) roi_coor(4)./scalingFactorXY_list(:,2)];
    
    roi_size_new=zeros(size(roi_size));
    for i=1:length(id_list)
        roi_corners=[0 0 roi_size(i,1) roi_size(i,1); 0 roi_size(i,2) 0  roi_size(i,2)]; %row1:x row2:y
        
        alpha=rotationCW_list(i);
        MrotCW=[cosd(-alpha) sind(-alpha); -sind(-alpha) cosd(-alpha)];
        
        roi_corners_new=MrotCW*roi_corners;
        
        maxXY=max(roi_corners_new, [], 2);
        minXY=min(roi_corners_new, [], 2);
        roi_size_new(i,:)=(maxXY-minXY)';
    end
    
    %TRIM ROIs that are out of boundary. BEWARE: overlapRegionOfQuad... function accepts and returns [y x]
    overlap_coor=OverlapRegionOfQuadrilaterals(fliplr(tilePreSizeXY_list), fliplr(ceil(roi_size_new)), fliplr(roi_center_to_tile_centers));
    overlap_size=fliplr(squeeze(abs(overlap_coor(2,:,:)-overlap_coor(1,:,:)))');
    
    %PUT TOGETHER INFO TO GIVE ROI IN [X Y width height] format.
    trans_coor=[id_list squeeze(round([overlap_coor(2,2,:) overlap_coor(2,1,:)]))' ceil(overlap_size)];
    
    %ELIMINATE THOSE TILES THAT ARE OUT OF REACH,
    trans_coor(trans_coor(:, 2)==-1 | trans_coor(:, 3)==-1, :)=[];
    
    %then change reference frame back to image ie origin at (1,1)
    trans_coor(:, 2:3)=trans_coor(:, 2:3)+1;

else
    keyboard;
    
end
end
