# Supplementary material for: Clusters of synaptic inputs on dendrites of layer 5 pyramidal cells in mouse visual cortex
Source: eLife. 2016 Jul 19;5:e09222. doi: 10.7554/eLife.09222 (PMC4951190; doi:10.7554/eLife.09222)
Supplement: Source code 1. — DOI: http://dx.doi.org/10.7554/eLife.09222.013 [file elife-09222-code1.zip › GokceEtAl2016_analysis_source/trace processing/FourierFilter1D.m]

function trace_out=FourierFilter1D(trace_in, samplingRate, mode, filterArg1, filterArg2)


fs=samplingRate;

m = length(trace_in);	%Window length (number of samples)
n = pow2(nextpow2(m));  %transform length
t = (0:m-1)/fs;
% dt = 1/fs; %Time increment per sample
% freq_inc = fs/n; %Frequency increment
% freq_nyquist = fs/2; %Nyquist frequency
f = (0:n-1)*(fs/n);	%Frequency range

switch mode
    case 'LowPass'
        filterfreq=filterArg1;
        window=zeros(1, n/2);
        window(f<=filterfreq)=1;
    case 'HiPass'
        filterfreq=filterArg1;
        window=zeros(1, n/2);
        window(f>=filterfreq)=1;
    case 'BandPass'
        filterfreq=filterArg1;
        bandwidth=filterArg2;
        window=zeros(1, n/2);
        window(f>=(filterfreq-bandwidth) & f<=(filterfreq+bandwidth))=1;
    case 'BandBlock'
        filterfreq=filterArg1;
        bandwidth=filterArg2;
        window=ones(1, n/2);
        window(f>=(filterfreq-bandwidth) & f<=(filterfreq+bandwidth))=0;
    case 'CustomFilter'
        window=filterArg1;
        if ~isequal(size(window), [1 n/2]);
            warning('dft size do not match filter. will be adjusted.');
            window=interpft(window, n/2);
  
        end
end


window=[window(1:n/2) fliplr(window(1:(n/2)))];
%window_for_padded=[window(1:n/2) fliplr(window(1:(n/2)))];

fourier_trace = fft(trace_in,n); %Discrete Fourier transform (DFT)

fourier_filtered=fourier_trace.*window;

trace_out=real(ifft(fourier_filtered));
trace_out=trace_out(1:m);


end
