# Supplementary material for: Clusters of synaptic inputs on dendrites of layer 5 pyramidal cells in mouse visual cortex
Source: eLife. 2016 Jul 19;5:e09222. doi: 10.7554/eLife.09222 (PMC4951190; doi:10.7554/eLife.09222)
Supplement: Source code 1. — DOI: http://dx.doi.org/10.7554/eLife.09222.013 [file elife-09222-code1.zip › GokceEtAl2016_analysis_source/trace processing/FourierSpectralAnalysis1D.m]

function [mag_decibel f phase mag]=FourierSpectralAnalysis1D(trace, windowsize, dft_length, window_function, varargin)


% windowsize=256;
% dft_length=8192;


switch window_function
    case 'hamming'
        wFcn=0.54-0.46*cos(2*pi*(1:windowsize)/(windowsize-1));
    case 'rectangular'
        wFcn=ones(1, windowsize);
end

shift=windowsize/4;
numsteps=floor((length(trace)-windowsize)/shift)+1;
result_mag=zeros(numsteps, dft_length);
result_mag_decibel=zeros(numsteps, dft_length);
result_phase=zeros(numsteps, dft_length);


j=0;
while j*shift+windowsize-1<=length(trace)
    datawindow=trace(j*shift+1:j*shift+windowsize);
    ave_datawindow=mean(datawindow);
    datawindow=datawindow-ave_datawindow;
    
    datawindow=datawindow.*wFcn;
    m = dft_length;	%Window length (number of samples)
    n = pow2(nextpow2(m));  %transform length
    datawindow=[datawindow zeros(1, n-windowsize)];
    
    fs=10000; %Samples/unit time
    dt = 1/fs; %Time increment per sample
    t = (0:m-1)/fs; %Time range for data
    fourier_window = fft(datawindow,n); %Discrete Fourier transform (DFT)
%     fourier_window_amp = abs(fourier_window); %Amplitude of the DFT
%     fourier_window_power1 = (abs(fourier_window).^2)/n; %Power of the DFT
%     fourier_window_power2 = fourier_window.*conj(fourier_window)/n; %Power of the DFT
    fourier_window_mag=(real(fourier_window).^2+imag(fourier_window).^2).^(1/2);
    fourier_window_phase=atan(imag(fourier_window)/real(fourier_window));
    freq_inc = fs/n; %Frequency increment
    f = (0:n-1)*(fs/n);	%Frequency range
    freq_nyquist = fs/2; %Nyquist frequency
    
    result_mag_decibel(j+1,:)=log(fourier_window_mag)*10;
    result_mag(j+1,:)=fourier_window_mag;
    result_phase(j+1,:)=fourier_window_phase;
    j=j+1;
end
mag_decibel=result_mag_decibel(:, 2:dft_length/2+1);
mag=result_mag(:, 2:dft_length/2+1);
phase=result_phase(:, 2:windowsize/2+1);
f=f(1:dft_length/2);


if strcmp(varargin, 'debugfigures')
figure;

subplot(2,3,1);
plot(trace, 'k');

subplot(2,3,2);

subplot(2,3,3);

subplot(2,3,4);
imagesc(mag_decibel');

subplot(2,3,5);
imagesc(phase);

subplot(2,3,6);
ave_fourier=mean(mag_decibel, 1);
plot(f, ave_fourier);
end

end
