# Supplementary material for: Clusters of synaptic inputs on dendrites of layer 5 pyramidal cells in mouse visual cortex
Source: eLife. 2016 Jul 19;5:e09222. doi: 10.7554/eLife.09222 (PMC4951190; doi:10.7554/eLife.09222)
Supplement: Source code 1. — DOI: http://dx.doi.org/10.7554/eLife.09222.013 [file elife-09222-code1.zip › GokceEtAl2016_analysis_source/trace processing/GetBaselineValue.m]

function [baseline_value baseline_std data_direction]=GetBaselineValue(trace, sampling_rate, varargin)
% to come: confidence output, high or low baseline output
%          force high or low baseline, force search boundaries


smoothing_percentile=0.01;
smoothing_window_maxlimit=200;
smoothing_binsize=round(min(length(trace)*smoothing_percentile, smoothing_window_maxlimit)); %in theory the smaller, the less aggressive smoothing is.


%sort trace values. then relatively flat regions in the sorted trace correspond to the baseline or plateaus.
sorted_trace=SmoothByInterlacing(sort(trace));

%take the derivative of the sorted trace. 
sorted_trace_dydx=[sorted_trace NaN]-[NaN sorted_trace];
sorted_trace_dydx=sorted_trace_dydx(2:end-1);
sorted_trace_dydx=SmoothBySlidingWindow(sorted_trace_dydx, 'mean', [smoothing_binsize 1]);

%and the second derivative. regions that are zero are the linear regions. 
sorted_trace_d2ydx2=[sorted_trace_dydx NaN]-[NaN sorted_trace_dydx];
sorted_trace_d2ydx2=sorted_trace_d2ydx2(2:end-1);
%sorted_trace_d2ydx2=SmoothBySlidingWindow(sorted_trace_d2ydx2, 'mean', [smoothing_binsize 1]);


%extract regions of potential baseline
noise=FourierFilter1D(trace, sampling_rate, 'HiPass', 500);
sorted_noise=sort(abs(noise));
noise_level_95=2*sorted_noise(ceil(end*0.95));

d2ydx2_cutoff_percentile=0.1;


%low slope regions
lowslope_threshold=noise_level_95/length(trace)*2; %calculated from noise level
lowslope_regions=(-lowslope_threshold < sorted_trace_dydx) & (sorted_trace_dydx < lowslope_threshold);

%linear regions
linearity_threshold=range(sorted_trace_d2ydx2)*d2ydx2_cutoff_percentile;
linear_regions=(-linearity_threshold < sorted_trace_d2ydx2) & (sorted_trace_d2ydx2 < linearity_threshold);

% ideally the baseline will be the longest flat stretch of the sorted trace. however due to noise
% there is expected to be a fluctuation around the baseline value, and will show itself as a low
% positive slope line at the sorted trace. so we select the baseline value from the longest flattest
% region.

baseline_regions=lowslope_regions(1:end-1) & linear_regions;
i=1:length(baseline_regions)-1;
one2zero_transitions=find(baseline_regions(i)==1 & baseline_regions(i+1)==0);  % the end indices of linear regions
zero2one_transitions=find(baseline_regions(i)==0 & baseline_regions(i+1)==1);  % beginning indices of linear regions
if baseline_regions(1)==1, zero2one_transitions=[0 zero2one_transitions]; end % pad beginning with zero so nonexisting first transition is introduced
if baseline_regions(end)==1, one2zero_transitions=[one2zero_transitions length(baseline_regions)+1]; end % pad end with zero so nonexisting last transition is introduced.
region_lengths=one2zero_transitions-zero2one_transitions;
regions_map=sortrows([region_lengths; zero2one_transitions+1; one2zero_transitions]', -1);

region_begin=regions_map(1, 2); %longest linear region is at the top of the list
region_end=regions_map(1, 3);

calculated_baseline_range=range(sorted_trace(region_begin:region_end)); %this value should be within noise limits. otherwise suggests either there's a drift, or something completely wrong.

baseline_value=mean(sorted_trace(region_begin:region_end));
baseline_std=std(sorted_trace(region_begin:region_end));


% various other calculations, based on the calculated baseline.
data_direction=sign(sum(trace)-baseline_value*length(trace));


% debugging plots
if any(strcmp(varargin, 'DebugFigures'))
    plot(trace); hold on; plot(ones(1, length(trace))*baseline_value, 'r'); figure;
    plot(trace, 'k'); hold on; plot(sorted_trace, 'r'); hold on; plot(sort(trace), 'g'); figure;
    plot(sorted_trace_dydx, 'k'); hold on; plot(sorted_trace_d2ydx2, 'b'); hold on; plot(baseline_regions*linearity_threshold, 'r');
end


end
