# Supplementary material for: Clusters of synaptic inputs on dendrites of layer 5 pyramidal cells in mouse visual cortex
Source: eLife. 2016 Jul 19;5:e09222. doi: 10.7554/eLife.09222 (PMC4951190; doi:10.7554/eLife.09222)
Supplement: Source code 1. — DOI: http://dx.doi.org/10.7554/eLife.09222.013 [file elife-09222-code1.zip › GokceEtAl2016_analysis_source/trace processing/GetFallingEdge.m]

function sample=GetFallingEdge(trace)

baseline=GetBaselineValue(trace);
max_val=max(trace);
max_sample=find(trace==max_val);
max_sample=max_sample(end);

diff=max_val-baseline;
threshold=(diff*0.25)+baseline;

sample=find(trace(max_sample:end)<=threshold);

sample=sample(1)+max_sample;


end
