# Supplementary material for: Clusters of synaptic inputs on dendrites of layer 5 pyramidal cells in mouse visual cortex
Source: eLife. 2016 Jul 19;5:e09222. doi: 10.7554/eLife.09222 (PMC4951190; doi:10.7554/eLife.09222)
Supplement: Source code 1. — DOI: http://dx.doi.org/10.7554/eLife.09222.013 [file elife-09222-code1.zip › GokceEtAl2016_analysis_source/trace processing/SmoothByBinning.m]

function output=SmoothByBinning(input, method, window_size)
datadims=ndims(input);


if datadims==2 && any(size(input)==1)
    datadims=1;
    keyboard;
    
    
elseif datadims==2 && any(size(input)~=1)
    output=zeros(size(input, 3));
    row_bins=ceil(size(input, 1)/window_size(1));
    col_bins=ceil(size(input, 2)/window_size(2));
    
    rows=0:row_bins-2;
    cols=0:col_bins-2;
    
    output(1+(rows*window_size(1)):(rows+1)*window_size(1), 1+(cols*window_size(2)):(cols+1)*window_size(2))=mean(mean(input(1+(rows*window_size(1)):(rows+1)*window_size(1), 1+(cols*window_size(2)):(cols+1)*window_size(2))));
    output(1+(row_bins(end)*window_size(1)):end, 1+(col_bins(end)*window_size(2)):end)=mean(mean(input(1+(row_bins(end)*window_size(1)):end, 1+(col_bins(end)*window_size(2)):end)));
    
    
    
elseif datadims==3
    output=zeros(size(input));
    for i=1:size(input, 3)
        output(:,:,i)=SmoothByBinning(input(:,:,i), method, window_size);
    end
    
        
    


end

end
