# Supplementary material for: Clusters of synaptic inputs on dendrites of layer 5 pyramidal cells in mouse visual cortex
Source: eLife. 2016 Jul 19;5:e09222. doi: 10.7554/eLife.09222 (PMC4951190; doi:10.7554/eLife.09222)
Supplement: Source code 1. — DOI: http://dx.doi.org/10.7554/eLife.09222.013 [file elife-09222-code1.zip › GokceEtAl2016_analysis_source/trace processing/SmoothByInterlacing.m]

function trace_out=SmoothByInterlacing(trace_in, trace_select)
if nargin~=2
    trace_select='mid';
end

i=2:length(trace_in)-1;
value_change_loc_lower=[1 i((trace_in(i) ~= trace_in(i+1))&(trace_in(i) == trace_in(i-1))) length(trace_in)];

i=2:length(trace_in)-1;
value_change_loc_upper=[i((trace_in(i) ~= trace_in(i-1))&(trace_in(i) == trace_in(i+1))) length(trace_in)];


%lower boundary
xval=value_change_loc_lower;
yval=trace_in(value_change_loc_lower);
deltaX=xval(2:end)-xval(1:end-1);
deltaY=yval(2:end)-yval(1:end-1);
slope=deltaY./deltaX;

for j=1:length(slope);
    interlaced_segment = (0:deltaX(j)-1).*slope(j)+yval(j);
    lower_trace(xval(j):(xval(j+1)-1))= interlaced_segment;
end
lower_trace(xval(end))=trace_in(end);

%upper boundary
xval=value_change_loc_upper;
yval=trace_in(value_change_loc_upper);
deltaX=xval(2:end)-xval(1:end-1);
deltaY=yval(2:end)-yval(1:end-1);
slope=deltaY./deltaX;


for j=1:length(slope);
    interlaced_segment = (1:deltaX(j)).*slope(j)+yval(j);
    upper_trace(xval(j)+1:(xval(j+1)))= interlaced_segment;
end

upper_trace(1:xval(1))= fliplr((1:xval(1))*(-slope(1))+yval(1)); %extrapolate first values
mid_trace=(upper_trace+lower_trace)/2;

switch trace_select
    case 'upper'
        trace_out=upper_trace;
    case 'mid'
        trace_out=mid_trace;
    case 'lower'
        trace_out=lower_trace;
end


end
