# Supplementary material for: Clusters of synaptic inputs on dendrites of layer 5 pyramidal cells in mouse visual cortex
Source: eLife. 2016 Jul 19;5:e09222. doi: 10.7554/eLife.09222 (PMC4951190; doi:10.7554/eLife.09222)
Supplement: Source code 1. — DOI: http://dx.doi.org/10.7554/eLife.09222.013 [file elife-09222-code1.zip › GokceEtAl2016_analysis_source/trace processing/SmoothBySlidingVolume.m]

function output_data=SmoothBySlidingVolume(input_data, method, window_size, iterations)
%method: 'mean', 'median', 'max', 'min', or a function handle

numdim=ndims(input_data);

if numdim<3
    error('This function works on volumetric data.');
end

if nargin<4
    iterations=1;
end

if isa(method, 'function_handle')
    binningFcn=method;
else
    binningFcn=str2func(['nan' method]);
end

for i=1:iterations
    
    dimensions=size(input_data);
    row_size=dimensions(1);
    frame_element_no=dimensions(1)*dimensions(2);
    
    offset_size=floor(window_size/2);
    isodd=logical((window_size/2)-offset_size);
    
    if isodd(1)
        offset_dim1=repmat((-offset_size(1):offset_size(1))', [1 window_size(2)]);
    else
        offset_dim1=repmat((-offset_size(1)+1:offset_size(1))', [1 window_size(2)]);
    end
    
    if isodd(2)
        offset_dim2=repmat((-offset_size(2):offset_size(2))*row_size, [window_size(1) 1])+offset_dim1;
    else
        offset_dim2=repmat((-offset_size(2)+1:offset_size(2))*row_size, [window_size(1) 1])+offset_dim1;
    end
    offset_dim2=repmat(offset_dim2, [1 1 window_size(3)]);
    
    if isodd(3)
        offset_dim3=repmat(permute((-offset_size(3):offset_size(3))*frame_element_no, [3 1 2]) , [window_size(1) window_size(2) 1])+offset_dim2;
    else
        offset_dim3=repmat(permute((-offset_size(3)+1:offset_size(3))*frame_element_no, [3 1 2]) , [window_size(1) window_size(2) 1])+offset_dim2;
    end

    offsets=squeeze(offset_dim3(1:end));
    if size(offsets, 1)==1
        offsets=offsets';
    end
        
    n=repmat(1:numel(input_data), [length(offsets) 1]);
    offsets=repmat(offsets, [1 length(n)]);
    
    indices=n+offsets;
    temp_indices=indices;
    temp_indices(temp_indices<=0)=1;
    temp_indices(temp_indices>numel(input_data))=1;
    
    values=input_data(temp_indices);
    values(indices<=0)=NaN;
    values(indices>numel(input_data))=NaN;
    
    median_values=binningFcn(values, 1);
    output_data=reshape(median_values, size(input_data));

    
    if i>1
        input_data=output_data;
    end
    
end


end
