# Supplementary material for: Clusters of synaptic inputs on dendrites of layer 5 pyramidal cells in mouse visual cortex
Source: eLife. 2016 Jul 19;5:e09222. doi: 10.7554/eLife.09222 (PMC4951190; doi:10.7554/eLife.09222)
Supplement: Source code 1. — DOI: http://dx.doi.org/10.7554/eLife.09222.013 [file elife-09222-code1.zip › GokceEtAl2016_analysis_source/trace processing/SmoothBySlidingWindow.m]

function output_data=SmoothBySlidingWindow(input_data, method, window_size_or_filter, iterations)
%method: 'mean', 'median', 'max', 'min', 'conv', 'corr' or a function handle
%

datadim=size(input_data);
numdim=ndims(input_data);

if numdim==2 && any(datadim==1)
    numdim=1;
end

if nargin<4
    iterations=1;
end

if isa(method, 'function_handle')
    binningFcn=method;
    window_size=window_size_or_filter;
else
    if ~isempty(strmatch(method, {'conv', 'corr', 'conv2', 'corr2'}, 'exact'))
        filter=window_size_or_filter;
    else
        window_size=window_size_or_filter;
    end
    
    switch method
        case 'mean'
            filter=fspecial('average', window_size);
            if numdim==1
                binningFcn=@conv;
            else
                binningFcn=@conv2;
            end
        case {'conv', 'corr'}
            if numdim>=2
                method=[method '2']; %use conv2 or corr2 instead
            end
            binningFcn=str2func(method);
        case 'median'
            if numdim==1
                binningFcn=@median;
            else
                binningFcn=@medfilt2;
            end
        otherwise
            binningFcn=str2func(method);
    end
end

for i=1:iterations
    
    switch numdim
        case 1 %1D trace
            switch method
                case {'mean', 'conv', 'corr'} %convolution methods and those that can use convolution
                    input_data=[ones([1 window_size(1)])*input_data(1) input_data ones([1 window_size(1)])*input_data(end)]; %pad trace with end values
                    output_data = binningFcn(double(input_data), filter, 'same'); %convolute
                    output_data=output_data(window_size(1)+1:end-window_size(1)); %get rid of extra values due to padding.
                otherwise %including median
                    output_data=zeros(1, length(input_data)-(window_size(1)-1));
                    for j=1:length(input_data)-(window_size(1)-1)
                        window=input_data(j:(j+window_size(1)-1));
                        output_data(j)=binningFcn(window);
                    end
            end
            
        case 2 %2D matrix
            switch method
                case {'mean', 'conv', 'corr', 'conv2', 'corr2'} %mean as well uses convolution
                    output_data=binningFcn(double(input_data), filter, 'same');
                case 'median'
                    output_data=binningFcn(input_data, window_size); 
                otherwise
            end
            
        case 3 %3D matrix. treat as an image stack. do recursion for slices
            output_data=zeros(size(input_data));
            for j=1:size(input_data, 3)
                output_data(:, :, j)=SmoothBySlidingWindow(input_data(:,:,j), method, window_size_or_filter);
            end
            
        otherwise
            error('Data not supported.');
            
    end
    
    
    input_data=output_data;
   
    
end


end
